# Supplementary material for: Efficient Transmission of Subthreshold Signals in Complex Networks of Spiking Neurons
Source: PLoS One. 2015 Mar 23;10(3):e0121156. doi: 10.1371/journal.pone.0121156 (PMC4409401; doi:10.1371/journal.pone.0121156)
Supplement: S1 Parameter Values — (XLS) [file pone.0121156.s001.xls]

## Sheet: Hoja1
Figure 1 paramter values:
N=1600
P=1
tau_fac=0
tau_rec=300 ms
a=0.5
kappa=2000
I_0=100 pA
d_s=20pA
f_s=1.5 Hz
U=0.5
A=45 pA
Figure 2 parameter values:
N=1600
P=1
tau_fac=0
tau_rec=300 ms
a=0.5
kappa=2000
I_0=100 pA
d_s=20pA
f_s=1.5 Hz
U=0.5
A=45 pA
Figure 3 parameter values:
N=1600
P=1
tau_fac=0
tau_rec=300 ms
a=0.5
kappa=2000
I_0=100 pA
d_s=20pA
f_s=1.5 Hz
U=0.5
A=45 pA
Figure 4 parameter values:
N=2000
P=1
tau_fac=0
tau_rec=250, 300 and 350 ms
a=0.5
kappa=2000
I_0=100 pA
d_s=20pA
f_s=1.5 Hz
U=0.5
A=45 pA
Figure 5 parameter values:
N=800
P=1
tau_fac=100, 200 and 500 ms
tau_rec=300 ms
a=0.5
kappa=2000
I_0=100 pA
d_s=20pA
f_s=1.5 Hz
U=0.02
A=45 pA
Figure 6 parameter values:
N=400, 800, 1600 and 2000
P=1
tau_fac=0
tau_rec=300 ms
a=0.5
kappa=2000
I_0=100 pA
d_s=20pA
f_s=1.5 Hz
U=0.5
A=45 pA
Figure 7 parameter values:
N=2000
P=1, 5 and 10
tau_fac=0
tau_rec=300 ms
a=0.5
kappa=2000
I_0=100 pA
d_s=20pA
f_s=1.5 Hz
U=0.5
A=45 pA
Figure 8 parameter values:
N=800
P=1
tau_fac=0
tau_rec=300 ms
a=0.4, 0.42,0.43,0.45,0.47,0.48
kappa=2000
I_0=100 pA
d_s=20pA
f_s=1.5 Hz
U=0.5
A=45 pA
Figure 9A parameter values:
N=800
P=1
tau_fac=0
tau_rec=300 ms
a=0.5
kappa=2000
I_0=100 pA
d_s=20pA
f_s=1.5 Hz
U=0.5
A=45 pA
Figure 9B parameter values:
N=200
P=1
tau_fac=0
tau_rec=200 ms
a=0.5
kappa=2000
I_0=100 pA
d_s=20pA
f_s=1.5 Hz
U=0.5
A=45 pA
Figure 10A parameter values:
N=200
P=1
tau_fac=0
tau_rec=200 ms
a=0.5
kappa=2000
I_0=100 pA
d_s=20pA
f_s=1.5 Hz
U=0.5
A=45 pA
<k>=20
gamma=2.1,2.5,3,3.5,4
Figure 10B parameter values:
N=200
P=1
tau_fac=0
tau_rec=200 ms
a=0.5
kappa=2000
I_0=100 pA
d_s=20pA
f_s=1.5 Hz
U=0.5
A=45 pA
<k>=5,10,15,20,25
gamma=3
Figure 11 parameter values:
N=200
P=1
tau_fac=0
tau_rec=100 ms
a=0.5
kappa=2000
I_0=100 pA
d_s=20pA
f_s=1.5 Hz
U=0.5
A=45 pA
<k>=20
p_r=0.1,0.3,0.5,0.7,0.8
Figure 12 parameter values:
N=400
P=1
tau_fac=0
tau_rec=100 ms
a=0.5
kappa=2000
I_0=100 pA
d_s=10pA
f_s=1.5 Hz
U=0.5
A=45 pA
Figure 13 parameter values:
N=2000
P=1
tau_fac=0
tau_rec=300 ms
a=0.5
kappa=2000
I_0=100 pA
d_s=20pA
f_s=1.5 Hz
U=0.5
A=45 pA
