# Supplementary material for: Efficient Transmission of Subthreshold Signals in Complex Networks of Spiking Neurons
Source: PLoS One. 2015 Mar 23;10(3):e0121156. doi: 10.1371/journal.pone.0121156 (PMC4409401; doi:10.1371/journal.pone.0121156)
Supplement: S2 Raw Data — (TAR) [file pone.0121156.s002.tar]

Archive with 117 entries (117 files):
- 1C250.txt
- 1C300.txt
- 1C350.txt
- 1Ca042.txt
- 1Ca043.txt
- 1Ca045.txt
- 1Ca047.txt
- 1Ca048.txt
- 1Ca04.txt
- 1Cd01.txt
- 1Cd02.txt
- 1Cd03.txt
- 1Cd04.txt
- 1Cds10_taurec300_rate0.07_20net.dat
- 1Cfac100.txt
- 1Cfac200.txt
- 1Cfac500.txt
- 1CN1600.txt
- 1CN2000.txt
- 1CN400.txt
- 1CN800.txt
- 1CP10.txt
- 1CP1.txt
- 1CP2.txt
- 1CP5.txt
- 1CP8.txt
- A_600p.txt
- A_775.txt
- complex_net.cpp
- corr_diluted_p01.dat
- corr_diluted_p02.dat
- corr_diluted_p03.dat
- corr_diluted_p04.dat
- corr_diluted_p05.dat
- corr_diluted_p06.dat
- corr_diluted_p07.dat
- corr_diluted_p08.dat
- corr_gam2.1_kmean20_10redes.dat
- corr_gam2.1_kmean20_1red.dat
- corr_gam2.5_kmean20_10redes.dat
- corr_gam2.5_kmean20_1red.dat
- corr_gam3.5_kmean20_10redes.dat
- corr_gam3_kmean10_10redes.dat
- corr_gam3_kmean10_1red.dat
- corr_gam3_kmean15_10redes.dat
- corr_gam3_kmean15_1red.dat
- corr_gam3_kmean20_10redes.dat
- corr_gam3_kmean20_1red.dat
- corr_gam3_kmean20_5redes.dat
- corr_gam3_kmean25_10redes.dat
- corr_gam3_kmean25_1red.dat
- corr_gam3_kmean5_10redes.dat
- corr_gam3_kmean5_1red.dat
- corr_gam4_kmean20_10redes.dat
- corr_gam4_kmean20_1red.dat
- corr_wsnet_pr01.dat
- corr_wsnet_pr03.dat
- corr_wsnet_pr05.dat
- corr_wsnet_pr07.dat
- corr_wsnet_pr08.dat
- corr_wsnet_pr1.dat
- data_fig1.dat
- datosPRL.dat
- dranxor2.f
- Fig10.eps
- Fig10.plot
- Fig11.eps
- Fig11.plot
- Fig12A_C.pdf
- Fig12B.eps
- Fig12_panelA_C.plot
- Fig12_panelB.plot
- Fig13.eps
- Fig13.plot
- Fig1.eps
- Fig1.plot
- Fig2.eps
- Fig2.plot
- Fig3.eps
- Fig3.plot
- Fig4.eps
- Fig4.plot
- Fig5.eps
- Fig5.plot
- Fig6.eps
- Fig6.plot
- Fig7.eps
- Fig7.plot
- Fig8.eps
- Fig8.plot
- Fig9.eps
- Fig9.plot
- histo2.dat
- histo.dat
- m1600p.txt
- m1750.txt
- m2425.txt
- m2610p.txt
- m2650.txt
- m4525.txt
- m5000p.txt
- m_600p.txt
- m_775.txt
- m_854p.txt
- m_975.txt
- overl1750.txt
- overl2425.txt
- overl2650.txt
- overl4525.txt
- overl_775.txt
- overl_975.txt
- rp1750.txt
- rp2425.txt
- rp2650.txt
- rp4525.txt
- rp_775.txt
- rp_975.txt
