# Supplementary material for: Efficient Transmission of Subthreshold Signals in Complex Networks of Spiking Neurons
Source: PLoS One. 2015 Mar 23;10(3):e0121156. doi: 10.1371/journal.pone.0121156 (PMC4409401; doi:10.1371/journal.pone.0121156)
Supplement: S2 Raw Data — (TAR) [file pone.0121156.s002.tar › 1C250.txt]

5.000000	2301.097948
5.100000	2288.977527
5.200000	2107.083017
5.300000	1921.174092
5.400000	2042.862318
5.500000	1758.015225
5.600000	1546.313009
5.700000	1741.790942
5.800000	1256.378225
5.900000	1051.704586
6.000000	1142.710470
6.100000	915.828465
6.200000	902.507008
6.300000	793.475297
6.400000	968.126751
6.500000	1183.499496
6.600000	1043.508451
6.700000	1180.772375
6.800000	1179.898765
6.900000	1268.967867
7.000000	1280.631714
7.100000	1327.482883
7.200000	1284.336375
7.300000	1316.972201
7.400000	1236.008658
7.500000	1332.769921
7.600000	1275.752215
7.700000	1277.675988
7.800000	1276.402811
7.900000	1386.377163
8.000000	1267.006536
8.100000	1328.581652
8.200000	1199.416934
8.300000	1220.469367
8.400000	1180.233565
8.500000	1136.318663
8.600000	1156.813293
8.700000	1189.989523
8.800000	1105.190617
8.900000	1140.207694
9.000000	1102.402598
9.100000	1083.407354
9.200000	988.056157
9.300000	979.916116
9.400000	1053.533323
9.500000	1009.958100
9.600000	952.423811
9.700000	853.106746
9.800000	752.371000
9.900000	615.118111
10.000000	750.868415
10.100000	892.944869
10.200000	1396.128782
10.300000	1851.879083
10.400000	3916.676134
10.500000	5229.522391
10.600000	4666.943907
10.700000	6454.265257
10.800000	6097.236293
10.900000	6190.527967
11.000000	6555.260099
11.100000	6232.542721
11.200000	5111.072610
11.300000	4885.343216
11.400000	4385.145292
11.500000	5815.107417
11.600000	6304.628266
11.700000	6841.858400
11.800000	8041.152366
11.900000	7822.672219
12.000000	8377.106665
12.100000	7958.547503
12.200000	6165.989464
12.300000	6083.751407
12.400000	6003.017127
12.500000	4894.893286
12.600000	5844.951012
12.700000	7424.314790
12.800000	6226.826216
12.900000	5398.269598
13.000000	4667.194140
13.100000	4487.919271
13.200000	4277.283735
13.300000	3979.492379
13.400000	3943.014593
13.500000	3766.893058
13.600000	3334.205060
13.700000	3487.464461
13.800000	2905.788793
13.900000	3053.967193
14.000000	3100.076598
14.100000	2723.724306
14.200000	2665.408316
14.300000	2756.252760
14.400000	2577.906828
14.500000	2570.123394
14.600000	2758.482334
14.700000	2271.890837
14.800000	2492.481073
14.900000	2427.942325
15.000000	2530.875726
15.100000	2668.721499
15.200000	2238.567960
15.300000	2268.244435
15.400000	2406.832855
15.500000	2020.189002
15.600000	2178.109751
15.700000	1973.713051
15.800000	2187.308865
15.900000	1970.891537
16.000000	2004.098714
16.100000	2042.472993
16.200000	1972.559798
16.300000	2129.910250
16.400000	2028.515645
16.500000	1964.515432
16.600000	2211.260609
16.700000	1975.224935
16.800000	1893.534770
16.900000	2260.806542
17.000000	2077.765860
17.100000	1985.560755
17.200000	1778.877858
17.300000	2038.855750
17.400000	1854.441780
17.500000	1941.662454
17.600000	1842.032943
17.700000	1664.722851
17.800000	1940.635107
17.900000	1835.325113
18.000000	1829.784020
18.100000	1867.659576
18.200000	1901.413084
18.300000	1780.527401
18.400000	1804.631612
18.500000	1789.566054
18.600000	1873.078712
18.700000	1636.409074
18.800000	1834.249073
18.900000	1836.356529
19.000000	1750.475362
19.100000	1502.226802
19.200000	1768.620027
19.300000	1804.773625
19.400000	1586.844899
19.500000	1635.886218
19.600000	1594.519867
19.700000	1592.809744
19.800000	1525.155271
19.900000	1582.542855
20.000000	1825.588915
20.100000	1608.489608
20.200000	1559.495902
20.300000	1444.989081
20.400000	1671.878781
20.500000	1672.963225
20.600000	1545.739162
20.700000	1467.483930
20.800000	1738.654088
20.900000	1677.551292
21.000000	1938.868920
21.100000	1544.770305
21.200000	1697.147527
21.300000	1668.068890
21.400000	1772.510011
21.500000	1820.905119
21.600000	1977.501106
21.700000	1630.855950
21.800000	1958.701536
21.900000	1846.775076
22.000000	1741.176371
22.100000	1691.401637
22.200000	1894.338377
22.300000	1895.468228
22.400000	2088.212351
22.500000	2003.512426
22.600000	1868.157974
22.700000	1927.493083
22.800000	1943.710021
22.900000	2015.394782
23.000000	1915.349413
23.100000	1876.402114
23.200000	2122.310663
23.300000	2025.948714
23.400000	2117.264775
23.500000	2243.192501
23.600000	2209.109415
23.700000	2092.376727
23.800000	2441.054730
23.900000	1848.069559
24.000000	1996.696669
24.100000	1986.500525
24.200000	2310.216101
24.300000	2212.822827
24.400000	2478.126124
24.500000	2652.221442
24.600000	2255.442143
24.700000	2345.187978
24.800000	2321.887686
24.900000	2759.579194
25.000000	2811.788860
25.100000	2508.999912
25.200000	2736.040664
25.300000	2807.808652
25.400000	2866.287692
25.500000	3227.881391
25.600000	3007.828455
25.700000	2638.634528
25.800000	2864.523483
25.900000	3270.074919
26.000000	3349.870945
26.100000	3247.641993
26.200000	3243.558717
26.300000	3581.926132
26.400000	3642.396404
26.500000	3898.156476
26.600000	3844.816716
26.700000	3426.718589
26.800000	3560.481025
26.900000	4681.886467
27.000000	3949.222665
27.100000	3967.458924
27.200000	4140.250858
27.300000	3791.221475
27.400000	4224.694532
27.500000	4217.422072
27.600000	3425.069804
27.700000	4162.350313
27.800000	4010.472964
27.900000	3460.301797
28.000000	4005.399879
28.100000	4104.537249
28.200000	4691.651317
28.300000	3906.193387
28.400000	4578.420877
28.500000	4256.718054
28.600000	4052.119299
28.700000	4379.174927
28.800000	4753.658886
28.900000	4482.367321
29.000000	4999.699665
29.100000	4380.635120
29.200000	4171.964335
29.300000	4592.612790
29.400000	5117.817676
29.500000	5163.103813
29.600000	5210.264455
29.700000	5079.006787
29.800000	5129.274362
29.900000	4905.572837
30.000000	4982.744955
30.100000	4331.589273
30.200000	4484.012877
30.300000	5271.394663
30.400000	5108.892104
30.500000	5136.728880
30.600000	4429.261876
30.700000	5234.930496
30.800000	4618.375697
30.900000	5074.759236
31.000000	4783.294567
31.100000	5607.218887
31.200000	4863.200161
31.300000	3958.908587
31.400000	4859.443572
31.500000	5076.810146
31.600000	4725.396524
31.700000	5159.349367
31.800000	4960.110679
31.900000	3810.178532
32.000000	4033.066442
32.100000	4632.448922
32.200000	4261.797752
32.300000	3795.502990
32.400000	4544.819928
32.500000	4737.990538
32.600000	4719.106897
32.700000	4579.587572
32.800000	4896.808842
32.900000	5296.097202
33.000000	4014.712123
33.100000	4271.813824
33.200000	4686.845949
33.300000	4755.590288
33.400000	4786.426911
33.500000	4418.893568
33.600000	3950.693852
33.700000	3739.590369
33.800000	3823.220507
33.900000	3620.818504
34.000000	3914.744938
34.100000	3626.334179
34.200000	3763.625803
34.300000	3692.362443
34.400000	3166.789167
34.500000	4621.003816
34.600000	4029.797498
34.700000	3907.932786
34.800000	4371.481473
34.900000	3714.317269
35.000000	3474.973397
35.100000	4444.256718
35.200000	3580.182149
35.300000	4061.783847
35.400000	4935.042517
35.500000	3844.371238
35.600000	4080.898842
35.700000	4107.911175
35.800000	3669.723285
35.900000	4334.643769
36.000000	3515.541458
36.100000	4110.088680
36.200000	3331.458795
36.300000	3799.573269
36.400000	3640.164913
36.500000	3436.655511
36.600000	3349.916204
36.700000	4233.010630
36.800000	4017.199568
36.900000	3847.955703
37.000000	3490.774675
37.100000	3384.523193
37.200000	3454.201902
37.300000	3291.675362
37.400000	3925.219522
37.500000	4261.457332
37.600000	3762.637362
37.700000	4086.844887
37.800000	3003.702636
37.900000	3407.185495
38.000000	3514.969098
38.100000	3112.181749
38.200000	3048.365857
38.300000	3617.859913
38.400000	2865.788662
38.500000	3169.801678
38.600000	3472.573007
38.700000	3734.570312
38.800000	3515.854275
38.900000	3198.830448
39.000000	3129.917748
39.100000	3304.401331
39.200000	3745.448274
39.300000	3303.953091
39.400000	2825.022853
39.500000	2939.969777
39.600000	3320.356102
39.700000	2967.164702
39.800000	3021.039885
39.900000	3553.626634
40.000000	3020.505104
40.100000	3148.303992
40.200000	2987.099084
40.300000	3060.323306
40.400000	3329.444876
40.500000	3010.888248
40.600000	2622.129399
40.700000	3109.987528
40.800000	3479.748242
40.900000	3443.413812
41.000000	2790.122380
41.100000	3690.354318
41.200000	2864.328367
41.300000	2618.322135
41.400000	2452.780610
41.500000	2320.060011
41.600000	3360.554811
41.700000	3263.440909
41.800000	3163.293384
41.900000	2723.077121
42.000000	2455.528792
42.100000	3301.673560
42.200000	2930.551816
42.300000	2890.699439
42.400000	2826.002689
42.500000	2780.604648
42.600000	3427.880185
42.700000	3321.663506
42.800000	2831.549878
42.900000	2457.067319
43.000000	2772.233666
43.100000	3005.623809
43.200000	3335.366949
43.300000	3066.731868
43.400000	2658.261834
43.500000	2318.027678
43.600000	2973.240894
43.700000	2408.265679
43.800000	3329.062691
43.900000	2323.583970
44.000000	2383.250708
44.100000	2620.346642
44.200000	2555.225586
44.300000	3412.723357
44.400000	2442.099612
44.500000	3051.537037
44.600000	2744.228802
44.700000	2501.027790
44.800000	2529.623625
44.900000	1934.067233
45.000000	2274.555642
45.100000	2271.362872
45.200000	2620.271085
45.300000	2440.282665
45.400000	2039.929658
45.500000	2174.002260
45.600000	2692.408624
45.700000	2934.315911
45.800000	2147.168915
45.900000	2636.051547
46.000000	2887.143408
46.100000	2540.994309
46.200000	2282.019830
46.300000	2497.836496
46.400000	2590.463318
46.500000	2138.357090
46.600000	2069.332490
46.700000	2183.216269
46.800000	2465.652610
46.900000	1702.796171
47.000000	1854.418062
47.100000	2251.571908
47.200000	2539.929985
47.300000	2256.531964
47.400000	2379.369899
47.500000	2362.450039
47.600000	2423.702758
47.700000	2128.549640
47.800000	2082.268122
47.900000	2885.594221
48.000000	2207.764039
48.100000	2723.767228
48.200000	2038.829588
48.300000	2279.207626
48.400000	2568.288959
48.500000	2719.609345
48.600000	2423.048437
48.700000	1944.456644
48.800000	2719.255300
48.900000	2496.050997
49.000000	2638.990907
49.100000	2160.548682
49.200000	1518.832306
49.300000	3481.253667
49.400000	2484.398879
49.500000	2526.497929
49.600000	2437.185424
49.700000	1999.969364
49.800000	2383.551539
49.900000	2064.765423
