# Supplementary material for: Efficient Transmission of Subthreshold Signals in Complex Networks of Spiking Neurons
Source: PLoS One. 2015 Mar 23;10(3):e0121156. doi: 10.1371/journal.pone.0121156 (PMC4409401; doi:10.1371/journal.pone.0121156)
Supplement: S2 Raw Data — (TAR) [file pone.0121156.s002.tar › 1C300.txt]

5.000000	2371.021760
5.250000	2153.049934
5.500000	1778.494108
5.750000	1594.883623
6.000000	1577.006167
6.250000	1805.166362
6.500000	1789.529249
6.750000	1720.152361
7.000000	1700.791788
7.250000	1650.435978
7.500000	1416.483105
7.750000	1300.917940
8.000000	1427.020326
8.250000	2518.504064
8.500000	6729.570991
8.750000	8090.582460
9.000000	7655.076196
9.250000	6444.096014
9.500000	5906.918297
9.750000	8889.750114
10.000000	8832.031196
10.250000	6928.490084
10.500000	7122.631394
10.750000	7065.956003
11.000000	5733.126454
11.250000	4285.379111
11.500000	4990.678550
11.750000	3840.379031
12.000000	3526.474378
12.250000	3262.756516
12.500000	3230.049013
12.750000	3367.349278
13.000000	3125.327912
13.250000	2544.913482
13.500000	2810.669132
13.750000	2506.953386
14.000000	2657.595815
14.250000	2746.402984
14.500000	2593.420423
14.750000	2573.481578
15.000000	2472.793934
15.250000	2337.478265
15.500000	2370.042246
15.750000	2256.309814
16.000000	2245.117193
16.250000	2398.625237
16.500000	2247.401846
16.750000	2273.527990
17.000000	1996.248700
17.250000	2218.285445
17.500000	1993.810680
17.750000	2205.588268
18.000000	2280.516914
18.250000	2123.772882
18.500000	2294.539730
18.750000	2394.013982
19.000000	2605.213593
19.250000	2371.378187
19.500000	2404.058026
19.750000	2581.915478
20.000000	2476.239943
20.250000	2438.574425
20.500000	2787.021647
20.750000	2813.961440
21.000000	3180.943056
21.250000	2912.461024
21.500000	2946.874388
21.750000	3484.608993
22.000000	3498.640922
22.250000	3163.086879
22.500000	4124.879279
22.750000	3937.469561
23.000000	4288.762374
23.250000	4165.754742
23.500000	4381.965796
23.750000	4412.736993
24.000000	5015.402842
24.250000	5186.702388
24.500000	4914.125898
24.750000	4648.493491
25.000000	4298.431172
25.250000	5385.408680
25.500000	5959.297350
25.750000	6096.284468
26.000000	6014.320783
26.250000	6548.860086
26.500000	6682.275873
26.750000	6447.719134
27.000000	6172.896869
27.250000	6229.765690
27.500000	6071.316119
27.750000	6368.130414
28.000000	5603.278667
28.250000	5988.923776
28.500000	5011.189617
28.750000	5275.858547
29.000000	5597.577307
29.250000	5156.278248
29.500000	5010.344711
29.750000	4338.335205
30.000000	4816.885594
30.250000	4788.841842
30.500000	4952.864396
30.750000	4446.570164
31.000000	4500.872679
31.250000	4351.654642
31.500000	4528.366622
31.750000	3960.708453
32.000000	4297.657470
32.250000	4363.587130
32.500000	4604.898524
32.750000	4191.126526
33.000000	4527.986590
33.250000	4055.656567
33.500000	4241.869217
33.750000	4700.366297
34.000000	4818.547420
34.250000	4355.730298
34.500000	3831.374409
34.750000	4198.690386
35.000000	4330.674214
35.250000	3546.156386
35.500000	3372.295273
35.750000	3262.425546
36.000000	4277.595670
36.250000	3284.019504
36.500000	3377.177594
36.750000	3387.966000
37.000000	3508.327254
37.250000	3865.916731
37.500000	3516.189453
37.750000	3800.223710
38.000000	3287.615221
38.250000	2798.639982
38.500000	3224.645306
38.750000	3041.898703
39.000000	3354.480281
39.250000	3927.546905
39.500000	3029.711228
39.750000	2981.198033
40.000000	3604.296711
40.250000	2803.821228
40.500000	2848.561204
40.750000	3174.816720
41.000000	3174.238942
41.250000	3014.663332
41.500000	2454.749113
41.750000	3342.407007
42.000000	3163.678917
42.250000	2435.829694
42.500000	2573.501145
42.750000	2233.801025
43.000000	3093.150757
43.250000	2481.022786
43.500000	2282.734307
43.750000	2643.945984
44.000000	2731.848098
44.250000	3283.950115
44.500000	2637.821874
44.750000	2348.918219
45.000000	2342.475969
