# Supplementary material for: Efficient Transmission of Subthreshold Signals in Complex Networks of Spiking Neurons
Source: PLoS One. 2015 Mar 23;10(3):e0121156. doi: 10.1371/journal.pone.0121156 (PMC4409401; doi:10.1371/journal.pone.0121156)
Supplement: S2 Raw Data — (TAR) [file pone.0121156.s002.tar › 1C350.txt]

5.000000	2053.489477
5.100000	1581.025887
5.200000	1870.493244
5.300000	2429.068109
5.400000	2322.550392
5.500000	2251.468733
5.600000	2261.896273
5.700000	2107.344079
5.800000	2022.222641
5.900000	2144.555853
6.000000	2022.286267
6.100000	2060.274968
6.200000	2015.219029
6.300000	1968.005834
6.400000	1829.247098
6.500000	1772.831459
6.600000	1602.923365
6.700000	1925.458074
6.800000	2950.585905
6.900000	3853.237327
7.000000	4445.003792
7.100000	7161.955031
7.200000	8465.970648
7.300000	9409.430536
7.400000	9722.311974
7.500000	9068.443028
7.600000	8931.414829
7.700000	8713.404363
7.800000	8252.164334
7.900000	7663.327031
8.000000	8235.901698
8.100000	8282.775743
8.200000	10251.261031
8.300000	11174.524602
8.400000	10995.005404
8.500000	11673.614589
8.600000	11496.742787
8.700000	10289.392458
8.800000	9300.621906
8.900000	10000.351182
9.000000	9574.146757
9.100000	10328.219685
9.200000	9894.094636
9.300000	8353.373721
9.400000	7321.847183
9.500000	7212.709313
9.600000	7726.744196
9.700000	5817.272632
9.800000	5136.808094
9.900000	5201.765076
10.000000	4987.988900
10.100000	5217.950341
10.200000	4679.548834
10.300000	4779.946030
10.400000	4624.214634
10.500000	4192.760867
10.600000	4529.130282
10.700000	3884.274954
10.800000	4336.560123
10.900000	4220.629192
11.000000	3766.793117
11.100000	3917.491549
11.200000	3983.162817
11.300000	3904.639345
11.400000	3688.238344
11.500000	3981.892355
11.600000	3880.198055
11.700000	3563.342087
11.800000	3537.236936
11.900000	3548.411336
12.000000	3477.663681
12.100000	3484.080421
12.200000	3355.163754
12.300000	3356.703836
12.400000	3378.148589
12.500000	3182.426472
12.600000	3203.508600
12.700000	3337.833698
12.800000	3415.594023
12.900000	3039.361871
13.000000	3254.057270
13.100000	3163.511315
13.200000	2936.694611
13.300000	3171.563483
13.400000	3168.799196
13.500000	3036.015676
13.600000	2937.829175
13.700000	2925.010149
13.800000	2734.243705
13.900000	2742.288198
14.000000	3014.904975
14.100000	2855.284178
14.200000	2579.329217
14.300000	2599.649786
14.400000	2859.972042
14.500000	2917.485082
14.600000	3045.814435
14.700000	2862.195890
14.800000	2732.097712
14.900000	2922.623847
15.000000	2718.596540
15.100000	2851.940653
15.200000	2833.613780
15.300000	2704.021214
15.400000	3068.482388
15.500000	2672.244801
15.600000	2810.602311
15.700000	2642.389248
15.800000	2708.789908
15.900000	2688.628971
16.000000	2723.314336
16.100000	2889.960329
16.200000	2625.972205
16.300000	2819.907916
16.400000	2651.944533
16.500000	2723.408919
16.600000	2898.856447
16.700000	2822.587477
16.800000	2809.363484
16.900000	3383.818218
17.000000	3174.280349
17.100000	2700.432992
17.200000	2795.362018
17.300000	3142.893611
17.400000	3112.845475
17.500000	3168.709609
17.600000	3368.765081
17.700000	2732.985948
17.800000	3147.358313
17.900000	3263.490045
18.000000	3189.645112
18.100000	3528.766713
18.200000	3437.313483
18.300000	3494.563309
18.400000	3459.678356
18.500000	3646.735727
18.600000	3509.924806
18.700000	3392.880444
18.800000	3488.514604
18.900000	4042.054043
19.000000	3963.304287
19.100000	3693.917104
19.200000	3757.501675
19.300000	3899.124942
19.400000	3911.241758
19.500000	4422.460610
19.600000	4336.771627
19.700000	4422.409760
19.800000	4476.346763
19.900000	4721.807312
20.000000	4777.870474
20.100000	4819.601579
20.200000	4374.412030
20.300000	4593.279319
20.400000	4863.818625
20.500000	4969.158649
20.600000	5084.507370
20.700000	4792.955682
20.800000	5458.393408
20.900000	5446.509738
21.000000	5986.303606
21.100000	5197.421764
21.200000	5262.524660
21.300000	6478.388402
21.400000	5498.501705
21.500000	6780.852652
21.600000	5935.654704
21.700000	5928.957066
21.800000	6140.105338
21.900000	6151.836707
22.000000	6076.667623
22.100000	6285.887859
22.200000	7021.276682
22.300000	6717.465387
22.400000	6541.859610
22.500000	6276.077098
22.600000	5978.481651
22.700000	7020.177648
22.800000	6694.460645
22.900000	6944.161350
23.000000	7506.950304
23.100000	6730.641941
23.200000	7022.833595
23.300000	7413.218311
23.400000	7687.300378
23.500000	6710.905484
23.600000	6855.643162
23.700000	7267.331225
23.800000	7833.758932
23.900000	6692.298003
24.000000	6476.604349
24.100000	6775.468154
24.200000	6655.104063
24.300000	6519.244874
24.400000	6760.756141
24.500000	7292.332071
24.600000	6894.446260
24.700000	6810.270245
24.800000	5686.467502
24.900000	6175.095793
25.000000	6805.657860
25.100000	6873.468193
25.200000	7181.644582
25.300000	7119.724679
25.400000	7179.860877
25.500000	6983.163929
25.600000	6546.637783
25.700000	6077.990460
25.800000	6051.435922
25.900000	6872.930421
26.000000	6948.530343
26.100000	6468.097527
26.200000	5876.673129
26.300000	5899.870840
26.400000	6114.584879
26.500000	6733.027707
26.600000	6671.473564
26.700000	5608.045148
26.800000	6205.113804
26.900000	6984.446728
27.000000	6183.292829
27.100000	6133.345170
27.200000	6088.347197
27.300000	6015.043726
27.400000	6264.342612
27.500000	6129.315069
27.600000	5894.721337
27.700000	5665.762394
27.800000	5193.692469
27.900000	5395.816103
28.000000	5343.862386
28.100000	5358.715583
28.200000	6425.341681
28.300000	5806.057224
28.400000	5415.897900
28.500000	5594.235730
28.600000	5131.202404
28.700000	5471.456606
28.800000	5052.666948
28.900000	5288.097834
29.000000	5272.196797
29.100000	5028.903819
29.200000	5036.995312
29.300000	5254.810604
29.400000	5717.477058
29.500000	5907.966253
29.600000	5407.662541
29.700000	5704.518411
29.800000	5508.222865
29.900000	5230.984766
30.000000	5656.104173
30.100000	4661.497523
30.200000	4422.150275
30.300000	5149.763414
30.400000	5047.272929
30.500000	4951.853280
30.600000	4499.813069
30.700000	5096.295996
30.800000	4194.302078
30.900000	5085.012573
31.000000	4588.995316
31.100000	5172.624301
31.200000	5141.194354
31.300000	4199.596555
31.400000	4835.691449
31.500000	5010.480046
31.600000	4780.538289
31.700000	4789.479809
31.800000	4766.368395
31.900000	3874.226399
32.000000	3875.253182
32.100000	4388.067453
32.200000	4132.979097
32.300000	3714.106713
32.400000	4696.350958
32.500000	5008.331870
32.600000	4861.084403
32.700000	4680.583161
32.800000	4669.429734
32.900000	4804.045630
33.000000	4113.352923
33.100000	4362.633884
33.200000	4736.874829
33.300000	4739.494984
33.400000	4740.128770
33.500000	4321.244613
33.600000	3930.095244
33.700000	3505.197249
33.800000	3530.507558
33.900000	3968.329310
34.000000	3982.014522
34.100000	3577.554881
34.200000	3810.879557
34.300000	3892.585407
34.400000	3452.688185
34.500000	4545.131361
34.600000	4054.053728
34.700000	3719.557046
34.800000	4407.894122
34.900000	3749.414781
35.000000	3310.900142
35.100000	4439.036906
35.200000	3722.485373
35.300000	4022.085502
35.400000	4862.343375
35.500000	4055.817001
35.600000	4099.230127
35.700000	3935.801402
35.800000	3550.341884
35.900000	4284.864246
36.000000	3433.559445
36.100000	4044.174865
36.200000	3351.865381
36.300000	3915.104751
36.400000	3678.719392
36.500000	3357.078929
36.600000	3412.914831
36.700000	4348.534887
36.800000	3956.939662
36.900000	3914.178449
37.000000	3452.690659
37.100000	3323.337862
37.200000	3510.572217
37.300000	3433.444986
37.400000	3764.732039
37.500000	4005.209810
37.600000	3609.854038
37.700000	4035.780171
37.800000	3025.367857
37.900000	3292.330594
38.000000	3690.325314
38.100000	3184.484352
38.200000	3017.521278
38.300000	3706.255812
38.400000	2779.193529
38.500000	3311.629450
38.600000	3619.505740
38.700000	3742.649709
38.800000	3246.230326
38.900000	3226.601460
39.000000	3063.062328
39.100000	3085.793767
39.200000	3689.550961
39.300000	3170.800938
39.400000	2747.676182
39.500000	2785.044429
39.600000	3348.918651
39.700000	2978.722913
39.800000	3179.686711
39.900000	3642.198066
40.000000	3019.057875
40.100000	2900.616002
40.200000	2874.559800
40.300000	3076.576581
40.400000	3208.813515
40.500000	2959.761651
40.600000	2647.021994
40.700000	3140.412156
40.800000	3418.976799
40.900000	3332.754065
41.000000	2703.502136
41.100000	3579.454983
41.200000	2948.060522
41.300000	2582.606303
41.400000	2425.860571
41.500000	2424.486965
41.600000	3341.501093
41.700000	3297.446783
41.800000	3110.666167
41.900000	2682.022768
42.000000	2682.039284
42.100000	3317.665976
42.200000	2802.873714
42.300000	2892.728593
42.400000	2729.758199
42.500000	2690.728478
42.600000	3375.681533
42.700000	3165.800945
42.800000	2779.363306
42.900000	2516.384328
43.000000	2806.066867
43.100000	3071.695507
43.200000	3171.480230
43.300000	3082.046532
43.400000	2584.138781
43.500000	2220.161951
43.600000	3070.706168
43.700000	2617.144812
43.800000	3490.225799
43.900000	2260.406777
44.000000	2330.071852
44.100000	2669.465651
44.200000	2528.272067
44.300000	3482.875945
44.400000	2359.237382
44.500000	2942.457529
44.600000	2713.580032
44.700000	2458.419509
44.800000	2555.162877
44.900000	1994.241513
45.000000	2187.363303
45.100000	2453.110127
45.200000	2549.874764
45.300000	2373.279266
45.400000	2113.371713
45.500000	2226.430026
45.600000	2619.325467
45.700000	2966.501235
45.800000	2137.448736
45.900000	2724.691840
46.000000	2834.100640
46.100000	2546.432837
46.200000	2300.814527
46.300000	2488.291239
46.400000	2675.625394
46.500000	2085.767449
46.600000	2186.095980
46.700000	2241.613347
46.800000	2537.915768
46.900000	1629.670980
47.000000	1988.889643
47.100000	2240.594465
47.200000	2502.675541
47.300000	2321.787043
47.400000	2335.109155
47.500000	2421.025867
47.600000	2332.660300
47.700000	2078.556530
47.800000	2048.826980
47.900000	2935.793315
48.000000	2139.733552
48.100000	2791.451678
48.200000	1976.239252
48.300000	2284.123209
48.400000	2582.298647
48.500000	2625.715082
48.600000	2425.091489
48.700000	1966.967932
48.800000	2664.173069
48.900000	2426.246759
49.000000	2717.441212
49.100000	2201.614378
49.200000	1516.695197
49.300000	3573.326999
49.400000	2467.680109
49.500000	2553.210953
49.600000	2458.170649
49.700000	1913.711931
49.800000	2354.582285
49.900000	2100.153976
