# Supplementary material for: Efficient Transmission of Subthreshold Signals in Complex Networks of Spiking Neurons
Source: PLoS One. 2015 Mar 23;10(3):e0121156. doi: 10.1371/journal.pone.0121156 (PMC4409401; doi:10.1371/journal.pone.0121156)
Supplement: S2 Raw Data — (TAR) [file pone.0121156.s002.tar › 1Ca042.txt]

5.000000	2869.923181
5.250000	3272.918539
5.500000	2993.794597
5.750000	847.431565
6.000000	1073.179540
6.250000	672.065314
6.500000	1854.039476
6.750000	5125.754360
7.000000	3187.517730
7.250000	2916.891405
7.500000	2970.853122
7.750000	2997.534436
8.000000	2969.564394
8.250000	2801.520263
8.500000	2832.491896
8.750000	2293.307944
9.000000	2480.945249
9.250000	1466.660040
9.500000	1085.884862
9.750000	913.843084
10.000000	834.361677
10.250000	1740.439061
10.500000	2319.500415
10.750000	3460.298202
11.000000	4837.419395
11.250000	3211.857778
11.500000	3423.667853
11.750000	2952.683043
12.000000	3072.371472
12.250000	4042.674229
12.500000	3698.783994
12.750000	3577.387453
13.000000	3179.536606
13.250000	3156.574959
13.500000	2766.929252
13.750000	2704.415621
14.000000	2411.682157
14.250000	2584.890419
14.500000	2918.752595
14.750000	2556.124230
15.000000	2623.940068
15.250000	2828.362596
15.500000	2532.625252
15.750000	2356.828555
16.000000	2440.609144
16.250000	2500.013181
16.500000	2633.752956
16.750000	2220.570625
17.000000	2435.821079
17.250000	2442.637425
17.500000	2649.302715
17.750000	2444.670072
18.000000	2918.824436
18.250000	2625.194660
18.500000	2757.611962
18.750000	2924.665913
19.000000	2992.875705
19.250000	3106.493312
19.500000	2688.049778
19.750000	3075.731241
20.000000	3000.361645
20.250000	3160.112558
20.500000	3314.570712
20.750000	3231.833455
21.000000	4006.369696
21.250000	4093.488587
21.500000	3079.624743
21.750000	3937.692292
22.000000	4930.593534
22.250000	4769.276722
22.500000	6038.380377
22.750000	4423.087301
23.000000	4964.931830
23.250000	5465.065583
23.500000	5158.984309
23.750000	5784.058606
24.000000	6261.410877
24.250000	6025.825536
24.500000	7241.572288
24.750000	5062.035726
25.000000	6154.214526
25.250000	6634.403358
25.500000	7951.659022
25.750000	6581.193229
26.000000	7395.156765
26.250000	6642.016755
26.500000	7324.254268
26.750000	6092.593487
27.000000	5776.457201
27.250000	6235.216005
27.500000	5298.806308
27.750000	5884.132345
28.000000	5568.730453
28.250000	6128.585264
28.500000	5453.453660
28.750000	5532.427823
29.000000	6433.498398
29.250000	6189.951845
29.500000	5128.160461
29.750000	4586.576083
30.000000	5161.221910
30.250000	4430.792026
30.500000	5823.001549
30.750000	5671.317952
31.000000	5948.766439
31.250000	3879.236703
31.500000	5150.547063
31.750000	5226.329155
32.000000	5541.769226
32.250000	3816.314599
32.500000	5322.245503
32.750000	4692.499508
33.000000	4912.483225
33.250000	4522.259825
33.500000	4701.427150
33.750000	4688.675071
34.000000	5121.510215
34.250000	4214.488075
34.500000	4461.748453
34.750000	3331.735661
35.000000	4605.598484
35.250000	3308.461305
35.500000	3841.386013
35.750000	4230.880572
36.000000	3780.666748
36.250000	4149.778516
36.500000	3992.105601
36.750000	2712.306121
37.000000	3295.359352
37.250000	3831.197481
37.500000	4845.129701
37.750000	3094.829231
38.000000	3590.241930
38.250000	3791.137355
38.500000	4635.402317
38.750000	2680.137838
39.000000	3180.002871
39.250000	2758.112372
39.500000	3535.754214
39.750000	3839.635635
40.000000	3415.959715
40.250000	3108.977423
40.500000	2822.028114
40.750000	2941.708240
41.000000	2462.292856
41.250000	3108.293069
41.500000	3360.436016
41.750000	4395.622931
42.000000	3606.286795
42.250000	4172.921874
42.500000	3706.637113
42.750000	4053.866694
43.000000	1963.176108
43.250000	3072.082153
43.500000	3043.915514
43.750000	2725.181544
44.000000	2441.878965
44.250000	2675.192010
44.500000	2405.106223
44.750000	2433.310723
45.000000	2857.556134
45.250000	3053.247454
45.500000	2168.585148
45.750000	2870.735933
46.000000	2595.004038
46.250000	1690.023498
46.500000	3548.544939
46.750000	1437.435584
47.000000	2196.789441
47.250000	2139.948132
47.500000	1916.965602
47.750000	2535.317870
48.000000	2724.665849
48.250000	2525.838420
48.500000	1835.860051
48.750000	1854.979648
49.000000	2955.344174
49.250000	3284.369965
49.500000	2559.497325
49.750000	2194.024492
50.000000	2482.914008
