# Supplementary material for: Efficient Transmission of Subthreshold Signals in Complex Networks of Spiking Neurons
Source: PLoS One. 2015 Mar 23;10(3):e0121156. doi: 10.1371/journal.pone.0121156 (PMC4409401; doi:10.1371/journal.pone.0121156)
Supplement: S2 Raw Data — (TAR) [file pone.0121156.s002.tar › 1Ca043.txt]

5.000000	3268.500801
5.250000	1495.278243
5.500000	2979.958579
5.750000	3048.437115
6.000000	3163.843582
6.250000	787.025136
6.500000	1424.164935
6.750000	4037.398288
7.000000	4469.062777
7.250000	4592.214819
7.500000	2725.136390
7.750000	2862.487620
8.000000	2471.944004
8.250000	2607.380682
8.500000	2353.525781
8.750000	2058.735744
9.000000	2013.290320
9.250000	3769.946145
9.500000	2932.731054
9.750000	589.617287
10.000000	1312.830311
10.250000	2019.092206
10.500000	3935.267879
10.750000	3810.182414
11.000000	3989.154045
11.250000	4325.712312
11.500000	2644.760021
11.750000	3236.977339
12.000000	4225.039907
12.250000	4341.749653
12.500000	3337.987847
12.750000	3365.212143
13.000000	3330.109090
13.250000	2687.130104
13.500000	2692.281079
13.750000	2651.032293
14.000000	3289.927516
14.250000	2853.421654
14.500000	2892.194430
14.750000	2711.691838
15.000000	2617.743988
15.250000	2361.748649
15.500000	2568.761383
15.750000	2563.552028
16.000000	2787.178054
16.250000	2561.727268
16.500000	2472.380592
16.750000	2193.504698
17.000000	2275.542933
17.250000	2498.641080
17.500000	2086.403407
17.750000	2676.886180
18.000000	2318.999060
18.250000	2560.920385
18.500000	2543.869780
18.750000	2676.891746
19.000000	3048.743749
19.250000	2910.160163
19.500000	2994.347692
19.750000	3039.170637
20.000000	3233.111279
20.250000	3136.237898
20.500000	2856.068746
20.750000	3123.934010
21.000000	3954.014322
21.250000	3563.731227
21.500000	4499.115566
21.750000	3783.108623
22.000000	4628.460852
22.250000	5410.887603
22.500000	4828.796683
22.750000	4983.417661
23.000000	5646.785748
23.250000	4706.407762
23.500000	5603.254417
23.750000	5601.821724
24.000000	6834.996748
24.250000	7135.239416
24.500000	6555.018906
24.750000	6508.917931
25.000000	7122.411429
25.250000	6775.951450
25.500000	7086.915422
25.750000	8258.715314
26.000000	6456.059804
26.250000	6243.145141
26.500000	7187.051306
26.750000	5479.524409
27.000000	7028.940379
27.250000	5487.573144
27.500000	4785.832881
27.750000	6349.039501
28.000000	5669.357030
28.250000	5315.592731
28.500000	5633.231068
28.750000	5675.449411
29.000000	6027.096553
29.250000	6016.112083
29.500000	5358.976129
29.750000	4803.253053
30.000000	6524.476532
30.250000	4906.212695
30.500000	4799.007869
30.750000	5265.650136
31.000000	5100.749091
31.250000	5520.231352
31.500000	4777.925403
31.750000	4291.109075
32.000000	4885.175233
32.250000	5583.924768
32.500000	4632.596293
32.750000	3960.241494
33.000000	4464.767389
33.250000	5269.595446
33.500000	4639.170314
33.750000	4521.821766
34.000000	4568.413880
34.250000	3132.119885
34.500000	4325.005869
34.750000	4464.468064
35.000000	5758.118744
35.250000	4379.764179
35.500000	4826.200832
35.750000	4060.552709
36.000000	3944.803525
36.250000	3999.268365
36.500000	4026.771083
36.750000	4316.800604
37.000000	3520.062148
37.250000	3955.477583
37.500000	4442.100232
37.750000	2586.471141
38.000000	3365.683399
38.250000	3887.269302
38.500000	2241.796378
38.750000	3298.916696
39.000000	3360.675474
39.250000	3109.925156
39.500000	3219.889549
39.750000	3840.844570
40.000000	2693.871773
40.250000	2939.911339
40.500000	3677.722096
40.750000	3426.859139
41.000000	3712.965000
41.250000	3838.044769
41.500000	3030.550442
41.750000	2815.618876
42.000000	2625.671883
42.250000	2742.532232
42.500000	2306.264314
42.750000	3238.739389
43.000000	2669.435709
43.250000	2501.313069
43.500000	3392.811824
43.750000	2787.934978
44.000000	3636.043086
44.250000	2594.474267
44.500000	3145.493273
44.750000	2819.583968
45.000000	3415.007750
45.250000	1951.530992
45.500000	2953.214969
45.750000	2282.517263
46.000000	3368.406539
46.250000	2599.336440
46.500000	2866.682752
46.750000	2537.199860
47.000000	2312.017049
47.250000	2905.484552
47.500000	2622.050439
47.750000	2830.371642
48.000000	2427.085918
48.250000	2090.334496
48.500000	1792.046713
48.750000	2912.178404
49.000000	2313.144695
49.250000	2447.414300
49.500000	3058.801498
49.750000	2101.161464
50.000000	2760.262736
