# Supplementary material for: Efficient Transmission of Subthreshold Signals in Complex Networks of Spiking Neurons
Source: PLoS One. 2015 Mar 23;10(3):e0121156. doi: 10.1371/journal.pone.0121156 (PMC4409401; doi:10.1371/journal.pone.0121156)
Supplement: S2 Raw Data — (TAR) [file pone.0121156.s002.tar › 1Ca045.txt]

5.000000	2082.952587
5.250000	2387.200609
5.500000	1174.225825
5.750000	1034.531066
6.000000	2617.668601
6.250000	2686.539436
6.500000	2615.653063
6.750000	2456.147294
7.000000	2658.571035
7.250000	3549.992023
7.500000	2362.124662
7.750000	2274.406924
8.000000	2236.029639
8.250000	1995.306073
8.500000	2054.240232
8.750000	2825.441909
9.000000	3701.018272
9.250000	4191.853756
9.500000	1925.876152
9.750000	1884.969584
10.000000	4319.435603
10.250000	4419.686277
10.500000	5402.268416
10.750000	4261.944150
11.000000	4594.374896
11.250000	3726.003499
11.500000	3762.396221
11.750000	3586.821335
12.000000	3920.174451
12.250000	3695.453961
12.500000	3223.482601
12.750000	3079.188207
13.000000	2982.575637
13.250000	2760.305433
13.500000	3004.270179
13.750000	2840.771675
14.000000	2883.328840
14.250000	2593.867588
14.500000	2669.284852
14.750000	2532.065285
15.000000	2721.142532
15.250000	2334.032437
15.500000	2657.382200
15.750000	2467.375359
16.000000	2384.094979
16.250000	2329.291106
16.500000	2109.836029
16.750000	2359.515633
17.000000	2211.786909
17.250000	2637.938514
17.500000	2542.362054
17.750000	2550.428753
18.000000	2457.150843
18.250000	2381.213520
18.500000	2320.395332
18.750000	2455.665949
19.000000	2451.255104
19.250000	3080.388028
19.500000	2886.817338
19.750000	2735.170922
20.000000	3045.917768
20.250000	2567.300560
20.500000	3165.762857
20.750000	3062.935721
21.000000	3234.352446
21.250000	3417.163048
21.500000	3661.846441
21.750000	4243.134540
22.000000	4619.476943
22.250000	4611.545234
22.500000	3713.795453
22.750000	4540.281048
23.000000	4410.637483
23.250000	6043.693198
23.500000	5935.948735
23.750000	6284.890263
24.000000	5951.404782
24.250000	6131.655342
24.500000	6062.419642
24.750000	6155.512175
25.000000	7235.117357
25.250000	6118.951868
25.500000	7708.504215
25.750000	5237.743165
26.000000	6104.639115
26.250000	7200.821555
26.500000	7337.066150
26.750000	6546.305142
27.000000	6995.332475
27.250000	5582.737165
27.500000	5382.592645
27.750000	6082.425750
28.000000	5708.198202
28.250000	6600.778317
28.500000	5968.570333
28.750000	6731.664881
29.000000	5395.757904
29.250000	5423.122539
29.500000	5618.410096
29.750000	5562.989479
30.000000	6690.920461
30.250000	6146.745928
30.500000	4665.416640
30.750000	4719.668199
31.000000	4706.726527
31.250000	4370.023290
31.500000	4216.479559
31.750000	5050.199066
32.000000	4292.489882
32.250000	4772.654675
32.500000	4686.369773
32.750000	3572.659157
33.000000	5830.972267
33.250000	5327.465178
33.500000	5156.327175
33.750000	4766.768950
34.000000	4693.589651
34.250000	4620.447797
34.500000	4308.018416
34.750000	3792.704512
35.000000	4656.187727
35.250000	3563.974577
35.500000	4689.238952
35.750000	4895.967281
36.000000	3732.424795
36.250000	3152.249149
36.500000	4457.324909
36.750000	3842.642538
37.000000	4489.323798
37.250000	3330.329011
37.500000	3975.078528
37.750000	3859.472616
38.000000	4232.073173
38.250000	4293.686676
38.500000	2529.799565
38.750000	2995.758105
39.000000	4053.295914
39.250000	3944.801691
39.500000	3711.419182
39.750000	3122.514791
40.000000	3666.379803
40.250000	2615.636347
40.500000	2187.815396
40.750000	3716.221425
41.000000	3432.273465
41.250000	2950.351414
41.500000	2867.501855
41.750000	2525.889240
42.000000	1441.539183
42.250000	2643.475396
42.500000	2990.034510
42.750000	2761.639542
43.000000	2469.809754
43.250000	3058.988062
43.500000	2853.168830
43.750000	3765.861163
44.000000	2694.067585
44.250000	2003.208299
44.500000	3298.869284
44.750000	2690.710759
45.000000	1873.646783
45.250000	2299.276488
45.500000	3577.197095
45.750000	2477.172952
46.000000	1901.752013
46.250000	2973.141569
46.500000	2523.046689
46.750000	3031.276150
47.000000	2147.940539
47.250000	2586.692980
47.500000	2048.995512
47.750000	2944.990449
48.000000	2450.913444
48.250000	2104.146016
48.500000	2293.006644
48.750000	2230.258805
49.000000	2674.930572
49.250000	2146.335603
49.500000	2430.410258
49.750000	2298.232154
50.000000	2256.410733
