# Supplementary material for: Efficient Transmission of Subthreshold Signals in Complex Networks of Spiking Neurons
Source: PLoS One. 2015 Mar 23;10(3):e0121156. doi: 10.1371/journal.pone.0121156 (PMC4409401; doi:10.1371/journal.pone.0121156)
Supplement: S2 Raw Data — (TAR) [file pone.0121156.s002.tar › 1Ca047.txt]

5.000000	2513.054635
5.250000	1711.211760
5.500000	1478.195909
5.750000	1283.501133
6.000000	2220.468744
6.250000	1411.474219
6.500000	2301.721615
6.750000	2137.247619
7.000000	1187.893769
7.250000	2329.371956
7.500000	2243.115720
7.750000	2904.731995
8.000000	1802.126773
8.250000	3704.021195
8.500000	5630.751002
8.750000	7784.290968
9.000000	9238.020657
9.250000	3409.388363
9.500000	5316.477624
9.750000	4913.716845
10.000000	7082.248586
10.250000	6798.034429
10.500000	5588.860506
10.750000	5563.596464
11.000000	4089.631284
11.250000	4260.208475
11.500000	4703.835850
11.750000	4042.855063
12.000000	3955.270968
12.250000	3627.362163
12.500000	3053.470197
12.750000	3280.431541
13.000000	3106.212247
13.250000	2888.132417
13.500000	2726.050961
13.750000	2974.010623
14.000000	2822.845907
14.250000	2909.508817
14.500000	2448.190752
14.750000	2512.212257
15.000000	2166.938032
15.250000	2632.038378
15.500000	2943.857306
15.750000	2004.562476
16.000000	2462.394694
16.250000	2080.157529
16.500000	2505.873664
16.750000	2053.194498
17.000000	2269.867753
17.250000	2261.134893
17.500000	2374.536362
17.750000	2114.913075
18.000000	2425.200324
18.250000	2595.518647
18.500000	2739.104690
18.750000	2703.814314
19.000000	2566.154099
19.250000	3030.553438
19.500000	2945.815899
19.750000	2989.305487
20.000000	3021.779305
20.250000	3525.923534
20.500000	2928.186860
20.750000	3028.334587
21.000000	3545.044025
21.250000	3796.047022
21.500000	3921.722245
21.750000	4166.806958
22.000000	4355.663848
22.250000	4669.558963
22.500000	5318.290363
22.750000	4582.433449
23.000000	5476.955921
23.250000	5415.876480
23.500000	5231.151106
23.750000	5970.658133
24.000000	5285.989711
24.250000	6799.591383
24.500000	5575.604774
24.750000	6007.076735
25.000000	7283.305462
25.250000	6236.432478
25.500000	6431.766623
25.750000	6234.140645
26.000000	5425.744690
26.250000	5092.843602
26.500000	7502.032272
26.750000	6602.289911
27.000000	6790.828366
27.250000	6729.995380
27.500000	6276.956274
27.750000	7564.703804
28.000000	6585.352905
28.250000	6839.815889
28.500000	7808.242287
28.750000	6407.602778
29.000000	6097.317512
29.250000	5153.007484
29.500000	4310.212349
29.750000	6042.963528
30.000000	6369.350083
30.250000	5399.331934
30.500000	4659.247964
30.750000	4699.638775
31.000000	5900.288724
31.250000	5727.256618
31.500000	5219.526759
31.750000	4565.313240
32.000000	4575.089010
32.250000	5020.959600
32.500000	4337.267724
32.750000	3899.431373
33.000000	4677.887753
33.250000	5463.021234
33.500000	4976.908104
33.750000	2877.235957
34.000000	4411.435873
34.250000	5463.983243
34.500000	5223.499959
34.750000	4889.191358
35.000000	4697.806604
35.250000	5486.493381
35.500000	2757.657630
35.750000	4763.356811
36.000000	3751.007129
36.250000	3633.303872
36.500000	3288.610357
36.750000	3782.366245
37.000000	3656.169026
37.250000	3522.145022
37.500000	3566.700200
37.750000	3756.969133
38.000000	4993.190543
38.250000	5061.209894
38.500000	3567.064874
38.750000	5018.062538
39.000000	3734.918233
39.250000	3957.159307
39.500000	3303.794553
39.750000	3363.469342
40.000000	3034.923695
40.250000	3778.965429
40.500000	3521.748261
40.750000	2791.700145
41.000000	3134.246066
41.250000	3524.482791
41.500000	2520.343446
41.750000	3477.467154
42.000000	3292.163939
42.250000	3760.942464
42.500000	3077.398892
42.750000	2833.823128
43.000000	3813.475583
43.250000	3488.565743
43.500000	2108.966891
43.750000	2980.657995
44.000000	3147.187643
44.250000	2763.160513
44.500000	2819.629871
44.750000	2095.125344
45.000000	2636.197188
45.250000	2865.877675
45.500000	3016.839468
45.750000	2559.556035
46.000000	2360.311291
46.250000	2024.347730
46.500000	3004.016310
46.750000	2888.167783
47.000000	1888.445503
47.250000	2229.162424
47.500000	2312.577350
47.750000	2897.926026
48.000000	2721.042000
48.250000	1401.154513
48.500000	2363.235274
48.750000	2461.304267
49.000000	2927.445374
49.250000	3113.817327
49.500000	2020.872560
49.750000	2486.175483
50.000000	2392.058742
