# Supplementary material for: Efficient Transmission of Subthreshold Signals in Complex Networks of Spiking Neurons
Source: PLoS One. 2015 Mar 23;10(3):e0121156. doi: 10.1371/journal.pone.0121156 (PMC4409401; doi:10.1371/journal.pone.0121156)
Supplement: S2 Raw Data — (TAR) [file pone.0121156.s002.tar › 1Ca048.txt]

5.000000	1999.092844
5.250000	1644.969061
5.500000	1821.051721
5.750000	1430.355504
6.000000	1876.019425
6.250000	1136.904907
6.500000	1463.128342
6.750000	2005.643451
7.000000	1201.304982
7.250000	1905.235682
7.500000	1847.313434
7.750000	1771.898504
8.000000	1497.733155
8.250000	2643.371010
8.500000	6456.530966
8.750000	7002.635386
9.000000	6932.631223
9.250000	6146.114390
9.500000	4798.536482
9.750000	7364.574360
10.000000	8306.716313
10.250000	8858.473113
10.500000	6313.970590
10.750000	5094.143703
11.000000	4907.678227
11.250000	4446.520155
11.500000	3917.182141
11.750000	4373.353177
12.000000	3260.127316
12.250000	3549.456227
12.500000	3255.935609
12.750000	3060.928031
13.000000	2825.827929
13.250000	2913.228914
13.500000	2763.679073
13.750000	2786.829609
14.000000	3049.567121
14.250000	3103.623528
14.500000	2760.598133
14.750000	2742.003949
15.000000	2784.216980
15.250000	2316.454959
15.500000	2512.818745
15.750000	2566.368863
16.000000	2194.276427
16.250000	2774.173078
16.500000	2295.049935
16.750000	2234.165466
17.000000	2148.617389
17.250000	2281.849328
17.500000	2303.922296
17.750000	2520.049172
18.000000	2127.404053
18.250000	2395.033731
18.500000	2443.022002
18.750000	2517.300626
19.000000	2650.555958
19.250000	2485.568309
19.500000	2739.485122
19.750000	3065.938997
20.000000	2586.659907
20.250000	2479.668256
20.500000	3541.532110
20.750000	3491.458370
21.000000	3276.280144
21.250000	3483.506666
21.500000	4371.774404
21.750000	4624.090304
22.000000	3614.824591
22.250000	4445.687745
22.500000	5144.093616
22.750000	4322.257790
23.000000	4713.944294
23.250000	5758.722686
23.500000	5642.015308
23.750000	6545.277182
24.000000	6678.867177
24.250000	3883.893514
24.500000	5577.358362
24.750000	4984.847485
25.000000	6229.616214
25.250000	7272.369177
25.500000	6894.923254
25.750000	7349.268588
26.000000	6207.907082
26.250000	6178.017951
26.500000	6713.501388
26.750000	7443.125321
27.000000	7270.126173
27.250000	6854.192859
27.500000	6746.452071
27.750000	5398.172152
28.000000	6810.339833
28.250000	5743.714361
28.500000	6104.885509
28.750000	5393.473076
29.000000	6513.145525
29.250000	4892.424707
29.500000	5871.767721
29.750000	6455.636601
30.000000	6183.055982
30.250000	5516.404382
30.500000	5429.398648
30.750000	4746.219784
31.000000	5611.765691
31.250000	4956.239463
31.500000	5988.531883
31.750000	4666.065486
32.000000	5292.811758
32.250000	5265.582407
32.500000	5783.461225
32.750000	5608.732182
33.000000	4682.559657
33.250000	5230.596051
33.500000	4446.288427
33.750000	4549.267009
34.000000	5329.136155
34.250000	5311.581851
34.500000	4210.799337
34.750000	2706.587284
35.000000	4525.867695
35.250000	4227.056849
35.500000	3896.399963
35.750000	4400.444591
36.000000	4655.389742
36.250000	4552.478995
36.500000	4386.327270
36.750000	4196.650787
37.000000	3941.269910
37.250000	2919.873434
37.500000	3809.637414
37.750000	3719.307811
38.000000	3644.882552
38.250000	3423.817328
38.500000	3942.579712
38.750000	3645.045976
39.000000	3984.943009
39.250000	3761.754256
39.500000	3020.033684
39.750000	3168.941408
40.000000	3204.435022
40.250000	3890.190498
40.500000	3247.922725
40.750000	2489.691538
41.000000	3609.510922
41.250000	3577.047910
41.500000	3669.089133
41.750000	4074.497395
42.000000	2530.852414
42.250000	3337.606579
42.500000	2697.848498
42.750000	3852.070161
43.000000	3251.047885
43.250000	3135.011473
43.500000	2942.653795
43.750000	2664.053677
44.000000	3071.493594
44.250000	2486.767987
44.500000	2467.649732
44.750000	3045.009802
45.000000	2069.824036
45.250000	2328.115316
45.500000	2755.327718
45.750000	3182.447637
46.000000	3886.937188
46.250000	2983.453279
46.500000	2517.057498
46.750000	2681.248335
47.000000	2773.730271
47.250000	2025.317731
47.500000	2631.894341
47.750000	2286.584588
48.000000	2836.903347
48.250000	2400.624284
48.500000	1809.793241
48.750000	2573.722702
49.000000	2918.356184
49.250000	2243.145422
49.500000	2026.546574
49.750000	3050.315698
50.000000	1675.706121
