# Supplementary material for: Efficient Transmission of Subthreshold Signals in Complex Networks of Spiking Neurons
Source: PLoS One. 2015 Mar 23;10(3):e0121156. doi: 10.1371/journal.pone.0121156 (PMC4409401; doi:10.1371/journal.pone.0121156)
Supplement: S2 Raw Data — (TAR) [file pone.0121156.s002.tar › 1Ca04.txt]

5.000000	1695.794414
5.250000	3603.318076
5.500000	1068.280246
5.750000	1082.613774
6.000000	760.041572
6.250000	3697.378834
6.500000	6456.017563
6.750000	3698.050087
7.000000	3395.972342
7.250000	3452.797842
7.500000	3611.972298
7.750000	3535.832858
8.000000	3403.256176
8.250000	3260.878026
8.500000	3392.595021
8.750000	2915.601846
9.000000	2832.111178
9.250000	2503.373485
9.500000	2472.955292
9.750000	1567.677404
10.000000	1113.218643
10.250000	285.859441
10.500000	1037.503460
10.750000	1376.007873
11.000000	2453.123807
11.250000	3689.570992
11.500000	2954.070148
11.750000	3015.693288
12.000000	3124.031479
12.250000	2316.297817
12.500000	2784.012517
12.750000	3454.318253
13.000000	2806.204431
13.250000	2933.654319
13.500000	2962.911142
13.750000	2987.312893
14.000000	2866.628992
14.250000	3065.095396
14.500000	2676.980951
14.750000	2762.546951
15.000000	2966.036742
15.250000	2555.388222
15.500000	2420.633424
15.750000	2826.021621
16.000000	2392.700071
16.250000	2729.177096
16.500000	2507.914309
16.750000	2440.814140
17.000000	2493.407625
17.250000	2485.950260
17.500000	2554.652260
17.750000	2678.287035
18.000000	2509.884504
18.250000	2573.616968
18.500000	3063.301201
18.750000	2546.869570
19.000000	2612.614255
19.250000	2926.432682
19.500000	2949.257300
19.750000	2963.244273
20.000000	2951.299350
20.250000	3330.785349
20.500000	3043.380354
20.750000	3276.980601
21.000000	3725.808666
21.250000	3906.002926
21.500000	4131.422280
21.750000	4649.537290
22.000000	5021.575664
22.250000	5168.703525
22.500000	5014.830814
22.750000	4341.049479
23.000000	5532.905748
23.250000	6244.025399
23.500000	6053.231146
23.750000	4620.699950
24.000000	5314.904975
24.250000	6848.948818
24.500000	7210.036132
24.750000	7312.505566
25.000000	6278.560680
25.250000	7074.927699
25.500000	6598.027594
25.750000	6661.333885
26.000000	6655.687672
26.250000	8338.880789
26.500000	8199.509407
26.750000	6225.817019
27.000000	6456.975273
27.250000	6840.317147
27.500000	5990.954447
27.750000	6136.987765
28.000000	6543.676493
28.250000	5239.199378
28.500000	5939.180104
28.750000	5126.164151
29.000000	5615.843915
29.250000	5742.606325
29.500000	6130.926837
29.750000	5286.371250
30.000000	4910.903932
30.250000	6039.710871
30.500000	4667.755346
30.750000	5498.077386
31.000000	4431.449129
31.250000	5602.195660
31.500000	5638.739877
31.750000	6028.195079
32.000000	4373.345677
32.250000	4285.388629
32.500000	4240.637895
32.750000	5257.817418
33.000000	5094.193146
33.250000	4715.374947
33.500000	4731.694605
33.750000	4803.962194
34.000000	4709.768223
34.250000	6213.273584
34.500000	3945.167358
34.750000	4764.636841
35.000000	3412.605217
35.250000	4879.805478
35.500000	4556.949373
35.750000	3422.264737
36.000000	3128.507955
36.250000	4474.040212
36.500000	4911.762977
36.750000	3271.191357
37.000000	3767.804686
37.250000	3774.339596
37.500000	3582.812208
37.750000	3597.874489
38.000000	2748.847660
38.250000	3788.844254
38.500000	2920.270876
38.750000	3321.462060
39.000000	3660.547804
39.250000	3752.910771
39.500000	2745.974184
39.750000	3909.588046
40.000000	3518.809067
40.250000	3743.951442
40.500000	3309.273544
40.750000	3310.111986
41.000000	2943.313460
41.250000	3418.806099
41.500000	3180.562135
41.750000	3621.917784
42.000000	3005.791894
42.250000	3697.163128
42.500000	3888.218816
42.750000	2913.488282
43.000000	2202.908328
43.250000	2420.439437
43.500000	3773.932339
43.750000	2304.676452
44.000000	2403.754994
44.250000	3760.722247
44.500000	3022.383014
44.750000	3126.646822
45.000000	2617.616102
45.250000	2447.182236
45.500000	2671.825070
45.750000	3049.289898
46.000000	2482.017659
46.250000	2045.601796
46.500000	3923.923035
46.750000	2044.584215
47.000000	2060.433555
47.250000	2555.400040
47.500000	2433.761986
47.750000	2725.472826
48.000000	3759.699111
48.250000	2216.095091
48.500000	2255.787330
48.750000	3010.560321
49.000000	1935.943132
49.250000	2213.988529
49.500000	2574.526549
49.750000	2256.399709
50.000000	2427.538850
