# Supplementary material for: Efficient Transmission of Subthreshold Signals in Complex Networks of Spiking Neurons
Source: PLoS One. 2015 Mar 23;10(3):e0121156. doi: 10.1371/journal.pone.0121156 (PMC4409401; doi:10.1371/journal.pone.0121156)
Supplement: S2 Raw Data — (TAR) [file pone.0121156.s002.tar › 1Cd01.txt]

5.000000	2282.702186
5.250000	2014.655739
5.500000	2161.139504
5.750000	2031.582539
6.000000	2234.654685
6.250000	1826.984238
6.500000	2401.082545
6.750000	3036.931564
7.000000	3209.774796
7.250000	5742.522395
7.500000	7685.127952
7.750000	8460.524053
8.000000	6928.118375
8.250000	6072.707505
8.500000	7722.933694
8.750000	10303.432297
9.000000	5741.274160
9.250000	7673.477215
9.500000	6555.457168
9.750000	6601.050501
10.000000	5094.063351
10.250000	4636.719820
10.500000	5004.484187
10.750000	4520.541482
11.000000	4147.656190
11.250000	4667.092152
11.500000	3601.414114
11.750000	3725.386158
12.000000	3643.360594
12.250000	3444.598109
12.500000	3193.895933
12.750000	3757.281541
13.000000	3321.176720
13.250000	3320.265433
13.500000	2679.797904
13.750000	2271.633680
14.000000	2705.891236
14.250000	3127.773615
14.500000	3009.113516
14.750000	2933.945097
15.000000	2600.356499
15.250000	2878.893284
15.500000	2903.576537
15.750000	2813.242158
16.000000	3327.619167
16.250000	2977.392182
16.500000	2797.415591
16.750000	2606.296302
17.000000	3506.894130
17.250000	2862.626647
17.500000	2911.345466
17.750000	3058.820279
18.000000	3746.582593
18.250000	3853.270928
18.500000	3363.952417
18.750000	3799.569394
19.000000	3426.764827
19.250000	4267.195156
19.500000	4400.166873
19.750000	4174.523467
20.000000	4887.837630
20.250000	4421.320565
20.500000	4020.565298
20.750000	6815.733315
21.000000	5445.786709
21.250000	5875.242785
21.500000	6177.324856
21.750000	5847.871021
22.000000	7112.702351
22.250000	6905.231959
22.500000	6205.286990
22.750000	6829.851766
23.000000	6732.766825
23.250000	8862.917901
23.500000	7520.467982
23.750000	10437.783512
24.000000	6857.992715
24.250000	7540.597939
24.500000	9632.732689
24.750000	7200.496983
25.000000	8030.875182
25.250000	6702.334291
25.500000	6208.560052
25.750000	7222.288839
26.000000	5148.201334
26.250000	6600.850692
26.500000	7046.563025
26.750000	6068.811928
27.000000	6052.994851
27.250000	5655.775794
27.500000	5912.663898
27.750000	6636.451925
28.000000	4473.664800
28.250000	6161.046671
28.500000	5878.572085
28.750000	5817.433125
29.000000	6265.956662
29.250000	6059.212781
29.500000	6555.964322
29.750000	6619.386169
30.000000	6041.174801
30.250000	6064.836340
30.500000	4252.870673
30.750000	4893.523982
31.000000	6433.230683
31.250000	4806.233108
31.500000	3682.684228
31.750000	4585.452253
32.000000	4770.526541
32.250000	5346.704189
32.500000	3850.623786
32.750000	6758.991107
33.000000	4360.608009
33.250000	5089.094886
33.500000	4437.190535
33.750000	3236.549755
34.000000	2839.363570
34.250000	4033.792831
34.500000	6011.224774
34.750000	4208.228080
35.000000	4960.390579
35.250000	4086.207220
35.500000	3684.220411
35.750000	2775.018126
36.000000	3850.452840
36.250000	3390.087437
36.500000	4666.541380
36.750000	3894.933974
37.000000	3324.212382
37.250000	3027.794475
37.500000	3407.952033
37.750000	2865.413330
38.000000	2962.232519
38.250000	4329.184491
38.500000	2253.654331
38.750000	2967.679159
39.000000	3585.910741
39.250000	3669.803365
39.500000	3802.423525
39.750000	3118.326125
40.000000	2480.137322
40.250000	4893.307449
40.500000	4042.525030
40.750000	3353.633089
41.000000	3176.465405
41.250000	3894.043862
41.500000	2535.620417
41.750000	1539.427504
42.000000	3435.522223
42.250000	3522.518177
42.500000	3126.470819
42.750000	3775.692807
43.000000	2822.930012
43.250000	2932.162846
43.500000	3080.455412
43.750000	3448.110071
44.000000	2803.786058
44.250000	3387.480693
44.500000	2783.750157
44.750000	3010.759882
45.000000	2065.351653
45.250000	2173.199918
45.500000	2353.787845
45.750000	1419.818723
46.000000	2728.918280
46.250000	3123.922119
46.500000	2826.078001
46.750000	1828.601958
47.000000	3256.901312
47.250000	1829.407001
47.500000	2569.327820
47.750000	2220.870004
48.000000	3094.265703
48.250000	2936.883236
48.500000	2265.272887
48.750000	4017.367703
49.000000	2418.032527
49.250000	3262.570443
49.500000	2119.924241
49.750000	3115.338461
50.000000	1702.105122
