# Supplementary material for: Efficient Transmission of Subthreshold Signals in Complex Networks of Spiking Neurons
Source: PLoS One. 2015 Mar 23;10(3):e0121156. doi: 10.1371/journal.pone.0121156 (PMC4409401; doi:10.1371/journal.pone.0121156)
Supplement: S2 Raw Data — (TAR) [file pone.0121156.s002.tar › 1Cd02.txt]

5.000000	2348.651466
5.250000	2748.325437
5.500000	2232.421279
5.750000	2125.744077
6.000000	4671.044972
6.250000	4898.474889
6.500000	8588.762165
6.750000	9342.973618
7.000000	9287.827686
7.250000	8592.765191
7.500000	7784.031550
7.750000	8884.247070
8.000000	8026.979276
8.250000	9494.682221
8.500000	7031.988002
8.750000	7796.723923
9.000000	5237.226462
9.250000	6139.592098
9.500000	4787.902502
9.750000	5421.857107
10.000000	5515.489705
10.250000	4784.041962
10.500000	4802.750113
10.750000	4272.464342
11.000000	4355.228105
11.250000	4548.071267
11.500000	4037.892859
11.750000	3623.489597
12.000000	3369.690553
12.250000	4254.225740
12.500000	3178.135386
12.750000	3605.989246
13.000000	3882.178758
13.250000	3547.389296
13.500000	3400.799704
13.750000	3451.586425
14.000000	3482.210842
14.250000	3167.774814
14.500000	3326.251233
14.750000	3654.601260
15.000000	3946.180006
15.250000	3819.115104
15.500000	4011.230328
15.750000	4066.549002
16.000000	3886.917547
16.250000	3856.540616
16.500000	3365.523192
16.750000	4450.460601
17.000000	4932.190020
17.250000	4320.533587
17.500000	4211.395081
17.750000	5066.485168
18.000000	5867.482892
18.250000	5465.217792
18.500000	5708.683198
18.750000	6832.113314
19.000000	7117.851296
19.250000	7708.676170
19.500000	7055.088127
19.750000	6867.197876
20.000000	5799.166414
20.250000	8012.474741
20.500000	7933.655003
20.750000	8285.993936
21.000000	8658.155576
21.250000	7689.114845
21.500000	8945.573622
21.750000	8993.224011
22.000000	9097.443868
22.250000	7750.374323
22.500000	7733.441668
22.750000	7905.892117
23.000000	9477.816052
23.250000	7597.919361
23.500000	7560.093361
23.750000	7438.653434
24.000000	7900.511465
24.250000	8874.131252
24.500000	7106.837032
24.750000	8667.614865
25.000000	6062.640769
25.250000	7380.071103
25.500000	7528.397639
25.750000	5361.581236
26.000000	6056.890492
26.250000	7309.940167
26.500000	5600.342389
26.750000	6909.888589
27.000000	5155.227444
27.250000	5349.601438
27.500000	4291.723102
27.750000	6224.913885
28.000000	5302.847537
28.250000	5207.001623
28.500000	6162.011194
28.750000	6309.261806
29.000000	5736.575140
29.250000	6862.481918
29.500000	5077.718787
29.750000	6337.718418
30.000000	4572.448869
30.250000	5333.735976
30.500000	5582.968505
30.750000	3793.914030
31.000000	6006.951104
31.250000	6895.650882
31.500000	4762.958234
31.750000	4075.197899
32.000000	5584.206398
32.250000	3814.218161
32.500000	3553.536961
32.750000	3915.279068
33.000000	4090.438362
33.250000	3830.612559
33.500000	4324.328439
33.750000	5015.350456
34.000000	4401.876008
34.250000	4725.194988
34.500000	3507.318909
34.750000	5477.331148
35.000000	4035.997830
35.250000	3886.944465
35.500000	3877.980762
35.750000	4683.479293
36.000000	2262.832483
36.250000	3257.997634
36.500000	4302.588947
36.750000	3514.514115
37.000000	2817.381205
37.250000	3982.935428
37.500000	4815.625114
37.750000	5118.582442
38.000000	2967.552643
38.250000	3493.782677
38.500000	5013.933083
38.750000	4145.920762
39.000000	3301.400442
39.250000	4108.133470
39.500000	3658.502641
39.750000	2644.302484
40.000000	4474.248785
40.250000	3749.497829
40.500000	2812.394200
40.750000	1774.617835
41.000000	2483.422793
41.250000	1337.166460
41.500000	2672.621758
41.750000	4301.612362
42.000000	3055.763752
42.250000	3679.862357
42.500000	3559.376944
42.750000	1998.714534
43.000000	2776.092106
43.250000	2791.851806
43.500000	3740.515016
43.750000	3426.133149
44.000000	2309.155036
44.250000	3089.378298
44.500000	1744.520880
44.750000	2305.809471
45.000000	5294.548379
45.250000	2580.480681
45.500000	2756.839878
45.750000	3572.345458
46.000000	3159.682617
46.250000	2530.615599
46.500000	3113.892743
46.750000	1148.581394
47.000000	2232.450925
47.250000	1927.051636
47.500000	1597.490652
47.750000	2209.008769
48.000000	1621.183007
48.250000	3242.568002
48.500000	3909.213023
48.750000	3153.542633
49.000000	2035.177656
49.250000	2340.362880
49.500000	2344.161478
49.750000	2782.324355
50.000000	2451.441009
