# Supplementary material for: Efficient Transmission of Subthreshold Signals in Complex Networks of Spiking Neurons
Source: PLoS One. 2015 Mar 23;10(3):e0121156. doi: 10.1371/journal.pone.0121156 (PMC4409401; doi:10.1371/journal.pone.0121156)
Supplement: S2 Raw Data — (TAR) [file pone.0121156.s002.tar › 1Cd03.txt]

5.000000	4622.222913
5.250000	7266.538450
5.500000	8938.363570
5.750000	9217.507259
6.000000	9582.854679
6.250000	11993.745900
6.500000	13444.229874
6.750000	12787.671649
7.000000	12677.354455
7.250000	10772.538647
7.500000	9290.402885
7.750000	7851.086498
8.000000	7844.953970
8.250000	6839.759871
8.500000	6621.872034
8.750000	5864.424267
9.000000	5171.349919
9.250000	4862.508787
9.500000	5300.721489
9.750000	4876.418130
10.000000	4963.971946
10.250000	5348.965005
10.500000	4326.830378
10.750000	4561.305897
11.000000	4380.158085
11.250000	4558.218041
11.500000	4525.732989
11.750000	4291.322403
12.000000	4292.238772
12.250000	4320.314116
12.500000	4298.080383
12.750000	4041.843743
13.000000	4790.475467
13.250000	4860.728470
13.500000	4508.325913
13.750000	4193.057751
14.000000	5136.316335
14.250000	6042.651482
14.500000	4574.210153
14.750000	4834.306648
15.000000	4950.536090
15.250000	5198.004545
15.500000	6149.157766
15.750000	5507.433702
16.000000	6192.287462
16.250000	6204.016803
16.500000	8608.406213
16.750000	5928.583248
17.000000	7374.155153
17.250000	9247.997632
17.500000	8226.778179
17.750000	9530.118911
18.000000	7790.725694
18.250000	11950.234072
18.500000	10444.439820
18.750000	8714.614887
19.000000	10771.882759
19.250000	8871.440504
19.500000	8044.654123
19.750000	9910.703540
20.000000	9745.001992
20.250000	9060.792212
20.500000	7873.634180
20.750000	10334.659016
21.000000	9730.355632
21.250000	8990.221121
21.500000	7913.670150
21.750000	7458.548906
22.000000	7765.686554
22.250000	8114.535314
22.500000	7456.638447
22.750000	9651.575854
23.000000	9035.366257
23.250000	8893.525948
23.500000	6172.290536
23.750000	10001.835975
24.000000	5728.884468
24.250000	7253.706681
24.500000	10007.031137
24.750000	8315.239881
25.000000	6236.933706
25.250000	7068.911997
25.500000	6650.921041
25.750000	6965.353022
26.000000	7217.648605
26.250000	6386.314256
26.500000	6683.017886
26.750000	7949.558816
27.000000	4888.419080
27.250000	4209.706970
27.500000	4566.981569
27.750000	7729.977185
28.000000	7644.583402
28.250000	6000.441201
28.500000	4986.549916
28.750000	7612.235328
29.000000	6230.079933
29.250000	5784.278943
29.500000	5767.354374
29.750000	5268.411288
30.000000	5442.811003
30.250000	5410.284866
30.500000	5268.323227
30.750000	4600.856474
31.000000	5559.601374
31.250000	3561.759314
31.500000	5168.555709
31.750000	4286.893854
32.000000	5207.060509
32.250000	3865.438306
32.500000	5632.069772
32.750000	4379.663739
33.000000	4509.310143
33.250000	5035.827028
33.500000	5210.999305
33.750000	5135.653059
34.000000	4580.670924
34.250000	5572.115803
34.500000	4665.207197
34.750000	4252.135992
35.000000	3325.925580
35.250000	5317.283342
35.500000	4057.916531
35.750000	4142.987389
36.000000	3365.380422
36.250000	5044.377688
36.500000	4431.129146
36.750000	4448.707507
37.000000	3541.773148
37.250000	3639.317299
37.500000	6467.031300
37.750000	3877.419698
38.000000	3650.276238
38.250000	3370.375021
38.500000	4140.933856
38.750000	4645.696787
39.000000	3857.083069
39.250000	2853.133488
39.500000	2611.635847
39.750000	3060.004037
40.000000	3694.945758
40.250000	2918.104990
40.500000	2702.461693
40.750000	3456.738838
41.000000	2502.514593
41.250000	3708.253642
41.500000	2533.583122
41.750000	1525.575403
42.000000	2489.425893
42.250000	2370.218179
42.500000	2229.051743
42.750000	3585.985215
43.000000	2827.057283
43.250000	3570.203034
43.500000	2970.432429
43.750000	3021.411242
44.000000	3967.021520
44.250000	3350.759590
44.500000	2977.037709
44.750000	3462.832165
45.000000	2464.944601
45.250000	2406.044869
45.500000	3176.828018
45.750000	1516.601090
46.000000	1247.150613
46.250000	2377.355178
46.500000	2868.886758
46.750000	2802.403956
47.000000	3746.675559
47.250000	3220.606288
47.500000	1256.175281
47.750000	1834.304264
48.000000	2691.315833
48.250000	3604.840465
48.500000	2669.156994
48.750000	2188.418634
49.000000	3345.579116
49.250000	1919.651610
49.500000	3845.112516
49.750000	2835.862702
50.000000	2132.353334
