# Supplementary material for: Efficient Transmission of Subthreshold Signals in Complex Networks of Spiking Neurons
Source: PLoS One. 2015 Mar 23;10(3):e0121156. doi: 10.1371/journal.pone.0121156 (PMC4409401; doi:10.1371/journal.pone.0121156)
Supplement: S2 Raw Data — (TAR) [file pone.0121156.s002.tar › 1Cd04.txt]

5.000000	10598.572765
5.250000	12317.379524
5.500000	13520.940422
5.750000	11718.683736
6.000000	14007.523656
6.250000	12419.894618
6.500000	10988.134208
6.750000	9062.052490
7.000000	7982.440348
7.250000	7965.208046
7.500000	7626.216570
7.750000	5829.588749
8.000000	6662.369221
8.250000	6652.357600
8.500000	6860.671046
8.750000	5952.887999
9.000000	6255.792623
9.250000	6497.458374
9.500000	5902.698994
9.750000	5443.922857
10.000000	6302.382407
10.250000	5607.345837
10.500000	5210.019498
10.750000	4902.981749
11.000000	5329.708492
11.250000	5699.253448
11.500000	5305.864719
11.750000	5697.856762
12.000000	6360.852469
12.250000	5640.369128
12.500000	6736.695568
12.750000	5573.664340
13.000000	6950.559937
13.250000	6724.429636
13.500000	7539.747336
13.750000	6845.991045
14.000000	8734.662848
14.250000	9017.140593
14.500000	9377.797189
14.750000	9859.409713
15.000000	9675.510866
15.250000	10009.306359
15.500000	9765.850862
15.750000	10733.471851
16.000000	9771.860179
16.250000	9514.626244
16.500000	11375.952919
16.750000	12788.477507
17.000000	10822.670653
17.250000	10828.586260
17.500000	10700.414916
17.750000	11324.739051
18.000000	11070.191442
18.250000	8128.292258
18.500000	10914.285642
18.750000	10313.263283
19.000000	9117.052532
19.250000	7494.951189
19.500000	9643.534456
19.750000	9696.016519
20.000000	11238.307881
20.250000	8518.514747
20.500000	9915.510793
20.750000	8172.018187
21.000000	8667.982367
21.250000	9276.068528
21.500000	7679.409700
21.750000	6833.580257
22.000000	7248.854115
22.250000	9259.967440
22.500000	7908.575719
22.750000	7280.526984
23.000000	9310.777383
23.250000	8694.008825
23.500000	8659.875645
23.750000	8419.819616
24.000000	7178.098084
24.250000	7289.937885
24.500000	7056.458905
24.750000	10097.438525
25.000000	6934.423860
25.250000	8098.651415
25.500000	7062.176457
25.750000	8228.424458
26.000000	6709.266711
26.250000	5940.377696
26.500000	6475.241557
26.750000	6536.802626
27.000000	5496.439543
27.250000	8200.427490
27.500000	5305.123170
27.750000	6950.679263
28.000000	7746.914065
28.250000	6483.764556
28.500000	4870.239964
28.750000	5201.416622
29.000000	5200.160596
29.250000	5446.462817
29.500000	6228.028280
29.750000	4865.019249
30.000000	3990.647991
30.250000	4189.851169
30.500000	5536.567510
30.750000	5158.384925
31.000000	4769.877276
31.250000	5572.590469
31.500000	3890.626438
31.750000	4676.751332
32.000000	4735.111192
32.250000	3577.077411
32.500000	5715.433210
32.750000	3716.390294
33.000000	3721.225654
33.250000	5998.647161
33.500000	4533.836360
33.750000	4605.325043
34.000000	3382.086634
34.250000	3769.762855
34.500000	6584.312724
34.750000	4741.872332
35.000000	3998.524540
35.250000	4214.272076
35.500000	3130.946313
35.750000	4891.424025
36.000000	4526.731065
36.250000	4810.657294
36.500000	4540.203407
36.750000	4399.852574
37.000000	4039.554144
37.250000	3492.179618
37.500000	3843.797566
37.750000	3675.223700
38.000000	3848.786139
38.250000	4417.934499
38.500000	4301.776106
38.750000	4891.777883
39.000000	3520.606349
39.250000	4040.247962
39.500000	3122.632676
39.750000	4237.397865
40.000000	3794.237156
40.250000	3885.241309
40.500000	4650.035407
40.750000	2695.628977
41.000000	3074.107074
41.250000	4697.859055
41.500000	3406.313003
