# Supplementary material for: Efficient Transmission of Subthreshold Signals in Complex Networks of Spiking Neurons
Source: PLoS One. 2015 Mar 23;10(3):e0121156. doi: 10.1371/journal.pone.0121156 (PMC4409401; doi:10.1371/journal.pone.0121156)
Supplement: S2 Raw Data — (TAR) [file pone.0121156.s002.tar › 1Cds10_taurec300_rate0.07_20net.dat]

1.000000         122.083346 
1.502513         85.166021 
2.005025         63.162614 
2.507538         58.215467 
3.010050         38.284164 
3.512563         33.929290 
4.015075         28.103115 
4.517588         17.639908 
5.020101         16.958560 
5.522613         8.467757 
6.025126         7.219601 
6.527638         7.873148 
7.030151         10.110557 
7.532663         32.513832 
8.035176         72.105176 
8.537688         103.157710 
9.040201         77.409657 
9.542714         53.325922 
10.045226        36.248317 
10.547739        34.581972 
11.050251        29.557463 
11.552764        28.700852 
12.055276        23.794312 
12.557789        24.170680 
13.060302        21.917393 
13.562814        20.475501 
14.065327        20.207764 
14.567839        16.865661 
15.070352        19.453269 
15.572864        19.063287 
16.075377        18.638120 
16.577889        19.087879 
17.080402        17.491140 
17.582915        20.205513 
18.085427        18.861036 
18.587940        23.621900 
19.090452        20.226001 
19.592965        21.637535 
20.095477        22.995929 
20.597990        29.923326 
21.100503        34.088628 
21.603015        34.937488 
22.105528        35.518381 
22.608040        43.369665 
23.110553        37.854281 
23.613065        53.004463 
24.115578        43.758520 
24.618090        44.619405 
25.120603        58.626445 
25.623116        48.454776 
26.125628        58.318859 
26.628141        55.657888 
27.130653        51.821485 
27.633166        53.888433 
28.135678        44.176121 
28.638191        57.139418 
29.140704        41.557538 
29.643216        38.045168 
30.145729        33.650373 
30.648241        43.851435 
31.150754        47.673284 
31.653266        38.433447 
32.155779        36.277117 
32.658291        39.961878 
33.160804        36.279590 
33.663317        33.295870 
34.165829        37.387851 
34.668342        26.949288 
35.170854        35.874120 
35.673367        33.312512 
36.175879        37.060974 
36.678392        31.449473 
37.180905        28.961946 
37.683417        31.185261 
38.185930        27.648990 
38.688442        36.096161 
39.190955        27.802202 
39.693467        21.966205 
40.195980        20.564154 
40.698492        26.779257
41.201005        30.617410 
41.703518        24.089770 
42.206030        23.144298 
42.708543        28.015004 
43.211055        25.191604 
43.713568        22.208281 
44.216080        24.949739 
44.718593        20.182516 
45.221106        24.336167 
45.723618        22.557989 
46.226131        23.784996 
46.728643        24.505035 
47.231156        20.689519 
47.733668        17.616852 
48.236181        19.054952 
48.738693        22.648578 
49.241206        21.025454 
49.743719        15.601951 
50.246231        15.149657 
50.748744        17.115992 
51.251256        20.334591 
51.753769        13.852108 
52.256281        17.258367 
52.758794        16.211604 
53.261307        17.297925 
53.763819        18.191461 
54.266332        16.061795 
54.768844        14.687512 
55.271357        16.362249 
55.773869        16.358524 
56.276382        16.758264 
56.778894        14.091464 
57.281407        14.118927 
57.783920        14.378273 
58.286432        14.001580 
58.788945        18.921272 
59.291457        12.211682 
59.793970        11.040505 
60.296482        9.026811 
60.798995        14.233934 
61.301508        16.563918 
61.804020        9.266269 
62.306533        14.307270 
62.809045        10.268154 
63.311558        12.719383 
63.814070        11.926759 
64.316583        11.831784 
64.819095        9.533206 
65.321608        12.282867 
65.824121        12.180897 
66.326633        12.199197 
66.829146        11.808929 
67.331658        10.005853 
67.834171        10.139225 
68.336683        8.258014 
68.839196        16.460424 
69.341709        7.554118 
69.844221        9.285656 
70.346734        8.266262 
70.849246        11.327354 
71.351759        14.426233 
71.854271        7.351533 
72.356784        8.797787 
72.859296        9.311348 
73.361809        9.186635 
73.864322        9.007012 
74.366834        8.591757 
74.869347        6.250712 
75.371859        10.359340 
75.874372        8.664092 
76.376884        8.405736 
76.879397        9.447331 
77.381910        7.680474 
77.884422        6.662571 
78.386935        6.241617 
78.889447        12.082512 
79.391960        5.991016 
79.894472        6.260076 
80.396985        6.069974 
80.899497        7.753207 
81.402010        13.942165 
81.904523        6.130465 
82.407035        8.907953 
82.909548        6.685488 
83.412060        9.218918 
83.914573        7.242191 
84.417085        7.183446 
84.919598        7.682517 
85.422111        6.015438 
85.924623        6.060313 
86.427136        6.554974 
86.929648        8.246482 
87.432161        7.613121 
87.934673        5.667885 
88.437186        6.271992 
88.939698        11.767007 
89.442211        5.429301 
89.944724        4.387020 
90.447236        5.432526 
90.949749        7.166976 
91.452261        12.058793 
91.954774        5.370526 
92.457286        6.169759 
92.959799        6.414055 
93.462312        5.423109 
93.964824        6.450863 
94.467337        6.404324 
94.969849        5.344784 
95.472362        6.053586 
95.974874        7.263965 
96.477387        8.079117 
96.979899        8.976316 
97.482412        4.524968 
97.984925        6.375268 
98.487437        5.159114 
98.989950        7.984952 
99.492462        6.228909 
99.994975        4.366946 
100.497487       3.712879 
101.000000       6.480617 
