# Supplementary material for: Efficient Transmission of Subthreshold Signals in Complex Networks of Spiking Neurons
Source: PLoS One. 2015 Mar 23;10(3):e0121156. doi: 10.1371/journal.pone.0121156 (PMC4409401; doi:10.1371/journal.pone.0121156)
Supplement: S2 Raw Data — (TAR) [file pone.0121156.s002.tar › 1Cfac100.txt]

5.000000	1761.673706
5.250000	1679.422754
5.500000	1353.168029
5.750000	1368.148162
6.000000	958.949129
6.250000	756.002798
6.500000	536.618399
6.750000	542.279017
7.000000	473.515315
7.250000	717.118132
7.500000	952.803098
7.750000	1053.804639
8.000000	1067.123188
8.250000	1260.014705
8.500000	1358.831847
8.750000	1242.117495
9.000000	1251.020350
9.250000	1264.570199
9.500000	1360.932133
9.750000	1134.264854
10.000000	1214.750463
10.250000	1145.172414
10.500000	1056.731132
10.750000	1117.054976
11.000000	1275.796881
11.250000	1028.960388
11.500000	1254.920306
11.750000	1321.629666
12.000000	1203.970625
12.250000	1200.208419
12.500000	1123.733331
12.750000	1434.300578
13.000000	1222.303205
13.250000	1317.896196
13.500000	1190.301210
13.750000	1307.952094
14.000000	1133.299431
14.250000	1193.507963
14.500000	1212.354283
14.750000	1381.254357
15.000000	1469.350107
15.250000	1193.482809
15.500000	1231.357282
15.750000	1238.316368
16.000000	1260.564953
16.250000	1437.878303
16.500000	1397.164481
16.750000	1617.955473
17.000000	1607.232802
17.250000	1753.208268
17.500000	737.377193
17.750000	1697.233560
18.000000	3326.991896
18.250000	3985.904732
18.500000	2151.207678
18.750000	5229.318328
19.000000	12075.774852
19.250000	15564.793411
19.500000	16834.871010
19.750000	18707.608118
20.000000	19874.749070
20.250000	11632.967226
20.500000	8004.402775
20.750000	7793.258223
21.000000	4431.965614
21.250000	5414.518430
21.500000	3783.678069
21.750000	3396.987974
22.000000	3447.422287
22.250000	1441.359426
22.500000	3064.083882
22.750000	3675.892613
23.000000	1339.516222
23.250000	1990.239001
23.500000	1707.518340
23.750000	1353.815131
24.000000	1755.771803
24.250000	1667.500554
24.500000	1495.935353
24.750000	1834.640416
25.000000	1937.101761
25.250000	2135.491035
25.500000	2024.998761
25.750000	1614.342766
26.000000	1724.065415
26.250000	1714.420645
26.500000	1724.275804
26.750000	1571.426690
27.000000	1856.550628
27.250000	1624.069994
27.500000	1952.663980
27.750000	2006.439866
28.000000	1804.476994
28.250000	1636.926750
28.500000	1740.037636
28.750000	1927.174263
29.000000	1866.777307
29.250000	1902.648823
29.500000	1828.367313
29.750000	2441.527125
30.000000	1820.623748
30.250000	1683.615930
30.500000	1975.756573
30.750000	2190.691498
31.000000	2099.075469
31.250000	1893.896268
31.500000	1579.733760
31.750000	1561.169652
32.000000	2038.021871
32.250000	2383.127571
32.500000	1910.184101
32.750000	1999.239817
33.000000	3357.906930
33.250000	2121.694732
33.500000	2236.474376
33.750000	3535.466936
34.000000	3320.723885
34.250000	3033.907512
34.500000	4812.402255
34.750000	2568.933773
35.000000	3633.964318
35.250000	4579.354853
35.500000	4363.489671
35.750000	4958.328368
36.000000	4774.707259
36.250000	3824.125625
36.500000	5004.805551
36.750000	3617.322554
37.000000	3283.568496
37.250000	3379.350418
37.500000	3815.257027
37.750000	3684.848322
38.000000	3251.931608
38.250000	3904.099348
38.500000	4322.368984
38.750000	3344.483082
39.000000	3502.175339
39.250000	3384.600196
39.500000	3266.752814
39.750000	3174.155808
40.000000	3304.478131
40.250000	2913.627060
40.500000	3773.149167
40.750000	3253.005258
41.000000	3396.833730
41.250000	1896.119329
41.500000	2952.158686
41.750000	4187.796928
42.000000	3722.200968
42.250000	3278.712249
42.500000	2864.337149
42.750000	4262.162497
43.000000	3255.348210
43.250000	2488.235140
43.500000	2690.478427
43.750000	2935.875212
44.000000	2856.271504
44.250000	2282.013624
44.500000	3231.109345
44.750000	2365.838704
45.000000	2258.747304
45.250000	2721.131776
45.500000	2273.262863
45.750000	2750.667064
46.000000	2823.566775
46.250000	3023.473850
46.500000	2317.792274
46.750000	2909.731667
47.000000	3085.015794
47.250000	2409.605075
47.500000	2743.484712
47.750000	2567.352832
48.000000	3132.411880
48.250000	2009.332022
48.500000	2247.723978
48.750000	2230.436446
49.000000	2995.030996
49.250000	1946.443762
49.500000	2641.654450
49.750000	2978.908634
50.000000	2566.134622
