# Supplementary material for: Efficient Transmission of Subthreshold Signals in Complex Networks of Spiking Neurons
Source: PLoS One. 2015 Mar 23;10(3):e0121156. doi: 10.1371/journal.pone.0121156 (PMC4409401; doi:10.1371/journal.pone.0121156)
Supplement: S2 Raw Data — (TAR) [file pone.0121156.s002.tar › 1Cfac200.txt]

5.000000	2193.176762
5.250000	1821.397386
5.500000	1308.796893
5.750000	1257.967247
6.000000	937.662861
6.250000	524.556710
6.500000	758.990734
6.750000	750.937145
7.000000	707.468419
7.250000	751.359482
7.500000	1038.132879
7.750000	1038.178701
8.000000	1176.667379
8.250000	1113.840459
8.500000	1156.027037
8.750000	1128.894277
9.000000	1183.908643
9.250000	1102.400478
9.500000	1141.376182
9.750000	1128.689095
10.000000	1174.951387
10.250000	1067.079772
10.500000	1119.867364
10.750000	1061.846925
11.000000	1170.575902
11.250000	1309.001491
11.500000	981.038404
11.750000	1052.668032
12.000000	1090.538514
12.250000	1075.953347
12.500000	1220.560883
12.750000	1141.643718
13.000000	1315.924169
13.250000	1239.563651
13.500000	1138.292964
13.750000	1407.416925
14.000000	1393.037560
14.250000	1032.069101
14.500000	1213.495499
14.750000	1123.028539
15.000000	1310.964556
15.250000	1285.815146
15.500000	1377.413178
15.750000	1370.093000
16.000000	1412.709918
16.250000	1468.768705
16.500000	1329.881417
16.750000	1809.417582
17.000000	13393.942799
17.250000	16719.573942
17.500000	18840.892425
17.750000	19598.117030
18.000000	20201.387560
18.250000	15600.072952
18.500000	6920.168776
18.750000	6542.426794
19.000000	8709.922903
19.250000	3726.461252
19.500000	3805.390461
19.750000	2980.637223
20.000000	3022.440102
20.250000	3717.856604
20.500000	2686.660737
20.750000	2464.581317
21.000000	1998.468820
21.250000	2171.901250
21.500000	1746.091962
21.750000	1514.236084
22.000000	1490.894024
22.250000	1362.331487
22.500000	1786.969955
22.750000	1773.152141
23.000000	1266.004798
23.250000	1261.182435
23.500000	1292.013977
23.750000	1292.689078
24.000000	1442.420586
24.250000	1376.031322
24.500000	1478.197311
24.750000	1329.894756
25.000000	1631.671688
25.250000	1191.294093
25.500000	1407.951662
25.750000	1489.947310
26.000000	1314.513950
26.250000	1521.269345
26.500000	1447.041799
26.750000	1356.584070
27.000000	1961.139905
27.250000	1558.462948
27.500000	1645.277987
27.750000	1213.005278
28.000000	1690.376249
28.250000	1621.124322
28.500000	1727.203197
28.750000	1697.374116
29.000000	1406.193636
29.250000	1459.321750
29.500000	1798.973012
29.750000	1917.129581
30.000000	2230.117100
30.250000	1900.106577
30.500000	2094.304207
30.750000	1565.631380
31.000000	2356.899800
31.250000	1858.865698
31.500000	2112.053816
31.750000	2326.381867
32.000000	3591.287484
32.250000	2709.446572
32.500000	3596.057264
32.750000	3531.149784
33.000000	4083.236823
33.250000	4208.506173
33.500000	4138.880496
33.750000	3772.993272
34.000000	3839.389081
34.250000	4968.543278
34.500000	4759.809426
34.750000	4343.019766
35.000000	3836.340583
35.250000	4519.574352
35.500000	5101.598780
35.750000	3511.792578
36.000000	3993.199847
36.250000	4938.687743
36.500000	4932.262183
36.750000	4159.613701
37.000000	3748.980862
37.250000	4753.948058
37.500000	4930.754846
37.750000	3464.805172
38.000000	3263.528782
38.250000	2982.080704
38.500000	3512.247581
38.750000	3356.763880
39.000000	2476.559251
39.250000	2965.279022
39.500000	3908.811473
39.750000	3027.232123
40.000000	3725.071150
40.250000	3223.244709
40.500000	2719.714040
40.750000	2730.466116
41.000000	4239.993357
41.250000	3008.478897
41.500000	3691.051654
41.750000	2841.799744
42.000000	3151.641466
42.250000	1531.642108
42.500000	2758.759830
42.750000	2516.448221
43.000000	2058.677453
43.250000	2579.218208
43.500000	2804.086294
43.750000	2771.676692
44.000000	2485.642370
44.250000	1713.079803
44.500000	2639.779787
44.750000	2020.846474
45.000000	2019.203017
45.250000	2761.646371
45.500000	2975.031852
45.750000	2408.803564
46.000000	3113.967323
46.250000	3446.685887
46.500000	2355.198829
46.750000	3772.710297
47.000000	2797.032999
47.250000	2715.402667
47.500000	2590.117854
47.750000	2105.973192
48.000000	2308.984177
48.250000	1877.829860
48.500000	2214.200110
48.750000	2467.237109
49.000000	1426.064673
49.250000	1806.104124
49.500000	2145.805972
49.750000	2873.345837
50.000000	2718.300804
