# Supplementary material for: Efficient Transmission of Subthreshold Signals in Complex Networks of Spiking Neurons
Source: PLoS One. 2015 Mar 23;10(3):e0121156. doi: 10.1371/journal.pone.0121156 (PMC4409401; doi:10.1371/journal.pone.0121156)
Supplement: S2 Raw Data — (TAR) [file pone.0121156.s002.tar › 1Cfac500.txt]

5.000000	2266.466320
5.250000	2004.138814
5.500000	1813.877284
5.750000	1015.383014
6.000000	1040.803907
6.250000	1432.503058
6.500000	1366.219889
6.750000	1556.257823
7.000000	1579.431480
7.250000	1531.453115
7.500000	1442.095186
7.750000	1568.849914
8.000000	1512.058246
8.250000	1482.921353
8.500000	1450.854057
8.750000	1515.110279
9.000000	1384.676251
9.250000	1440.875232
9.500000	1417.791414
9.750000	1146.267732
10.000000	1323.267853
10.250000	1429.422963
10.500000	2020.444707
10.750000	3329.910495
11.000000	2509.262670
11.250000	3821.034978
11.500000	18045.467763
11.750000	21700.676954
12.000000	24043.044434
12.250000	24747.267130
12.500000	17419.678915
12.750000	10860.791130
13.000000	6972.912655
13.250000	8752.148339
13.500000	5738.800465
13.750000	6340.643182
14.000000	4161.526633
14.250000	3828.696325
14.500000	4749.078749
14.750000	3406.292926
15.000000	3002.611159
15.250000	2778.860447
15.500000	2231.247075
15.750000	2384.186398
16.000000	2271.188267
16.250000	2523.725991
16.500000	2180.448328
16.750000	2228.499897
17.000000	1866.602133
17.250000	1699.644707
17.500000	2001.536273
17.750000	2017.712736
18.000000	1758.894739
18.250000	1803.658596
18.500000	1477.887379
18.750000	1565.040393
19.000000	1623.763227
19.250000	1511.464940
19.500000	1675.371471
19.750000	1505.900309
20.000000	1570.963664
20.250000	1636.471170
20.500000	1703.000437
20.750000	1313.321140
21.000000	1697.102736
21.250000	1334.090095
21.500000	1479.628199
21.750000	1429.145023
22.000000	1399.549787
22.250000	1839.330377
22.500000	1694.070348
22.750000	1795.912685
23.000000	1656.207897
23.250000	1688.622433
23.500000	1475.483468
23.750000	1821.201634
24.000000	1783.031532
24.250000	1764.735425
24.500000	1821.941394
24.750000	1798.440327
25.000000	2167.306828
25.250000	2245.029268
25.500000	2498.445927
25.750000	1881.736101
26.000000	2185.996961
26.250000	2375.913435
26.500000	2466.815300
26.750000	2158.086747
27.000000	2376.090637
27.250000	2295.649364
27.500000	2410.158199
27.750000	3532.295771
28.000000	3500.657383
28.250000	3044.831492
28.500000	2404.689968
28.750000	3145.797744
29.000000	2919.368012
29.250000	3923.759169
29.500000	4489.110834
29.750000	5488.327622
30.000000	4590.746048
30.250000	5193.275214
30.500000	4028.587427
30.750000	5685.049937
31.000000	4224.415770
31.250000	5149.775125
31.500000	5350.296228
31.750000	4782.087608
32.000000	5294.428877
32.250000	5522.930893
32.500000	3825.623812
32.750000	4337.542237
33.000000	4645.937907
33.250000	4182.822119
33.500000	5175.196343
33.750000	3601.614413
34.000000	4695.222700
34.250000	5134.481013
34.500000	4859.383256
34.750000	5146.956649
35.000000	3861.905449
35.250000	4713.339763
35.500000	4397.423891
35.750000	4613.877983
36.000000	4139.790327
36.250000	5284.509143
36.500000	3719.709737
36.750000	3135.281930
37.000000	4953.635819
37.250000	2845.113867
37.500000	3631.754897
37.750000	4534.218422
38.000000	3264.799856
38.250000	4586.793487
38.500000	4985.431335
38.750000	3208.127922
39.000000	3385.699675
39.250000	3580.754710
39.500000	4372.023414
39.750000	3876.227500
40.000000	3612.469310
40.250000	3244.278329
40.500000	2878.629930
40.750000	1970.184943
41.000000	3332.782615
41.250000	2768.625486
41.500000	3036.174226
41.750000	3128.329450
42.000000	3615.682167
42.250000	3241.859232
42.500000	3967.038829
42.750000	3432.227425
43.000000	2139.301239
43.250000	2757.738863
43.500000	3320.841466
43.750000	2465.688097
44.000000	2572.468927
44.250000	3304.798747
44.500000	2830.642091
44.750000	2381.406826
45.000000	3163.306993
45.250000	2278.331672
45.500000	2491.832321
45.750000	4099.497494
46.000000	3125.818318
46.250000	3206.796592
46.500000	2852.611508
46.750000	2659.730009
47.000000	2704.907315
47.250000	2142.724632
47.500000	2488.782939
47.750000	2763.918836
48.000000	2618.698154
48.250000	3051.121216
48.500000	2622.061878
48.750000	2353.659026
49.000000	2350.432485
49.250000	2395.235766
49.500000	2203.541921
49.750000	2150.127573
50.000000	3349.895454
