# Supplementary material for: Efficient Transmission of Subthreshold Signals in Complex Networks of Spiking Neurons
Source: PLoS One. 2015 Mar 23;10(3):e0121156. doi: 10.1371/journal.pone.0121156 (PMC4409401; doi:10.1371/journal.pone.0121156)
Supplement: S2 Raw Data — (TAR) [file pone.0121156.s002.tar › 1CN1600.txt]

5.000000	2357.129197
5.250000	1780.093808
5.500000	1263.394247
5.750000	1628.989879
6.000000	1649.604657
6.250000	1889.776222
6.500000	1742.463509
6.750000	1783.107369
7.000000	1686.575262
7.250000	1618.586125
7.500000	1554.970431
7.750000	1365.882902
8.000000	1330.270876
8.250000	3891.082977
8.500000	7899.072537
8.750000	8342.676588
9.000000	7855.284943
9.250000	7036.826351
9.500000	8429.807090
9.750000	10338.369363
10.000000	8152.319969
10.250000	7510.430302
10.500000	9705.610750
10.750000	7221.911262
11.000000	4899.457744
11.250000	4805.517424
11.500000	4598.709742
11.750000	3553.749475
12.000000	4005.120023
12.250000	3108.209242
12.500000	3162.144802
12.750000	3071.042780
13.000000	3123.308554
13.250000	3033.165719
13.500000	2854.131705
13.750000	2845.103113
14.000000	2733.090639
14.250000	2522.978347
14.500000	2728.361100
14.750000	2677.431328
15.000000	2958.500906
15.250000	2633.814291
15.500000	2457.573954
15.750000	2331.747924
16.000000	2501.817071
16.250000	2288.518025
16.500000	2393.343559
16.750000	2430.616106
17.000000	2443.133916
17.250000	2453.325152
17.500000	2429.572982
17.750000	2331.469327
18.000000	2310.027422
18.250000	2407.295056
18.500000	2295.538700
18.750000	2531.217774
19.000000	2489.285794
19.250000	2836.395498
19.500000	2569.375545
19.750000	2675.216327
20.000000	2703.901138
20.250000	3142.392027
20.500000	3322.832055
20.750000	2899.218658
21.000000	3504.546113
21.250000	3577.191230
21.500000	4067.513395
21.750000	4216.593951
22.000000	3730.318422
22.250000	4387.742969
22.500000	5620.807868
22.750000	5403.261552
23.000000	4894.492266
23.250000	5220.996738
23.500000	4549.036482
23.750000	6051.815942
24.000000	5724.373905
24.250000	6862.112796
24.500000	6162.524324
24.750000	5205.805811
25.000000	7359.836869
25.250000	7244.812917
25.500000	7382.988644
25.750000	6270.173456
26.000000	7181.977992
26.250000	6948.478548
26.500000	7548.613001
26.750000	7685.373428
27.000000	6231.602627
27.250000	6746.940830
27.500000	6139.281623
27.750000	6222.108052
28.000000	5398.087184
28.250000	6380.797900
28.500000	6204.860683
28.750000	5653.895804
29.000000	5951.632803
29.250000	6092.386257
29.500000	5192.455618
29.750000	5420.151466
30.000000	5768.691017
30.250000	5327.093184
30.500000	5382.557626
30.750000	5518.286322
31.000000	4810.234917
31.250000	4716.546048
31.500000	4878.596553
31.750000	4808.605356
32.000000	4307.377078
32.250000	4299.704851
32.500000	4394.676580
32.750000	4975.053179
33.000000	4560.155823
33.250000	4353.725477
33.500000	4718.904926
33.750000	4317.520107
34.000000	3854.159353
34.250000	5462.283454
34.500000	3975.279986
34.750000	5135.543955
35.000000	4067.489322
35.250000	3855.856732
35.500000	3884.078270
35.750000	3868.186117
36.000000	3917.488993
36.250000	4209.587128
36.500000	3996.795347
36.750000	3878.228322
37.000000	3592.090238
37.250000	3935.593159
37.500000	3673.638588
37.750000	3728.760709
38.000000	4126.084326
38.250000	3532.033034
38.500000	3358.805780
38.750000	3417.988069
39.000000	3647.880559
39.250000	3802.016419
39.500000	3410.899822
39.750000	2633.177000
40.000000	3303.326779
40.250000	3647.388982
40.500000	3280.331130
40.750000	3346.344382
41.000000	3390.221866
41.250000	3541.747936
41.500000	3133.241408
41.750000	3854.371715
42.000000	3223.668222
42.250000	3163.778227
42.500000	2202.934837
42.750000	3165.568565
43.000000	2853.651981
43.250000	2360.097136
43.500000	2816.165746
43.750000	3162.587763
44.000000	2479.542288
44.250000	2509.951791
44.500000	3241.886724
44.750000	1891.605825
45.000000	2790.343005
45.250000	2831.726479
45.500000	3164.134170
45.750000	2483.181189
46.000000	2432.201956
46.250000	2499.639761
46.500000	2363.425544
46.750000	1931.016623
47.000000	1990.702551
47.250000	2141.937555
47.500000	3465.135923
47.750000	2439.825059
48.000000	3045.544218
48.250000	3245.491931
48.500000	2497.170557
48.750000	2270.924624
49.000000	3009.061660
49.250000	1883.327728
49.500000	1705.463685
49.750000	2342.414624
50.000000	2857.700085
