# Supplementary material for: Efficient Transmission of Subthreshold Signals in Complex Networks of Spiking Neurons
Source: PLoS One. 2015 Mar 23;10(3):e0121156. doi: 10.1371/journal.pone.0121156 (PMC4409401; doi:10.1371/journal.pone.0121156)
Supplement: S2 Raw Data — (TAR) [file pone.0121156.s002.tar › 1CN400.txt]

5.000000	1951.209577
5.250000	2399.657079
5.500000	1692.171463
5.750000	1858.576008
6.000000	1933.645889
6.250000	1806.883439
6.500000	1895.396337
6.750000	1673.036003
7.000000	1769.877377
7.250000	1567.617104
7.500000	1589.695149
7.750000	1998.299846
8.000000	3662.506964
8.250000	4896.426352
8.500000	7093.313387
8.750000	8443.179205
9.000000	6624.873795
9.250000	7889.378592
9.500000	8561.667765
9.750000	9304.698047
10.000000	8171.554705
10.250000	5030.812071
10.500000	6874.330636
10.750000	4892.347224
11.000000	5341.176230
11.250000	4111.141676
11.500000	3724.941088
11.750000	3816.945073
12.000000	3997.636024
12.250000	3798.716619
12.500000	3075.457552
12.750000	2846.590464
13.000000	3802.816661
13.250000	2368.462291
13.500000	2988.224169
13.750000	2984.109125
14.000000	2924.548772
14.250000	2621.287532
14.500000	3034.282292
14.750000	2456.731292
15.000000	2742.659653
15.250000	2172.730374
15.500000	2143.859042
15.750000	2571.100252
16.000000	2153.189288
16.250000	1946.243028
16.500000	2782.857011
16.750000	2362.440065
17.000000	1962.578894
17.250000	2761.017449
17.500000	2186.168102
17.750000	2608.192778
18.000000	2071.135862
18.250000	2456.266792
18.500000	2393.362616
18.750000	3220.302131
19.000000	2325.654127
19.250000	2874.008231
19.500000	2835.720015
19.750000	2548.923888
20.000000	3600.880411
20.250000	3375.091889
20.500000	3325.030733
20.750000	2686.360868
21.000000	3839.821035
21.250000	4211.479980
21.500000	4159.882549
21.750000	4167.375425
22.000000	3867.234130
22.250000	3296.919133
22.500000	5407.019575
22.750000	5457.292981
23.000000	4462.047398
23.250000	6787.680883
23.500000	4173.663214
23.750000	5771.448969
24.000000	5116.194044
24.250000	6096.358389
24.500000	6990.873479
24.750000	4080.102064
25.000000	4104.340506
25.250000	8324.853277
25.500000	5814.356207
25.750000	5988.346006
26.000000	6037.786687
26.250000	7981.756426
26.500000	7447.432309
26.750000	8012.183706
27.000000	6284.578865
27.250000	7618.663774
27.500000	6819.349261
27.750000	5313.787002
28.000000	5634.404189
28.250000	6191.797161
28.500000	5075.845575
28.750000	6048.866696
29.000000	6253.478546
29.250000	5308.752281
29.500000	5916.094876
29.750000	4990.476692
30.000000	3698.816062
30.250000	7427.182919
30.500000	5455.307040
30.750000	6290.217270
31.000000	4459.243824
31.250000	5422.706635
31.500000	4138.598136
31.750000	4709.570131
32.000000	5627.938329
32.250000	3957.925011
32.500000	4995.337285
32.750000	4184.298921
33.000000	4672.289094
33.250000	5308.085458
33.500000	4101.903611
33.750000	4337.551833
34.000000	3635.627511
34.250000	3428.458862
34.500000	5220.889041
34.750000	4338.210385
35.000000	3916.166966
35.250000	4728.675080
35.500000	3914.847515
35.750000	4710.898336
36.000000	3942.711601
36.250000	5378.101317
36.500000	4314.045094
36.750000	4363.900063
37.000000	3964.813329
37.250000	4052.135140
37.500000	5631.435097
37.750000	5610.565824
38.000000	4468.286062
38.250000	3073.888036
38.500000	4480.357202
38.750000	3266.292031
39.000000	2926.282175
39.250000	5010.734078
39.500000	3259.666046
39.750000	3378.294696
40.000000	2925.895499
40.250000	3714.090108
40.500000	3213.529184
40.750000	2647.245161
41.000000	3730.015177
41.250000	3041.679456
41.500000	2365.078697
41.750000	3238.685859
42.000000	2213.068895
42.250000	2577.937142
42.500000	2500.181581
42.750000	2757.328029
43.000000	2655.955639
43.250000	2214.019630
43.500000	2767.834006
43.750000	3317.586539
44.000000	2867.018770
44.250000	2430.244652
44.500000	2584.309709
44.750000	3145.184047
45.000000	3174.758875
45.250000	4664.177721
45.500000	1826.782904
45.750000	2882.358246
46.000000	2933.833682
46.250000	3701.237355
46.500000	3186.880265
46.750000	2867.110342
47.000000	2055.762555
47.250000	2323.243996
47.500000	2293.800136
47.750000	1981.598023
48.000000	4092.661177
48.250000	3290.291002
48.500000	1415.352888
48.750000	1952.594798
49.000000	1808.880264
49.250000	3351.475108
49.500000	2928.549683
49.750000	1801.817203
50.000000	2183.565644
