# Supplementary material for: Efficient Transmission of Subthreshold Signals in Complex Networks of Spiking Neurons
Source: PLoS One. 2015 Mar 23;10(3):e0121156. doi: 10.1371/journal.pone.0121156 (PMC4409401; doi:10.1371/journal.pone.0121156)
Supplement: S2 Raw Data — (TAR) [file pone.0121156.s002.tar › 1CN800.txt]

5.000000	2472.538960
5.250000	1715.469169
5.500000	1633.298769
5.750000	1983.901645
6.000000	1677.274241
6.250000	1949.044540
6.500000	1714.734241
6.750000	1791.163777
7.000000	1625.364830
7.250000	1600.802811
7.500000	1484.623192
7.750000	1155.790601
8.000000	2790.226749
8.250000	4867.159911
8.500000	7274.270357
8.750000	7791.982873
9.000000	6574.626589
9.250000	6250.718491
9.500000	8230.476367
9.750000	9757.496151
10.000000	7262.402754
10.250000	7526.305063
10.500000	5716.199824
10.750000	4878.920095
11.000000	4431.838602
11.250000	4773.709288
11.500000	4403.928342
11.750000	3529.740432
12.000000	3853.502216
12.250000	3538.664708
12.500000	3275.462523
12.750000	3462.766914
13.000000	2955.070903
13.250000	3235.452887
13.500000	2779.957990
13.750000	2640.756215
14.000000	2763.242804
14.250000	2794.136189
14.500000	2240.493739
14.750000	2422.582893
15.000000	2437.813230
15.250000	2246.243306
15.500000	2433.180905
15.750000	2163.243127
16.000000	2470.203882
16.250000	2536.930469
16.500000	2471.705377
16.750000	2184.496013
17.000000	2389.699078
17.250000	2462.969649
17.500000	2631.645730
17.750000	2227.609561
18.000000	2368.037977
18.250000	2096.039329
18.500000	2782.012673
18.750000	2539.022677
19.000000	2636.409611
19.250000	2734.942997
19.500000	2574.505377
19.750000	2779.859995
20.000000	2887.514162
20.250000	3029.417566
20.500000	3443.668391
20.750000	3756.784659
21.000000	3677.411416
21.250000	4163.313303
21.500000	3961.466541
21.750000	3623.765368
22.000000	4366.601327
22.250000	4627.795733
22.500000	4719.124081
22.750000	5401.012067
23.000000	5195.211930
23.250000	5568.811632
23.500000	5649.524380
23.750000	6119.369721
24.000000	5570.601228
24.250000	5620.458897
24.500000	5649.167502
24.750000	5911.883672
25.000000	5309.896481
25.250000	5343.071284
25.500000	7293.661056
25.750000	6162.488031
26.000000	6745.885187
26.250000	6846.249832
26.500000	6689.633031
26.750000	8014.734470
27.000000	6535.712698
27.250000	7235.002314
27.500000	5770.798573
27.750000	5854.551568
28.000000	5729.184522
28.250000	6744.103699
28.500000	6593.433914
28.750000	5498.064115
29.000000	5597.582877
29.250000	6964.470058
29.500000	5747.331414
29.750000	5399.284212
30.000000	4329.563302
30.250000	5506.315153
30.500000	5125.830848
30.750000	5764.912200
31.000000	4362.021838
31.250000	5953.907479
31.500000	5228.608140
31.750000	5359.442588
32.000000	4757.365763
32.250000	4172.882262
32.500000	4824.025294
32.750000	4478.888720
33.000000	4845.684803
33.250000	4501.343726
33.500000	4063.848171
33.750000	4071.580269
34.000000	4369.735167
34.250000	4691.967177
34.500000	4555.784447
34.750000	3920.702856
35.000000	4333.568764
35.250000	4521.825413
35.500000	3936.358572
35.750000	4609.550050
36.000000	2736.733742
36.250000	2983.374089
36.500000	5039.762974
36.750000	3937.601533
37.000000	5286.404253
37.250000	3586.681653
37.500000	3459.561705
37.750000	3041.726682
38.000000	3383.308528
38.250000	4654.526365
38.500000	2739.933590
38.750000	4197.023132
39.000000	3628.310548
39.250000	2690.930391
39.500000	2692.921421
39.750000	3649.177874
40.000000	3789.982480
40.250000	3192.071518
40.500000	3105.529607
40.750000	3362.663019
41.000000	3889.787332
41.250000	2303.007373
41.500000	2686.232907
41.750000	3126.815682
42.000000	3108.956704
42.250000	2173.304451
42.500000	2882.877268
42.750000	3346.851610
43.000000	2502.653924
43.250000	2217.197271
43.500000	2509.218573
43.750000	2436.173641
44.000000	2308.978784
44.250000	2705.000811
44.500000	3523.687291
44.750000	2913.755288
45.000000	2471.034623
45.250000	3068.260780
45.500000	3021.586150
45.750000	3073.381255
46.000000	2891.519885
46.250000	2390.371379
46.500000	2157.731665
46.750000	3157.591643
47.000000	2889.340543
47.250000	2239.289553
47.500000	2435.116444
47.750000	2338.479008
48.000000	2377.359085
48.250000	2329.265534
48.500000	2293.690811
48.750000	3394.387741
49.000000	3141.990800
49.250000	2888.822258
49.500000	1734.902227
49.750000	1939.789167
50.000000	2685.077328
