# Supplementary material for: Efficient Transmission of Subthreshold Signals in Complex Networks of Spiking Neurons
Source: PLoS One. 2015 Mar 23;10(3):e0121156. doi: 10.1371/journal.pone.0121156 (PMC4409401; doi:10.1371/journal.pone.0121156)
Supplement: S2 Raw Data — (TAR) [file pone.0121156.s002.tar › 1CP10.txt]

5.000000	2396.318385
5.250000	2018.010263
5.500000	1812.548257
5.750000	1787.525298
6.000000	1715.048158
6.250000	1940.961021
6.500000	1818.891771
6.750000	4586.213968
7.000000	3927.667997
7.250000	4503.696285
7.500000	9662.329513
7.750000	9072.177730
8.000000	8734.583403
8.250000	7652.770569
8.500000	8359.562530
8.750000	10079.481410
9.000000	10528.342714
9.250000	9046.852592
9.500000	6034.898181
9.750000	4316.715529
10.000000	5048.009801
10.250000	5126.141246
10.500000	3798.215589
10.750000	3655.788196
11.000000	2828.732566
11.250000	3252.761327
11.500000	3024.454510
11.750000	2731.847544
12.000000	2457.371108
12.250000	2677.841294
12.500000	2384.765298
12.750000	2207.720749
13.000000	2382.749880
13.250000	2320.147604
13.500000	2275.890107
13.750000	2198.419317
14.000000	2184.202414
14.250000	1963.169665
14.500000	2108.816215
14.750000	2321.396124
15.000000	2110.299091
15.250000	1970.198332
15.500000	2107.500623
15.750000	2137.230659
16.000000	1959.645092
16.250000	2258.484994
16.500000	2292.522801
16.750000	2196.215483
17.000000	2149.949370
17.250000	2346.068001
17.500000	2328.275843
17.750000	2636.656627
18.000000	2616.756309
18.250000	2455.355433
18.500000	2596.948170
18.750000	2564.452596
19.000000	2766.549095
19.250000	3060.990621
19.500000	2700.641045
19.750000	3090.485128
20.000000	3146.174788
20.250000	3237.045490
20.500000	3190.581219
20.750000	3798.079837
21.000000	3894.775019
21.250000	3726.622227
21.500000	4022.068610
21.750000	4817.118028
22.000000	4978.281931
22.250000	4733.790566
22.500000	4615.771180
22.750000	5760.614014
23.000000	4870.759326
23.250000	5347.536220
23.500000	5892.660022
23.750000	5184.537607
24.000000	6101.195908
24.250000	5450.182492
24.500000	5654.600834
24.750000	5675.691087
25.000000	5636.419381
25.250000	5453.883414
25.500000	6619.204116
25.750000	5659.412687
26.000000	6438.283973
26.250000	6162.412956
26.500000	5949.623823
26.750000	5996.003808
27.000000	5473.084206
27.250000	6729.680810
27.500000	5952.305152
27.750000	5869.100981
28.000000	5094.565226
28.250000	5099.672590
28.500000	5106.274737
28.750000	6775.555779
29.000000	6220.445035
29.250000	6690.948124
29.500000	5902.507537
29.750000	5654.930956
30.000000	5547.955963
30.250000	5676.393235
30.500000	6542.188074
30.750000	5021.428894
31.000000	5227.667090
31.250000	4755.435761
31.500000	5078.377149
31.750000	4838.212812
32.000000	4846.266185
32.250000	5392.573265
32.500000	4315.177414
32.750000	4362.419312
33.000000	4320.591403
33.250000	4310.243694
33.500000	4791.410288
33.750000	4683.484911
34.000000	4488.727107
34.250000	4616.575694
34.500000	4667.738786
34.750000	4061.317870
35.000000	4594.439489
35.250000	4032.520051
35.500000	4453.685655
35.750000	4317.059808
36.000000	4157.502080
36.250000	3910.399203
36.500000	4081.401114
36.750000	4104.016553
37.000000	3629.941793
37.250000	3480.941286
37.500000	3260.861819
37.750000	3787.619357
38.000000	4537.578734
38.250000	4049.221201
38.500000	3491.007238
38.750000	3814.010373
39.000000	3882.604474
39.250000	3939.460000
39.500000	3979.187144
39.750000	3576.438732
40.000000	3155.993084
40.250000	3094.579836
40.500000	3217.623138
40.750000	2818.914483
41.000000	3417.567290
41.250000	2888.552577
41.500000	3118.095261
41.750000	3246.545523
42.000000	3553.198235
