# Supplementary material for: Efficient Transmission of Subthreshold Signals in Complex Networks of Spiking Neurons
Source: PLoS One. 2015 Mar 23;10(3):e0121156. doi: 10.1371/journal.pone.0121156 (PMC4409401; doi:10.1371/journal.pone.0121156)
Supplement: S2 Raw Data — (TAR) [file pone.0121156.s002.tar › 1CP2.txt]

5.000000	1980.435991
5.250000	1788.730023
5.500000	1839.067969
5.750000	1463.828937
6.000000	1897.191544
6.250000	1745.607525
6.500000	1754.906358
6.750000	1815.924403
7.000000	1794.392520
7.250000	1649.870254
7.500000	1722.908710
7.750000	2479.093507
8.000000	2389.704167
8.250000	4368.351296
8.500000	5959.952122
8.750000	7687.855366
9.000000	7411.308016
9.250000	8182.000763
9.500000	8272.438018
9.750000	9330.167847
10.000000	8435.500084
10.250000	7879.272283
10.500000	6656.338459
10.750000	5531.438800
11.000000	4682.312100
11.250000	4310.958935
11.500000	4172.771517
11.750000	3812.772299
12.000000	3683.697201
12.250000	3477.620521
12.500000	3219.421214
12.750000	3384.012792
13.000000	2973.460805
13.250000	2734.258808
13.500000	3021.858915
13.750000	2960.123023
14.000000	2738.345540
14.250000	2679.085179
14.500000	2693.177674
14.750000	2658.107030
15.000000	2451.415455
15.250000	2445.429838
15.500000	2473.888900
15.750000	2409.026648
16.000000	2397.746131
16.250000	2352.669431
16.500000	2231.500541
16.750000	2231.211761
17.000000	2439.988242
17.250000	2391.313406
17.500000	2400.754864
17.750000	2262.810423
18.000000	2237.234411
18.250000	2554.182678
18.500000	2658.128996
18.750000	2836.153784
19.000000	2712.121095
19.250000	2628.117142
19.500000	2702.759615
19.750000	2859.998591
20.000000	2858.297080
20.250000	3028.833900
20.500000	2898.363701
20.750000	3660.972813
21.000000	3527.360916
21.250000	3642.687964
21.500000	3714.714994
21.750000	4413.971676
22.000000	4034.337188
22.250000	4376.037641
22.500000	4642.743008
22.750000	5303.863956
23.000000	4902.609964
23.250000	5497.217104
23.500000	5550.132358
23.750000	5541.872962
24.000000	6278.121789
24.250000	5664.822730
24.500000	5987.667319
24.750000	7058.237368
25.000000	6796.996477
25.250000	6554.828340
25.500000	6465.096279
25.750000	6888.316730
26.000000	6580.484288
26.250000	6385.824293
26.500000	6657.646691
26.750000	6915.798819
27.000000	6859.268076
27.250000	6815.529796
27.500000	5942.828057
27.750000	6354.916795
28.000000	6607.537572
28.250000	6250.826564
28.500000	5994.538927
28.750000	6712.498644
29.000000	5962.335918
29.250000	5354.114109
29.500000	5368.568054
29.750000	5782.652175
30.000000	5135.461253
30.250000	5903.952366
30.500000	5066.204658
30.750000	5672.258052
31.000000	4717.871709
31.250000	4722.041971
31.500000	5658.123048
31.750000	4350.698487
32.000000	4325.609815
32.250000	4915.689944
32.500000	4886.626136
32.750000	5142.755663
33.000000	4780.234760
33.250000	5081.980296
33.500000	5058.327320
33.750000	4249.113353
34.000000	3619.382987
34.250000	4589.640164
34.500000	4018.890066
34.750000	4706.367041
35.000000	4136.598423
35.250000	4149.901252
35.500000	4296.660553
35.750000	3761.880789
36.000000	3796.314598
36.250000	3407.988127
36.500000	4355.968050
36.750000	3982.989106
37.000000	4158.224240
37.250000	3639.692108
37.500000	3392.931036
37.750000	3151.545002
38.000000	3522.865558
38.250000	3389.735259
38.500000	3957.502286
38.750000	3709.290362
39.000000	3548.911218
39.250000	3401.967117
39.500000	3775.547387
39.750000	3727.362036
40.000000	3217.698646
40.250000	2803.111469
40.500000	3159.889777
40.750000	3532.549111
41.000000	3478.276241
41.250000	3299.587867
41.500000	3456.167618
41.750000	3115.099948
42.000000	2656.745616
42.250000	3254.491377
42.500000	3268.950676
42.750000	3247.513731
43.000000	3114.006334
43.250000	3365.489969
43.500000	2412.865709
43.750000	2527.781798
44.000000	2394.634654
44.250000	2560.416483
44.500000	3115.829035
44.750000	3062.552750
45.000000	3148.782957
45.250000	2319.943229
45.500000	3265.787584
45.750000	2142.539097
46.000000	2421.186325
46.250000	2819.306837
46.500000	2577.538197
46.750000	2819.901775
47.000000	2373.761540
47.250000	1938.373970
47.500000	2836.192195
47.750000	2594.891323
48.000000	2561.304392
48.250000	2507.710551
48.500000	2099.846310
48.750000	1771.779529
49.000000	2021.780235
49.250000	2269.752543
49.500000	2185.225647
49.750000	2453.367096
50.000000	2138.119640
