# Supplementary material for: Efficient Transmission of Subthreshold Signals in Complex Networks of Spiking Neurons
Source: PLoS One. 2015 Mar 23;10(3):e0121156. doi: 10.1371/journal.pone.0121156 (PMC4409401; doi:10.1371/journal.pone.0121156)
Supplement: S2 Raw Data — (TAR) [file pone.0121156.s002.tar › 1CP5.txt]

5.000000	1809.538964
5.250000	1908.550540
5.500000	1877.767469
5.750000	1690.106713
6.000000	2050.212074
6.250000	1752.233712
6.500000	1688.018043
6.750000	1768.669319
7.000000	1574.146128
7.250000	1881.288325
7.500000	2127.239795
7.750000	4320.727951
8.000000	8285.820111
8.250000	9743.838134
8.500000	8460.123286
8.750000	10050.504477
9.000000	10409.184967
9.250000	10358.195339
9.500000	7872.710891
9.750000	6644.495111
10.000000	7324.922771
10.250000	5439.681810
10.500000	4784.353768
10.750000	3724.603639
11.000000	3187.317168
11.250000	3113.725299
11.500000	2576.618324
11.750000	2829.458088
12.000000	2689.060383
12.250000	3101.113667
12.500000	2577.348173
12.750000	2403.434305
13.000000	2727.186760
13.250000	2747.839610
13.500000	2453.614851
13.750000	2493.313994
14.000000	2516.518490
14.250000	2143.571857
14.500000	2520.614096
14.750000	2172.194348
15.000000	2383.302075
15.250000	2181.068034
15.500000	2300.627473
15.750000	2464.202209
16.000000	2107.024742
16.250000	2382.677408
16.500000	2164.679021
16.750000	2456.639518
17.000000	2380.620651
17.250000	2310.075059
17.500000	2459.033941
17.750000	2309.386153
18.000000	2470.697152
18.250000	2628.388800
18.500000	2553.049280
18.750000	2739.363263
19.000000	2917.486418
19.250000	2407.498134
19.500000	2865.484610
19.750000	2714.501854
20.000000	2692.656803
20.250000	3157.369575
20.500000	3489.472198
20.750000	3344.143135
21.000000	3685.103483
21.250000	3617.681535
21.500000	3959.316707
21.750000	4955.117913
22.000000	4321.272557
22.250000	4540.086848
22.500000	4790.804327
22.750000	5505.238528
23.000000	5189.515236
23.250000	5046.224813
23.500000	5102.751761
23.750000	4632.798278
24.000000	5976.820920
24.250000	5967.404629
24.500000	5878.017229
24.750000	5818.229476
25.000000	6186.320446
25.250000	6485.128820
25.500000	5904.317770
25.750000	6847.869367
26.000000	6219.064448
26.250000	6446.492136
26.500000	5559.637247
26.750000	6159.072996
27.000000	6076.912932
27.250000	5767.149319
27.500000	6571.033499
27.750000	6186.352226
28.000000	5109.079599
28.250000	6127.279941
28.500000	5679.736491
28.750000	5915.968767
29.000000	6090.884714
29.250000	6162.172629
29.500000	5720.718561
29.750000	4910.255601
30.000000	4999.543084
30.250000	5158.629784
30.500000	4264.905814
30.750000	4887.662790
31.000000	4943.305601
31.250000	5135.071735
31.500000	4726.647009
31.750000	4645.385522
32.000000	5393.055339
32.250000	4927.802676
32.500000	5079.710380
32.750000	4800.695325
33.000000	4715.434445
33.250000	4316.912331
33.500000	5260.178728
33.750000	4287.685159
34.000000	4557.787833
34.250000	4742.019018
34.500000	4018.520631
34.750000	4143.392074
35.000000	3503.337908
35.250000	3960.076787
35.500000	4063.985531
35.750000	4589.806011
36.000000	3895.973039
36.250000	4471.597428
36.500000	4542.583911
36.750000	3687.361454
37.000000	4029.618183
37.250000	4503.101356
37.500000	4169.790577
37.750000	3613.973745
38.000000	3533.090999
38.250000	3843.573016
38.500000	3501.255117
38.750000	3385.295536
39.000000	3254.177570
39.250000	4330.599391
39.500000	2873.807883
39.750000	3176.465041
40.000000	2872.588876
40.250000	3443.135595
40.500000	3487.532042
40.750000	2938.723534
41.000000	3002.896763
41.250000	2963.323211
41.500000	3610.609035
41.750000	3942.462884
42.000000	3735.860249
42.250000	3210.700095
42.500000	2955.086810
42.750000	3463.670031
43.000000	2620.688997
43.250000	2990.550319
43.500000	3149.181853
43.750000	3166.880346
44.000000	3238.993157
44.250000	3342.485749
44.500000	2936.525388
44.750000	2871.904283
45.000000	2809.200276
45.250000	2194.950171
45.500000	2826.506731
45.750000	2682.149441
46.000000	2190.920093
46.250000	2576.117260
46.500000	2183.579233
46.750000	3065.809205
47.000000	2932.249247
47.250000	2618.022247
47.500000	2629.686646
47.750000	2823.327658
48.000000	1814.096425
48.250000	2505.511613
48.500000	2295.910010
48.750000	2249.204774
49.000000	1977.609726
49.250000	1897.398791
49.500000	1886.235318
49.750000	2305.720208
50.000000	2200.619257
