# Supplementary material for: Efficient Transmission of Subthreshold Signals in Complex Networks of Spiking Neurons
Source: PLoS One. 2015 Mar 23;10(3):e0121156. doi: 10.1371/journal.pone.0121156 (PMC4409401; doi:10.1371/journal.pone.0121156)
Supplement: S2 Raw Data — (TAR) [file pone.0121156.s002.tar › 1CP8.txt]

5.000000	2020.545359
5.250000	1918.602600
5.500000	2007.340564
5.750000	1809.845053
6.000000	1767.491349
6.250000	1788.148988
6.500000	1723.313858
6.750000	2206.000984
7.000000	2745.578196
7.250000	6845.788896
7.500000	9638.860301
7.750000	9342.238542
8.000000	8948.665452
8.250000	8616.595271
8.500000	11472.718622
8.750000	9573.909057
9.000000	7257.836599
9.250000	8551.678768
9.500000	8923.701980
9.750000	5631.156908
10.000000	4882.544536
10.250000	4137.892029
10.500000	3888.334994
10.750000	3920.589536
11.000000	3227.556198
11.250000	3130.642512
11.500000	2882.597163
11.750000	2726.590904
12.000000	2571.057525
12.250000	2816.933724
12.500000	2362.875235
12.750000	2526.501111
13.000000	2477.865536
13.250000	2345.585610
13.500000	2400.452376
13.750000	2410.471806
14.000000	2307.129760
14.250000	2058.873742
14.500000	2060.705111
14.750000	1956.161378
15.000000	2220.782547
15.250000	2045.540018
15.500000	2071.876708
15.750000	2307.416744
16.000000	2467.484309
16.250000	2319.636947
16.500000	2193.227528
16.750000	2179.739974
17.000000	2367.890404
17.250000	2300.600866
17.500000	2495.747075
17.750000	2326.204674
18.000000	2256.452628
18.250000	2586.099135
18.500000	2503.887865
18.750000	2516.820297
19.000000	2884.856378
19.250000	2855.329368
19.500000	2889.659982
19.750000	3011.191385
20.000000	2972.125666
20.250000	3136.860555
20.500000	3347.061307
20.750000	3295.819292
21.000000	3617.108393
21.250000	4414.910716
21.500000	4021.697519
21.750000	3861.013666
22.000000	3911.433001
22.250000	4441.216307
22.500000	4595.299602
22.750000	4923.335091
23.000000	5621.025992
23.250000	4854.787596
23.500000	5072.077950
23.750000	5527.138568
24.000000	5771.061925
24.250000	5425.590462
24.500000	6896.848610
24.750000	6180.985200
25.000000	4981.591398
25.250000	6086.442279
25.500000	5051.117112
25.750000	5636.502850
26.000000	6174.694461
26.250000	6288.989589
26.500000	6176.506620
26.750000	5908.989427
27.000000	6705.871939
27.250000	6028.536771
27.500000	6074.470559
27.750000	5917.473872
28.000000	5718.691613
28.250000	5938.111847
28.500000	6821.531346
28.750000	5258.823373
29.000000	6071.550089
29.250000	5626.421165
29.500000	5238.548621
29.750000	5725.618586
30.000000	5467.189485
30.250000	5934.624891
30.500000	4798.335510
30.750000	5285.683571
31.000000	4577.891964
31.250000	5805.480913
31.500000	4821.567807
31.750000	5203.183586
32.000000	5012.010432
32.250000	4736.583563
32.500000	4108.120767
32.750000	5558.071180
33.000000	5022.426812
33.250000	4595.259722
33.500000	4151.779913
33.750000	4389.295870
34.000000	4779.959060
34.250000	4339.346937
34.500000	4620.346414
34.750000	5105.498189
35.000000	3936.127087
35.250000	3980.532251
35.500000	4435.426036
35.750000	3694.000850
36.000000	4600.776652
36.250000	4538.912062
36.500000	4166.581175
36.750000	3592.934275
37.000000	4213.597431
37.250000	3425.223285
37.500000	3524.273117
37.750000	3373.990222
38.000000	4094.689157
38.250000	3382.317830
38.500000	3901.823731
38.750000	3607.667387
39.000000	3485.784469
39.250000	3405.937782
39.500000	3798.049389
39.750000	3824.023163
40.000000	3774.738161
40.250000	3554.072631
40.500000	2718.525353
40.750000	3811.083348
41.000000	3534.043029
41.250000	3646.616324
41.500000	2911.125063
41.750000	2697.311137
42.000000	2746.261767
42.250000	3011.203715
42.500000	3249.520485
42.750000	3404.920213
43.000000	3086.440973
43.250000	2967.345298
43.500000	3246.879377
43.750000	2554.858641
44.000000	2594.089073
44.250000	2526.743223
44.500000	2629.134317
44.750000	2910.461495
45.000000	2718.837513
45.250000	2914.045042
45.500000	3134.579156
45.750000	2713.443568
46.000000	2374.473482
46.250000	2491.164436
46.500000	2282.115588
46.750000	2691.285320
47.000000	2942.718929
47.250000	2513.278720
47.500000	2200.899147
47.750000	2218.299491
48.000000	2417.653500
48.250000	2634.546425
48.500000	2729.318602
48.750000	2556.624909
49.000000	2744.275601
49.250000	2479.547433
49.500000	2111.847421
49.750000	2387.877317
50.000000	2372.890301
