# Supplementary material for: Efficient Transmission of Subthreshold Signals in Complex Networks of Spiking Neurons
Source: PLoS One. 2015 Mar 23;10(3):e0121156. doi: 10.1371/journal.pone.0121156 (PMC4409401; doi:10.1371/journal.pone.0121156)
Supplement: S2 Raw Data — (TAR) [file pone.0121156.s002.tar › A_775.txt]

0.110000	-1.177247
0.210000	-1.178771
0.310000	-1.180293
0.410000	-1.181814
0.510000	-1.183334
0.610000	-1.184853
0.710000	-1.186371
0.810000	-1.187888
0.910000	-1.189404
1.010000	-1.190919
1.110000	-1.192433
1.210000	-1.193946
1.310000	-1.195457
1.410000	-1.196968
1.510000	-1.198478
1.610000	-1.199986
1.710000	-1.201494
1.810000	-1.203000
1.910000	-1.204505
2.010000	-1.206009
2.110000	-1.207513
2.210000	-1.209015
2.310000	-1.210516
2.410000	-1.212016
2.510000	-1.213515
2.610000	-1.215012
2.710000	-1.216509
2.810000	-1.218005
2.910000	-1.219499
3.010000	-1.220993
3.110000	-1.222485
3.210000	-1.223976
3.310000	-1.225467
3.410000	-1.226956
3.510000	-1.228444
3.610000	-1.229931
3.710000	-1.231416
3.810000	-1.232901
3.910000	-1.234385
4.010000	-1.235867
4.110000	-1.237349
4.210000	-1.238829
4.310000	-1.240309
4.410000	-1.241787
4.510000	-1.243264
4.610000	-1.244740
4.710000	-1.246215
4.810000	-1.247688
4.910000	-1.249161
5.010000	-1.250632
5.110000	-1.252103
5.210000	-1.253572
5.310000	-1.255040
5.410000	-1.256507
5.510000	-1.257973
5.610000	-1.259438
5.710000	-1.260902
5.810000	-1.262364
5.910000	-1.263826
6.010000	-1.265286
6.110000	-1.266746
6.210000	-1.268204
6.310000	-1.269661
6.410000	-1.271116
6.510000	-1.272571
6.610000	-1.274025
6.710000	-1.275477
6.810000	-1.276929
6.910000	-1.278379
7.010000	-1.279828
7.110000	-1.281276
7.210000	-1.282723
7.310000	-1.284168
7.410000	-1.285613
7.510000	-1.287056
7.610000	-1.288498
7.710000	-1.289939
7.810000	-1.291379
7.910000	-1.292818
8.010000	-1.294256
8.110000	-1.295692
8.210000	-1.297127
8.310000	-1.298562
8.410000	-1.299995
8.510000	-1.301427
8.610000	-1.302857
8.710000	-1.304287
8.810000	-1.305715
8.910000	-1.307142
9.010000	-1.308568
9.110000	-1.309993
9.210000	-1.311417
9.310000	-1.312840
9.410000	-1.314261
9.510000	-1.315681
9.610000	-1.317100
9.710000	-1.318518
9.810000	-1.319935
9.910000	-1.321351
10.010000	-1.322765
10.110000	-1.324178
10.210000	-1.325590
10.310000	-1.327001
10.410000	-1.328411
10.510000	-1.329819
10.610000	-1.331227
10.710000	-1.332633
10.810000	-1.334038
10.910000	-1.335442
11.010000	-1.336844
11.110000	-1.338246
11.210000	-1.339646
11.310000	-1.341045
11.410000	-1.342443
11.510000	-1.343839
11.610000	-1.345235
11.710000	-1.346629
11.810000	-1.348022
11.910000	-1.349414
12.010000	-1.350805
12.110000	-1.352194
12.210000	-1.353582
12.310000	-1.354969
12.410000	-1.356355
12.510000	-1.357740
12.610000	-1.359123
12.710000	-1.360506
12.810000	-1.361887
12.910000	-1.363266
13.010000	-1.364645
13.110000	-1.366022
13.210000	-1.367399
13.310000	-1.368774
13.410000	-1.370147
13.510000	-1.371520
13.610000	-1.372891
13.710000	-1.374261
13.810000	-1.375630
13.910000	-1.376998
14.010000	-1.378364
14.110000	-1.379729
14.210000	-1.381093
14.310000	-1.382456
14.410000	-1.383818
14.510000	-1.385178
14.610000	-1.386537
14.710000	-1.387895
14.810000	-1.389251
14.910000	-1.390607
15.010000	-1.391961
15.110000	-1.393314
15.210000	-1.394666
15.310000	-1.396016
15.410000	-1.397365
15.510000	-1.398713
15.610000	-1.400060
15.710000	-1.401405
15.810000	-1.402749
15.910000	-1.404092
16.010000	-1.405434
16.110000	-1.406775
16.210000	-1.408114
16.310000	-1.409452
16.410000	-1.410788
16.510000	-1.412124
16.610000	-1.413458
16.710000	-1.414791
16.810000	-1.416123
16.910000	-1.417453
17.010000	-1.418782
17.110000	-1.420110
17.210000	-1.421437
17.310000	-1.422762
17.410000	-1.424086
17.510000	-1.425409
17.610000	-1.426731
17.710000	-1.428051
17.810000	-1.429370
17.910000	-1.430688
18.010000	-1.432005
18.110000	-1.433320
18.210000	-1.434634
18.310000	-1.435946
18.410000	-1.437258
18.510000	-1.438568
18.610000	-1.439877
18.710000	-1.441185
18.810000	-1.442491
18.910000	-1.443796
19.010000	-1.445100
19.110000	-1.446402
19.210000	-1.447703
19.310000	-1.449003
19.410000	-1.450302
19.510000	-1.451599
19.610000	-1.452895
19.710000	-1.454190
19.810000	-1.455483
19.910000	-1.456775
20.010000	-1.458066
20.110000	-1.459356
20.210000	-1.460644
20.310000	-1.461931
20.410000	-1.463217
20.510000	-1.464501
20.610000	-1.465784
20.710000	-1.467066
20.810000	-1.468346
20.910000	-1.469626
21.010000	-1.470903
21.110000	-1.472180
21.210000	-1.473455
21.310000	-1.474729
21.410000	-1.476002
21.510000	-1.477273
21.610000	-1.478543
21.710000	-1.479812
21.810000	-1.481079
21.910000	-1.482345
22.010000	-1.483610
22.110000	-1.484873
22.210000	-1.486135
22.310000	-1.487396
22.410000	-1.488656
22.510000	-1.489914
22.610000	-1.491171
22.710000	-1.492426
22.810000	-1.493680
22.910000	-1.494933
23.010000	-1.496185
23.110000	-1.497435
23.210000	-1.498684
23.310000	-1.499931
23.410000	-1.501177
23.510000	-1.502422
23.610000	-1.503666
23.710000	-1.504908
23.810000	-1.506149
23.910000	-1.507388
24.010000	-1.508627
24.110000	-1.509863
24.210000	-1.511099
24.310000	-1.512333
24.410000	-1.513566
24.510000	-1.514797
24.610000	-1.516027
24.710000	-1.517256
24.810000	-1.518484
24.910000	-1.519710
25.010000	-1.520934
25.110000	-1.522158
25.210000	-1.523380
25.310000	-1.524600
25.410000	-1.525820
25.510000	-1.527038
25.610000	-1.528254
25.710000	-1.529470
25.810000	-1.530683
25.910000	-1.531896
26.010000	-1.533107
26.110000	-1.534317
26.210000	-1.535525
26.310000	-1.536732
26.410000	-1.537938
26.510000	-1.539142
26.610000	-1.540345
26.710000	-1.541547
26.810000	-1.542747
26.910000	-1.543946
27.010000	-1.545144
27.110000	-1.546340
27.210000	-1.547534
27.310000	-1.548728
27.410000	-1.549920
27.510000	-1.551110
27.610000	-1.552300
27.710000	-1.553488
27.810000	-1.554674
27.910000	-1.555859
28.010000	-1.557043
28.110000	-1.558225
28.210000	-1.559406
28.310000	-1.560586
28.410000	-1.561764
28.510000	-1.562941
28.610000	-1.564116
28.710000	-1.565290
28.810000	-1.566463
28.910000	-1.567634
29.010000	-1.568804
29.110000	-1.569972
29.210000	-1.571139
29.310000	-1.572305
29.410000	-1.573469
29.510000	-1.574632
29.610000	-1.575794
29.710000	-1.576954
29.810000	-1.578112
29.910000	-1.579270
30.010000	-1.580426
30.110000	-1.581580
30.210000	-1.582733
30.310000	-1.583885
30.410000	-1.585035
30.510000	-1.586184
30.610000	-1.587331
30.710000	-1.588477
30.810000	-1.589622
30.910000	-1.590765
31.010000	-1.591907
31.110000	-1.593047
31.210000	-1.594186
31.310000	-1.595324
31.410000	-1.596460
31.510000	-1.597594
31.610000	-1.598728
31.710000	-1.599860
31.810000	-1.600990
31.910000	-1.602119
32.010000	-1.603247
32.110000	-1.604373
32.210000	-1.605498
32.310000	-1.606621
32.410000	-1.607743
32.510000	-1.608863
32.610000	-1.609982
32.710000	-1.611100
32.810000	-1.612216
32.910000	-1.613331
33.010000	-1.614444
33.110000	-1.615556
33.210000	-1.616666
33.310000	-1.617775
33.410000	-1.618883
33.510000	-1.619989
33.610000	-1.621094
33.710000	-1.622197
33.810000	-1.623299
33.910000	-1.624399
34.010000	-1.625498
34.110000	-1.626596
34.210000	-1.627692
34.310000	-1.628786
34.410000	-1.629879
34.510000	-1.630971
34.610000	-1.632061
34.710000	-1.633150
34.810000	-1.634237
34.910000	-1.635323
35.010000	-1.636408
35.110000	-1.637491
35.210000	-1.638572
35.310000	-1.639652
35.410000	-1.640731
35.510000	-1.641808
35.610000	-1.642884
35.710000	-1.643958
35.810000	-1.645031
35.910000	-1.646102
36.010000	-1.647172
36.110000	-1.648241
36.210000	-1.649307
36.310000	-1.650373
36.410000	-1.651437
36.510000	-1.652499
36.610000	-1.653561
36.710000	-1.654620
36.810000	-1.655678
36.910000	-1.656735
37.010000	-1.657790
37.110000	-1.658844
37.210000	-1.659896
37.310000	-1.660947
37.410000	-1.661996
37.510000	-1.663044
37.610000	-1.664090
37.710000	-1.665135
37.810000	-1.666179
37.910000	-1.667220
38.010000	-1.668261
38.110000	-1.669300
38.210000	-1.670337
38.310000	-1.671373
38.410000	-1.672408
38.510000	-1.673441
38.610000	-1.674472
38.710000	-1.675502
38.810000	-1.676531
38.910000	-1.677558
39.010000	-1.678583
39.110000	-1.679607
39.210000	-1.680630
39.310000	-1.681651
39.410000	-1.682671
39.510000	-1.683689
39.610000	-1.684705
39.710000	-1.685721
39.810000	-1.686734
39.910000	-1.687746
40.010000	-1.688757
40.110000	-1.689766
40.210000	-1.690774
40.310000	-1.691780
40.410000	-1.692784
40.510000	-1.693787
40.610000	-1.694789
40.710000	-1.695789
40.810000	-1.696788
40.910000	-1.697785
41.010000	-1.698780
41.110000	-1.699774
41.210000	-1.700767
41.310000	-1.701758
41.410000	-1.702747
41.510000	-1.703735
41.610000	-1.704722
41.710000	-1.705707
41.810000	-1.706690
41.910000	-1.707672
42.010000	-1.708653
42.110000	-1.709632
42.210000	-1.710609
42.310000	-1.711585
42.410000	-1.712559
42.510000	-1.713532
42.610000	-1.714504
42.710000	-1.715473
42.810000	-1.716442
42.910000	-1.717408
43.010000	-1.718374
43.110000	-1.719337
43.210000	-1.720299
43.310000	-1.721260
43.410000	-1.722219
43.510000	-1.723177
43.610000	-1.724133
43.710000	-1.725087
43.810000	-1.726040
43.910000	-1.726992
44.010000	-1.727942
44.110000	-1.728890
44.210000	-1.729837
44.310000	-1.730782
44.410000	-1.731726
44.510000	-1.732668
44.610000	-1.733609
44.710000	-1.734548
44.810000	-1.735486
44.910000	-1.736422
45.010000	-1.737356
45.110000	-1.738289
45.210000	-1.739221
45.310000	-1.740151
45.410000	-1.741079
45.510000	-1.742006
45.610000	-1.742931
45.710000	-1.743855
45.810000	-1.744777
45.910000	-1.745698
46.010000	-1.746617
46.110000	-1.747534
46.210000	-1.748450
46.310000	-1.749365
46.410000	-1.750277
46.510000	-1.751189
46.610000	-1.752099
46.710000	-1.753007
46.810000	-1.753913
46.910000	-1.754818
47.010000	-1.755722
47.110000	-1.756624
47.210000	-1.757524
47.310000	-1.758423
47.410000	-1.759320
47.510000	-1.760216
47.610000	-1.761110
47.710000	-1.762003
47.810000	-1.762894
47.910000	-1.763783
48.010000	-1.764671
48.110000	-1.765557
48.210000	-1.766442
48.310000	-1.767325
48.410000	-1.768207
48.510000	-1.769087
48.610000	-1.769966
48.710000	-1.770842
48.810000	-1.771718
48.910000	-1.772591
49.010000	-1.773464
49.110000	-1.774334
49.210000	-1.775203
49.310000	-1.776071
49.410000	-1.776937
49.510000	-1.777801
49.610000	-1.778664
49.710000	-1.779525
49.810000	-1.780384
49.910000	-1.781242
50.010000	-1.782099
50.110000	-1.782953
50.210000	-1.783807
50.310000	-1.784658
50.410000	-1.785508
50.510000	-1.786357
50.610000	-1.787204
50.710000	-1.788049
50.810000	-1.788893
50.910000	-1.789735
51.010000	-1.790575
51.110000	-1.791414
51.210000	-1.792252
51.310000	-1.793087
51.410000	-1.793921
51.510000	-1.794754
51.610000	-1.795585
51.710000	-1.796414
51.810000	-1.797242
51.910000	-1.798068
52.010000	-1.798893
52.110000	-1.799716
52.210000	-1.800537
52.310000	-1.801357
52.410000	-1.802175
52.510000	-1.802992
52.610000	-1.803807
52.710000	-1.804620
52.810000	-1.805432
52.910000	-1.806242
53.010000	-1.807051
53.110000	-1.807858
53.210000	-1.808663
53.310000	-1.809467
53.410000	-1.810269
53.510000	-1.811069
53.610000	-1.811868
53.710000	-1.812666
53.810000	-1.813461
53.910000	-1.814256
54.010000	-1.815048
54.110000	-1.815839
54.210000	-1.816628
54.310000	-1.817416
54.410000	-1.818202
54.510000	-1.818986
54.610000	-1.819769
54.710000	-1.820550
54.810000	-1.821330
54.910000	-1.822108
55.010000	-1.822884
55.110000	-1.823659
55.210000	-1.824432
55.310000	-1.825203
55.410000	-1.825973
55.510000	-1.826741
55.610000	-1.827508
55.710000	-1.828273
55.810000	-1.829036
55.910000	-1.829798
56.010000	-1.830558
56.110000	-1.831317
56.210000	-1.832074
56.310000	-1.832829
56.410000	-1.833582
56.510000	-1.834334
56.610000	-1.835085
56.710000	-1.835833
56.810000	-1.836581
56.910000	-1.837326
57.010000	-1.838070
57.110000	-1.838812
57.210000	-1.839553
57.310000	-1.840292
57.410000	-1.841029
57.510000	-1.841764
57.610000	-1.842498
57.710000	-1.843231
57.810000	-1.843962
57.910000	-1.844691
58.010000	-1.845418
58.110000	-1.846144
58.210000	-1.846868
58.310000	-1.847591
58.410000	-1.848312
58.510000	-1.849031
58.610000	-1.849748
58.710000	-1.850464
58.810000	-1.851179
58.910000	-1.851891
59.010000	-1.852603
59.110000	-1.853312
59.210000	-1.854020
59.310000	-1.854726
59.410000	-1.855430
59.510000	-1.856133
59.610000	-1.856834
59.710000	-1.857534
59.810000	-1.858232
59.910000	-1.858928
60.010000	-1.859622
60.110000	-1.860315
60.210000	-1.861007
60.310000	-1.861696
60.410000	-1.862384
60.510000	-1.863070
60.610000	-1.863755
60.710000	-1.864438
60.810000	-1.865119
60.910000	-1.865799
61.010000	-1.866477
61.110000	-1.867153
61.210000	-1.867828
61.310000	-1.868501
61.410000	-1.869172
61.510000	-1.869842
61.610000	-1.870510
61.710000	-1.871177
61.810000	-1.871841
61.910000	-1.872504
62.010000	-1.873166
62.110000	-1.873826
62.210000	-1.874484
62.310000	-1.875140
62.410000	-1.875795
62.510000	-1.876448
62.610000	-1.877099
62.710000	-1.877749
62.810000	-1.878397
62.910000	-1.879044
63.010000	-1.879688
63.110000	-1.880331
63.210000	-1.880973
63.310000	-1.881613
63.410000	-1.882251
63.510000	-1.882887
63.610000	-1.883522
63.710000	-1.884155
63.810000	-1.884786
63.910000	-1.885416
64.010000	-1.886044
64.110000	-1.886670
64.210000	-1.887295
64.310000	-1.887918
64.410000	-1.888539
64.510000	-1.889159
64.610000	-1.889777
64.710000	-1.890393
64.810000	-1.891008
64.910000	-1.891621
65.010000	-1.892232
65.110000	-1.892841
65.210000	-1.893449
65.310000	-1.894055
65.410000	-1.894660
65.510000	-1.895263
65.610000	-1.895864
65.710000	-1.896463
65.810000	-1.897061
65.910000	-1.897657
66.010000	-1.898252
66.110000	-1.898844
66.210000	-1.899435
66.310000	-1.900025
66.410000	-1.900612
66.510000	-1.901198
66.610000	-1.901783
66.710000	-1.902365
66.810000	-1.902946
66.910000	-1.903525
67.010000	-1.904103
67.110000	-1.904679
67.210000	-1.905253
67.310000	-1.905825
67.410000	-1.906396
67.510000	-1.906965
67.610000	-1.907533
67.710000	-1.908098
67.810000	-1.908662
67.910000	-1.909224
68.010000	-1.909785
68.110000	-1.910344
68.210000	-1.910901
68.310000	-1.911457
68.410000	-1.912010
68.510000	-1.912563
68.610000	-1.913113
68.710000	-1.913662
68.810000	-1.914209
68.910000	-1.914754
69.010000	-1.915298
69.110000	-1.915839
69.210000	-1.916380
69.310000	-1.916918
69.410000	-1.917455
69.510000	-1.917990
69.610000	-1.918523
69.710000	-1.919055
69.810000	-1.919585
69.910000	-1.920113
70.010000	-1.920640
70.110000	-1.921165
70.210000	-1.921688
70.310000	-1.922209
70.410000	-1.922729
70.510000	-1.923247
70.610000	-1.923764
70.710000	-1.924278
70.810000	-1.924791
70.910000	-1.925302
71.010000	-1.925812
71.110000	-1.926320
71.210000	-1.926826
71.310000	-1.927330
71.410000	-1.927833
71.510000	-1.928333
71.610000	-1.928833
71.710000	-1.929330
71.810000	-1.929826
71.910000	-1.930320
72.010000	-1.930812
72.110000	-1.931303
72.210000	-1.931792
72.310000	-1.932279
72.410000	-1.932765
72.510000	-1.933249
72.610000	-1.933731
72.710000	-1.934211
72.810000	-1.934690
72.910000	-1.935166
73.010000	-1.935642
73.110000	-1.936115
73.210000	-1.936587
73.310000	-1.937057
73.410000	-1.937525
73.510000	-1.937992
73.610000	-1.938457
73.710000	-1.938920
73.810000	-1.939381
73.910000	-1.939841
74.010000	-1.940299
74.110000	-1.940755
74.210000	-1.941210
74.310000	-1.941663
74.410000	-1.942114
74.510000	-1.942563
74.610000	-1.943011
74.710000	-1.943456
74.810000	-1.943901
74.910000	-1.944343
75.010000	-1.944784
75.110000	-1.945223
75.210000	-1.945660
75.310000	-1.946096
75.410000	-1.946529
75.510000	-1.946962
75.610000	-1.947392
75.710000	-1.947821
75.810000	-1.948247
75.910000	-1.948673
76.010000	-1.949096
76.110000	-1.949518
76.210000	-1.949938
76.310000	-1.950356
76.410000	-1.950772
76.510000	-1.951187
76.610000	-1.951600
76.710000	-1.952012
76.810000	-1.952421
76.910000	-1.952829
77.010000	-1.953235
77.110000	-1.953639
77.210000	-1.954042
77.310000	-1.954443
77.410000	-1.954842
77.510000	-1.955240
77.610000	-1.955635
77.710000	-1.956029
77.810000	-1.956421
77.910000	-1.956812
78.010000	-1.957201
78.110000	-1.957588
78.210000	-1.957973
78.310000	-1.958356
78.410000	-1.958738
78.510000	-1.959118
78.610000	-1.959497
78.710000	-1.959873
78.810000	-1.960248
78.910000	-1.960621
79.010000	-1.960992
79.110000	-1.961362
79.210000	-1.961730
79.310000	-1.962096
79.410000	-1.962460
79.510000	-1.962823
79.610000	-1.963184
79.710000	-1.963543
79.810000	-1.963900
79.910000	-1.964256
80.010000	-1.964610
80.110000	-1.964962
80.210000	-1.965312
80.310000	-1.965661
80.410000	-1.966008
80.510000	-1.966353
80.610000	-1.966697
80.710000	-1.967038
80.810000	-1.967378
80.910000	-1.967716
81.010000	-1.968053
81.110000	-1.968388
81.210000	-1.968720
81.310000	-1.969052
81.410000	-1.969381
81.510000	-1.969709
81.610000	-1.970035
81.710000	-1.970359
81.810000	-1.970681
81.910000	-1.971002
82.010000	-1.971321
82.110000	-1.971638
82.210000	-1.971954
82.310000	-1.972267
82.410000	-1.972579
82.510000	-1.972889
82.610000	-1.973198
82.710000	-1.973505
82.810000	-1.973809
82.910000	-1.974113
83.010000	-1.974414
83.110000	-1.974714
83.210000	-1.975012
83.310000	-1.975308
83.410000	-1.975602
83.510000	-1.975895
83.610000	-1.976186
83.710000	-1.976475
83.810000	-1.976762
83.910000	-1.977048
84.010000	-1.977332
84.110000	-1.977614
84.210000	-1.977894
84.310000	-1.978173
84.410000	-1.978450
84.510000	-1.978725
84.610000	-1.978998
84.710000	-1.979270
84.810000	-1.979540
84.910000	-1.979808
85.010000	-1.980074
85.110000	-1.980338
85.210000	-1.980601
85.310000	-1.980862
85.410000	-1.981121
85.510000	-1.981379
85.610000	-1.981635
85.710000	-1.981889
85.810000	-1.982141
85.910000	-1.982391
86.010000	-1.982640
86.110000	-1.982887
86.210000	-1.983132
86.310000	-1.983376
86.410000	-1.983617
86.510000	-1.983857
86.610000	-1.984095
86.710000	-1.984332
86.810000	-1.984566
86.910000	-1.984799
87.010000	-1.985030
87.110000	-1.985259
87.210000	-1.985487
87.310000	-1.985713
87.410000	-1.985937
87.510000	-1.986159
87.610000	-1.986380
87.710000	-1.986598
87.810000	-1.986815
87.910000	-1.987030
88.010000	-1.987244
88.110000	-1.987456
88.210000	-1.987665
88.310000	-1.987874
88.410000	-1.988080
88.510000	-1.988285
88.610000	-1.988487
88.710000	-1.988688
88.810000	-1.988888
88.910000	-1.989085
89.010000	-1.989281
89.110000	-1.989475
89.210000	-1.989667
89.310000	-1.989858
89.410000	-1.990047
89.510000	-1.990233
89.610000	-1.990419
89.710000	-1.990602
89.810000	-1.990784
89.910000	-1.990964
90.010000	-1.991142
90.110000	-1.991318
90.210000	-1.991493
90.310000	-1.991665
90.410000	-1.991836
90.510000	-1.992006
90.610000	-1.992173
90.710000	-1.992339
90.810000	-1.992503
90.910000	-1.992665
91.010000	-1.992825
91.110000	-1.992984
91.210000	-1.993141
91.310000	-1.993296
91.410000	-1.993449
91.510000	-1.993601
91.610000	-1.993751
91.710000	-1.993899
91.810000	-1.994045
91.910000	-1.994189
92.010000	-1.994332
92.110000	-1.994473
92.210000	-1.994612
92.310000	-1.994749
92.410000	-1.994885
92.510000	-1.995019
92.610000	-1.995151
92.710000	-1.995281
92.810000	-1.995410
92.910000	-1.995537
93.010000	-1.995662
93.110000	-1.995785
93.210000	-1.995906
93.310000	-1.996026
93.410000	-1.996144
93.510000	-1.996260
93.610000	-1.996374
93.710000	-1.996487
93.810000	-1.996597
93.910000	-1.996707
94.010000	-1.996814
94.110000	-1.996919
94.210000	-1.997023
94.310000	-1.997125
94.410000	-1.997225
94.510000	-1.997323
94.610000	-1.997420
94.710000	-1.997515
94.810000	-1.997608
94.910000	-1.997699
95.010000	-1.997789
95.110000	-1.997876
95.210000	-1.997962
95.310000	-1.998046
95.410000	-1.998129
95.510000	-1.998210
95.610000	-1.998288
95.710000	-1.998365
95.810000	-1.998441
95.910000	-1.998514
96.010000	-1.998586
96.110000	-1.998656
96.210000	-1.998724
96.310000	-1.998791
96.410000	-1.998855
96.510000	-1.998918
96.610000	-1.998979
96.710000	-1.999039
96.810000	-1.999096
96.910000	-1.999152
97.010000	-1.999206
97.110000	-1.999258
97.210000	-1.999309
97.310000	-1.999357
97.410000	-1.999404
97.510000	-1.999449
97.610000	-1.999493
97.710000	-1.999534
97.810000	-1.999574
97.910000	-1.999612
98.010000	-1.999648
98.110000	-1.999683
98.210000	-1.999715
98.310000	-1.999746
98.410000	-1.999775
98.510000	-1.999803
98.610000	-1.999828
98.710000	-1.999852
98.810000	-1.999874
98.910000	-1.999894
99.010000	-1.999913
99.110000	-1.999930
99.210000	-1.999945
99.310000	-1.999958
99.410000	-1.999969
99.510000	-1.999979
99.610000	-1.999986
99.710000	-1.999993
99.810000	-1.999997
99.910000	-1.999999
100.010000	-2.000000
100.110000	-1.999999
100.210000	-1.999996
100.310000	-1.999991
100.410000	-1.999985
100.510000	-1.999977
100.610000	-1.999967
100.710000	-1.999955
100.810000	-1.999942
100.910000	-1.999926
101.010000	-1.999909
101.110000	-1.999891
101.210000	-1.999870
101.310000	-1.999848
101.410000	-1.999823
101.510000	-1.999797
101.610000	-1.999770
101.710000	-1.999740
101.810000	-1.999709
101.910000	-1.999676
102.010000	-1.999641
102.110000	-1.999605
102.210000	-1.999566
102.310000	-1.999526
102.410000	-1.999484
102.510000	-1.999440
102.610000	-1.999395
102.710000	-1.999348
102.810000	-1.999299
102.910000	-1.999248
103.010000	-1.999195
103.110000	-1.999141
103.210000	-1.999085
103.310000	-1.999027
103.410000	-1.998967
103.510000	-1.998906
103.610000	-1.998843
103.710000	-1.998778
103.810000	-1.998711
103.910000	-1.998642
104.010000	-1.998572
104.110000	-1.998500
104.210000	-1.998426
104.310000	-1.998350
104.410000	-1.998273
104.510000	-1.998194
104.610000	-1.998113
104.710000	-1.998030
104.810000	-1.997945
104.910000	-1.997859
105.010000	-1.997771
105.110000	-1.997681
105.210000	-1.997589
105.310000	-1.997496
105.410000	-1.997401
105.510000	-1.997304
105.610000	-1.997205
105.710000	-1.997105
105.810000	-1.997002
105.910000	-1.996898
106.010000	-1.996792
106.110000	-1.996685
106.210000	-1.996575
106.310000	-1.996464
106.410000	-1.996351
106.510000	-1.996237
106.610000	-1.996120
106.710000	-1.996002
106.810000	-1.995882
106.910000	-1.995760
107.010000	-1.995637
107.110000	-1.995511
107.210000	-1.995384
107.310000	-1.995255
107.410000	-1.995125
107.510000	-1.994992
107.610000	-1.994858
107.710000	-1.994722
107.810000	-1.994584
107.910000	-1.994445
108.010000	-1.994304
108.110000	-1.994161
108.210000	-1.994016
108.310000	-1.993869
108.410000	-1.993721
108.510000	-1.993571
108.610000	-1.993419
108.710000	-1.993265
108.810000	-1.993110
108.910000	-1.992952
109.010000	-1.992793
109.110000	-1.992633
109.210000	-1.992470
109.310000	-1.992306
109.410000	-1.992140
109.510000	-1.991972
109.610000	-1.991802
109.710000	-1.991631
109.810000	-1.991458
109.910000	-1.991283
110.010000	-1.991106
110.110000	-1.990928
110.210000	-1.990748
110.310000	-1.990566
110.410000	-1.990382
110.510000	-1.990196
110.610000	-1.990009
110.710000	-1.989820
110.810000	-1.989629
110.910000	-1.989436
111.010000	-1.989242
111.110000	-1.989046
111.210000	-1.988848
111.310000	-1.988648
111.410000	-1.988447
111.510000	-1.988244
111.610000	-1.988039
111.710000	-1.987832
111.810000	-1.987624
111.910000	-1.987413
112.010000	-1.987201
112.110000	-1.986988
112.210000	-1.986772
112.310000	-1.986555
112.410000	-1.986336
112.510000	-1.986115
112.610000	-1.985892
112.710000	-1.985668
112.810000	-1.985442
112.910000	-1.985214
113.010000	-1.984984
113.110000	-1.984753
113.210000	-1.984519
113.310000	-1.984284
113.410000	-1.984048
113.510000	-1.983809
113.610000	-1.983569
113.710000	-1.983327
113.810000	-1.983083
113.910000	-1.982838
114.010000	-1.982590
114.110000	-1.982341
114.210000	-1.982091
114.310000	-1.981838
114.410000	-1.981584
114.510000	-1.981328
114.610000	-1.981070
114.710000	-1.980810
114.810000	-1.980549
114.910000	-1.980286
115.010000	-1.980021
115.110000	-1.979754
115.210000	-1.979486
115.310000	-1.979216
115.410000	-1.978944
115.510000	-1.978670
115.610000	-1.978394
115.710000	-1.978117
115.810000	-1.977838
115.910000	-1.977558
116.010000	-1.977275
116.110000	-1.976991
116.210000	-1.976705
116.310000	-1.976417
116.410000	-1.976128
116.510000	-1.975836
116.610000	-1.975543
116.710000	-1.975249
116.810000	-1.974952
116.910000	-1.974654
117.010000	-1.974354
117.110000	-1.974052
117.210000	-1.973749
117.310000	-1.973443
117.410000	-1.973136
117.510000	-1.972828
117.610000	-1.972517
117.710000	-1.972205
117.810000	-1.971891
117.910000	-1.971575
118.010000	-1.971257
118.110000	-1.970938
118.210000	-1.970617
118.310000	-1.970294
118.410000	-1.969970
118.510000	-1.969643
118.610000	-1.969315
118.710000	-1.968986
118.810000	-1.968654
118.910000	-1.968321
119.010000	-1.967986
119.110000	-1.967649
119.210000	-1.967310
119.310000	-1.966970
119.410000	-1.966628
119.510000	-1.966284
119.610000	-1.965939
119.710000	-1.965591
119.810000	-1.965242
119.910000	-1.964892
120.010000	-1.964539
120.110000	-1.964185
120.210000	-1.963829
120.310000	-1.963471
120.410000	-1.963112
120.510000	-1.962750
120.610000	-1.962387
120.710000	-1.962023
120.810000	-1.961656
120.910000	-1.961288
121.010000	-1.960918
121.110000	-1.960546
121.210000	-1.960173
121.310000	-1.959798
121.410000	-1.959421
121.510000	-1.959042
121.610000	-1.958662
121.710000	-1.958280
121.810000	-1.957896
121.910000	-1.957510
122.010000	-1.957123
122.110000	-1.956734
122.210000	-1.956343
122.310000	-1.955951
122.410000	-1.955556
122.510000	-1.955160
122.610000	-1.954762
122.710000	-1.954363
122.810000	-1.953962
122.910000	-1.953559
123.010000	-1.953154
123.110000	-1.952748
123.210000	-1.952339
123.310000	-1.951929
123.410000	-1.951518
123.510000	-1.951104
123.610000	-1.950689
123.710000	-1.950272
123.810000	-1.949854
123.910000	-1.949434
124.010000	-1.949011
124.110000	-1.948588
124.210000	-1.948162
124.310000	-1.947735
124.410000	-1.947306
124.510000	-1.946875
124.610000	-1.946443
124.710000	-1.946009
124.810000	-1.945573
124.910000	-1.945135
125.010000	-1.944696
125.110000	-1.944255
125.210000	-1.943812
125.310000	-1.943367
125.410000	-1.942921
125.510000	-1.942473
125.610000	-1.942024
125.710000	-1.941572
125.810000	-1.941119
125.910000	-1.940664
126.010000	-1.940207
126.110000	-1.939749
126.210000	-1.939289
126.310000	-1.938827
126.410000	-1.938364
126.510000	-1.937899
126.610000	-1.937432
126.710000	-1.936963
126.810000	-1.936493
126.910000	-1.936021
127.010000	-1.935547
127.110000	-1.935071
127.210000	-1.934594
127.310000	-1.934115
127.410000	-1.933634
127.510000	-1.933152
127.610000	-1.932668
127.710000	-1.932182
127.810000	-1.931694
127.910000	-1.931205
128.010000	-1.930714
128.110000	-1.930221
128.210000	-1.929727
128.310000	-1.929231
128.410000	-1.928733
128.510000	-1.928233
128.610000	-1.927732
128.710000	-1.927229
128.810000	-1.926724
128.910000	-1.926218
129.010000	-1.925710
129.110000	-1.925200
129.210000	-1.924689
129.310000	-1.924175
129.410000	-1.923660
129.510000	-1.923144
129.610000	-1.922625
129.710000	-1.922105
129.810000	-1.921583
129.910000	-1.921060
130.010000	-1.920535
130.110000	-1.920008
130.210000	-1.919479
130.310000	-1.918949
130.410000	-1.918417
130.510000	-1.917883
130.610000	-1.917348
130.710000	-1.916811
130.810000	-1.916272
130.910000	-1.915731
131.010000	-1.915189
131.110000	-1.914645
131.210000	-1.914099
131.310000	-1.913552
131.410000	-1.913003
131.510000	-1.912452
131.610000	-1.911900
131.710000	-1.911346
131.810000	-1.910790
131.910000	-1.910232
132.010000	-1.909673
132.110000	-1.909112
132.210000	-1.908550
132.310000	-1.907985
132.410000	-1.907419
132.510000	-1.906851
132.610000	-1.906282
132.710000	-1.905711
132.810000	-1.905138
132.910000	-1.904564
133.010000	-1.903988
133.110000	-1.903410
133.210000	-1.902830
133.310000	-1.902249
133.410000	-1.901666
133.510000	-1.901081
133.610000	-1.900495
133.710000	-1.899907
133.810000	-1.899317
133.910000	-1.898726
134.010000	-1.898133
134.110000	-1.897538
134.210000	-1.896942
134.310000	-1.896344
134.410000	-1.895744
134.510000	-1.895142
134.610000	-1.894539
134.710000	-1.893934
134.810000	-1.893328
134.910000	-1.892720
135.010000	-1.892110
135.110000	-1.891498
135.210000	-1.890885
135.310000	-1.890270
135.410000	-1.889653
135.510000	-1.889035
135.610000	-1.888415
135.710000	-1.887793
135.810000	-1.887170
135.910000	-1.886545
136.010000	-1.885918
136.110000	-1.885290
136.210000	-1.884660
136.310000	-1.884028
136.410000	-1.883395
136.510000	-1.882760
136.610000	-1.882123
136.710000	-1.881485
136.810000	-1.880845
136.910000	-1.880203
137.010000	-1.879559
137.110000	-1.878914
137.210000	-1.878268
137.310000	-1.877619
137.410000	-1.876969
137.510000	-1.876317
137.610000	-1.875664
137.710000	-1.875009
137.810000	-1.874352
137.910000	-1.873694
138.010000	-1.873034
138.110000	-1.872372
138.210000	-1.871709
138.310000	-1.871043
138.410000	-1.870377
138.510000	-1.869708
138.610000	-1.869038
138.710000	-1.868367
138.810000	-1.867693
138.910000	-1.867018
139.010000	-1.866342
139.110000	-1.865663
139.210000	-1.864983
139.310000	-1.864302
139.410000	-1.863618
139.510000	-1.862933
139.610000	-1.862247
139.710000	-1.861558
139.810000	-1.860868
139.910000	-1.860177
140.010000	-1.859484
140.110000	-1.858789
140.210000	-1.858092
140.310000	-1.857394
140.410000	-1.856694
140.510000	-1.855993
140.610000	-1.855289
140.710000	-1.854585
140.810000	-1.853878
140.910000	-1.853170
141.010000	-1.852460
141.110000	-1.851749
141.210000	-1.851036
141.310000	-1.850321
141.410000	-1.849605
141.510000	-1.848887
141.610000	-1.848168
141.710000	-1.847446
141.810000	-1.846723
141.910000	-1.845999
142.010000	-1.845273
142.110000	-1.844545
142.210000	-1.843816
142.310000	-1.843084
142.410000	-1.842352
142.510000	-1.841617
142.610000	-1.840881
142.710000	-1.840144
142.810000	-1.839405
142.910000	-1.838664
143.010000	-1.837921
143.110000	-1.837177
143.210000	-1.836431
143.310000	-1.835684
143.410000	-1.834935
143.510000	-1.834184
143.610000	-1.833432
143.710000	-1.832678
143.810000	-1.831922
143.910000	-1.831165
144.010000	-1.830406
144.110000	-1.829646
144.210000	-1.828884
144.310000	-1.828120
144.410000	-1.827355
144.510000	-1.826588
144.610000	-1.825819
144.710000	-1.825049
144.810000	-1.824277
144.910000	-1.823504
145.010000	-1.822729
145.110000	-1.821952
145.210000	-1.821174
145.310000	-1.820394
145.410000	-1.819613
145.510000	-1.818830
145.610000	-1.818045
145.710000	-1.817258
145.810000	-1.816470
145.910000	-1.815681
146.010000	-1.814890
146.110000	-1.814097
146.210000	-1.813302
146.310000	-1.812506
146.410000	-1.811709
146.510000	-1.810909
146.610000	-1.810109
146.710000	-1.809306
146.810000	-1.808502
146.910000	-1.807696
147.010000	-1.806889
147.110000	-1.806080
147.210000	-1.805270
147.310000	-1.804458
147.410000	-1.803644
147.510000	-1.802829
147.610000	-1.802012
147.710000	-1.801193
147.810000	-1.800373
147.910000	-1.799551
148.010000	-1.798728
148.110000	-1.797903
148.210000	-1.797077
148.310000	-1.796249
148.410000	-1.795419
148.510000	-1.794588
148.610000	-1.793755
148.710000	-1.792920
148.810000	-1.792084
148.910000	-1.791247
149.010000	-1.790407
149.110000	-1.789566
149.210000	-1.788724
149.310000	-1.787880
149.410000	-1.787034
149.510000	-1.786187
149.610000	-1.785338
149.710000	-1.784488
149.810000	-1.783636
149.910000	-1.782783
150.010000	-1.781927
150.110000	-1.781071
150.210000	-1.780212
150.310000	-1.779353
150.410000	-1.778491
150.510000	-1.777628
150.610000	-1.776764
150.710000	-1.775897
150.810000	-1.775030
150.910000	-1.774160
151.010000	-1.773289
151.110000	-1.772417
151.210000	-1.771543
151.310000	-1.770667
151.410000	-1.769790
151.510000	-1.768911
151.610000	-1.768031
151.710000	-1.767149
151.810000	-1.766265
151.910000	-1.765380
152.010000	-1.764494
152.110000	-1.763606
152.210000	-1.762716
152.310000	-1.761824
152.410000	-1.760932
152.510000	-1.760037
152.610000	-1.759141
152.710000	-1.758243
152.810000	-1.757344
152.910000	-1.756444
153.010000	-1.755541
153.110000	-1.754638
153.210000	-1.753732
153.310000	-1.752825
153.410000	-1.751917
153.510000	-1.751007
153.610000	-1.750095
153.710000	-1.749182
153.810000	-1.748267
153.910000	-1.747351
154.010000	-1.746433
154.110000	-1.745514
154.210000	-1.744593
154.310000	-1.743670
154.410000	-1.742746
154.510000	-1.741821
154.610000	-1.740894
154.710000	-1.739965
154.810000	-1.739035
154.910000	-1.738103
155.010000	-1.737170
155.110000	-1.736235
155.210000	-1.735298
155.310000	-1.734360
155.410000	-1.733421
155.510000	-1.732480
155.610000	-1.731537
155.710000	-1.730593
155.810000	-1.729648
155.910000	-1.728701
156.010000	-1.727752
156.110000	-1.726802
156.210000	-1.725850
156.310000	-1.724897
156.410000	-1.723942
156.510000	-1.722985
156.610000	-1.722028
156.710000	-1.721068
156.810000	-1.720107
156.910000	-1.719145
157.010000	-1.718181
157.110000	-1.717215
157.210000	-1.716248
157.310000	-1.715280
157.410000	-1.714309
157.510000	-1.713338
157.610000	-1.712365
157.710000	-1.711390
157.810000	-1.710414
157.910000	-1.709436
158.010000	-1.708457
158.110000	-1.707476
158.210000	-1.706494
158.310000	-1.705510
158.410000	-1.704525
158.510000	-1.703538
158.610000	-1.702550
158.710000	-1.701560
158.810000	-1.700569
158.910000	-1.699576
159.010000	-1.698581
159.110000	-1.697585
159.210000	-1.696588
159.310000	-1.695589
159.410000	-1.694589
159.510000	-1.693587
159.610000	-1.692583
159.710000	-1.691579
159.810000	-1.690572
159.910000	-1.689564
160.010000	-1.688555
160.110000	-1.687544
160.210000	-1.686532
160.310000	-1.685518
160.410000	-1.684502
160.510000	-1.683485
160.610000	-1.682467
160.710000	-1.681447
160.810000	-1.680426
160.910000	-1.679403
161.010000	-1.678378
161.110000	-1.677353
161.210000	-1.676325
161.310000	-1.675296
161.410000	-1.674266
161.510000	-1.673234
161.610000	-1.672201
161.710000	-1.671166
161.810000	-1.670130
161.910000	-1.669092
162.010000	-1.668053
162.110000	-1.667012
162.210000	-1.665970
162.310000	-1.664926
162.410000	-1.663881
162.510000	-1.662834
162.610000	-1.661786
162.710000	-1.660737
162.810000	-1.659686
162.910000	-1.658633
163.010000	-1.657579
163.110000	-1.656524
163.210000	-1.655467
163.310000	-1.654408
163.410000	-1.653348
163.510000	-1.652287
163.610000	-1.651224
163.710000	-1.650160
163.810000	-1.649094
163.910000	-1.648027
164.010000	-1.646958
164.110000	-1.645888
164.210000	-1.644816
164.310000	-1.643743
164.410000	-1.642669
164.510000	-1.641593
164.610000	-1.640515
164.710000	-1.639437
164.810000	-1.638356
164.910000	-1.637274
165.010000	-1.636191
165.110000	-1.635106
165.210000	-1.634020
165.310000	-1.632932
165.410000	-1.631843
165.510000	-1.630753
165.610000	-1.629661
165.710000	-1.628567
165.810000	-1.627473
165.910000	-1.626376
166.010000	-1.625278
166.110000	-1.624179
166.210000	-1.623079
166.310000	-1.621977
166.410000	-1.620873
166.510000	-1.619768
166.610000	-1.618662
166.710000	-1.617554
166.810000	-1.616444
166.910000	-1.615334
167.010000	-1.614222
167.110000	-1.613108
167.210000	-1.611993
167.310000	-1.610876
167.410000	-1.609759
167.510000	-1.608639
167.610000	-1.607519
167.710000	-1.606396
167.810000	-1.605273
167.910000	-1.604148
168.010000	-1.603021
168.110000	-1.601893
168.210000	-1.600764
168.310000	-1.599633
168.410000	-1.598501
168.510000	-1.597368
168.610000	-1.596233
168.710000	-1.595096
168.810000	-1.593958
168.910000	-1.592819
169.010000	-1.591679
169.110000	-1.590537
169.210000	-1.589393
169.310000	-1.588248
169.410000	-1.587102
169.510000	-1.585954
169.610000	-1.584805
169.710000	-1.583654
169.810000	-1.582503
169.910000	-1.581349
170.010000	-1.580194
170.110000	-1.579038
170.210000	-1.577881
170.310000	-1.576722
170.410000	-1.575561
170.510000	-1.574400
170.610000	-1.573237
170.710000	-1.572072
170.810000	-1.570906
170.910000	-1.569739
171.010000	-1.568570
171.110000	-1.567400
171.210000	-1.566228
171.310000	-1.565055
171.410000	-1.563881
171.510000	-1.562706
171.610000	-1.561528
171.710000	-1.560350
171.810000	-1.559170
171.910000	-1.557989
172.010000	-1.556806
172.110000	-1.555622
172.210000	-1.554437
172.310000	-1.553250
172.410000	-1.552062
172.510000	-1.550872
172.610000	-1.549682
172.710000	-1.548489
172.810000	-1.547296
172.910000	-1.546101
173.010000	-1.544904
173.110000	-1.543706
173.210000	-1.542507
173.310000	-1.541307
173.410000	-1.540105
173.510000	-1.538902
173.610000	-1.537697
173.710000	-1.536491
173.810000	-1.535284
173.910000	-1.534075
174.010000	-1.532865
174.110000	-1.531654
174.210000	-1.530441
174.310000	-1.529227
174.410000	-1.528011
174.510000	-1.526794
174.610000	-1.525576
174.710000	-1.524356
174.810000	-1.523135
174.910000	-1.521913
175.010000	-1.520690
175.110000	-1.519465
175.210000	-1.518238
175.310000	-1.517010
175.410000	-1.515781
175.510000	-1.514551
175.610000	-1.513319
175.710000	-1.512086
175.810000	-1.510852
175.910000	-1.509616
176.010000	-1.508379
176.110000	-1.507141
176.210000	-1.505901
176.310000	-1.504660
176.410000	-1.503417
176.510000	-1.502173
176.610000	-1.500928
176.710000	-1.499682
176.810000	-1.498434
176.910000	-1.497185
177.010000	-1.495934
177.110000	-1.494683
177.210000	-1.493430
177.310000	-1.492175
177.410000	-1.490919
177.510000	-1.489662
177.610000	-1.488404
177.710000	-1.487144
177.810000	-1.485883
177.910000	-1.484621
178.010000	-1.483357
178.110000	-1.482092
178.210000	-1.480826
178.310000	-1.479558
178.410000	-1.478289
178.510000	-1.477019
178.610000	-1.475747
178.710000	-1.474474
178.810000	-1.473200
178.910000	-1.471925
179.010000	-1.470648
179.110000	-1.469370
179.210000	-1.468090
179.310000	-1.466810
179.410000	-1.465528
179.510000	-1.464244
179.610000	-1.462960
179.710000	-1.461674
179.810000	-1.460387
179.910000	-1.459098
180.010000	-1.457808
180.110000	-1.456517
180.210000	-1.455225
180.310000	-1.453931
180.410000	-1.452636
180.510000	-1.451340
180.610000	-1.450042
180.710000	-1.448743
180.810000	-1.447443
180.910000	-1.446142
181.010000	-1.444839
181.110000	-1.443535
181.210000	-1.442230
181.310000	-1.440923
181.410000	-1.439615
181.510000	-1.438306
181.610000	-1.436996
181.710000	-1.435684
181.810000	-1.434371
181.910000	-1.433057
182.010000	-1.431741
182.110000	-1.430425
182.210000	-1.429107
182.310000	-1.427787
182.410000	-1.426467
182.510000	-1.425145
182.610000	-1.423822
182.710000	-1.422497
182.810000	-1.421172
182.910000	-1.419845
183.010000	-1.418517
183.110000	-1.417187
183.210000	-1.415856
183.310000	-1.414525
183.410000	-1.413191
183.510000	-1.411857
183.610000	-1.410521
183.710000	-1.409184
183.810000	-1.407846
183.910000	-1.406507
184.010000	-1.405166
184.110000	-1.403824
184.210000	-1.402481
184.310000	-1.401136
184.410000	-1.399790
184.510000	-1.398444
184.610000	-1.397095
184.710000	-1.395746
184.810000	-1.394395
184.910000	-1.393043
185.010000	-1.391690
185.110000	-1.390336
185.210000	-1.388980
185.310000	-1.387623
185.410000	-1.386265
185.510000	-1.384906
185.610000	-1.383545
185.710000	-1.382184
185.810000	-1.380821
185.910000	-1.379456
186.010000	-1.378091
186.110000	-1.376724
186.210000	-1.375356
186.310000	-1.373987
186.410000	-1.372617
186.510000	-1.371245
186.610000	-1.369873
186.710000	-1.368499
186.810000	-1.367123
186.910000	-1.365747
187.010000	-1.364369
187.110000	-1.362991
187.210000	-1.361610
187.310000	-1.360229
187.410000	-1.358847
187.510000	-1.357463
187.610000	-1.356078
187.710000	-1.354692
187.810000	-1.353305
187.910000	-1.351916
188.010000	-1.350527
188.110000	-1.349136
188.210000	-1.347744
188.310000	-1.346350
188.410000	-1.344956
188.510000	-1.343560
188.610000	-1.342163
188.710000	-1.340765
188.810000	-1.339366
188.910000	-1.337965
189.010000	-1.336564
189.110000	-1.335161
189.210000	-1.333757
189.310000	-1.332352
189.410000	-1.330945
189.510000	-1.329538
189.610000	-1.328129
189.710000	-1.326719
189.810000	-1.325308
189.910000	-1.323896
190.010000	-1.322482
190.110000	-1.321068
190.210000	-1.319652
190.310000	-1.318235
190.410000	-1.316817
190.510000	-1.315397
190.610000	-1.313977
190.710000	-1.312555
190.810000	-1.311133
190.910000	-1.309709
191.010000	-1.308283
191.110000	-1.306857
191.210000	-1.305430
191.310000	-1.304001
191.410000	-1.302571
191.510000	-1.301140
191.610000	-1.299708
191.710000	-1.298275
191.810000	-1.296840
191.910000	-1.295405
192.010000	-1.293968
192.110000	-1.292530
192.210000	-1.291091
192.310000	-1.289651
192.410000	-1.288210
192.510000	-1.286767
192.610000	-1.285324
192.710000	-1.283879
192.810000	-1.282433
192.910000	-1.280986
193.010000	-1.279538
193.110000	-1.278089
193.210000	-1.276638
193.310000	-1.275187
193.410000	-1.273734
193.510000	-1.272280
193.610000	-1.270825
193.710000	-1.269369
193.810000	-1.267912
193.910000	-1.266454
194.010000	-1.264994
194.110000	-1.263534
194.210000	-1.262072
194.310000	-1.260609
194.410000	-1.259145
194.510000	-1.257680
194.610000	-1.256214
194.710000	-1.254747
194.810000	-1.253278
194.910000	-1.251809
195.010000	-1.250338
195.110000	-1.248866
195.210000	-1.247394
195.310000	-1.245920
195.410000	-1.244445
195.510000	-1.242968
195.610000	-1.241491
195.710000	-1.240013
195.810000	-1.238533
195.910000	-1.237053
196.010000	-1.235571
196.110000	-1.234088
196.210000	-1.232604
196.310000	-1.231119
196.410000	-1.229633
196.510000	-1.228146
196.610000	-1.226658
196.710000	-1.225169
196.810000	-1.223678
196.910000	-1.222187
197.010000	-1.220694
197.110000	-1.219200
197.210000	-1.217706
197.310000	-1.216210
197.410000	-1.214713
197.510000	-1.213215
197.610000	-1.211716
197.710000	-1.210216
197.810000	-1.208714
197.910000	-1.207212
198.010000	-1.205709
198.110000	-1.204204
198.210000	-1.202699
198.310000	-1.201192
198.410000	-1.199684
198.510000	-1.198176
198.610000	-1.196666
198.710000	-1.195155
198.810000	-1.193643
198.910000	-1.192130
199.010000	-1.190616
199.110000	-1.189101
199.210000	-1.187585
199.310000	-1.186068
199.410000	-1.184550
199.510000	-1.183030
199.610000	-1.181510
199.710000	-1.179988
199.810000	-1.178466
199.910000	-1.176943
200.010000	-1.175418
[truncated: 63,536 more rows]
