# Supplementary material for: Efficient Transmission of Subthreshold Signals in Complex Networks of Spiking Neurons
Source: PLoS One. 2015 Mar 23;10(3):e0121156. doi: 10.1371/journal.pone.0121156 (PMC4409401; doi:10.1371/journal.pone.0121156)
Supplement: S2 Raw Data — (TAR) [file pone.0121156.s002.tar › complex_net.cpp]

#include <iostream>
#include <cmath>
#include <stdio.h>
#include <stdlib.h>
using namespace std;
//#include "random.h"

#define p (1)
#define anchura (2.)
#define PARAMETROS 5
#define TAUREC      1
#define PF          2
#define NNEURONAS   3
#define DS	    4
#define KMEAN       5
// programas externos
extern "C" {void dranini_(long *);}
extern "C" {double dranu_();}  
extern "C" {double drang_();}

void realft(double [], unsigned long , int);
void four1(double [], unsigned long, int);

using namespace std;
long ised=337;
// ** MAIN PROGRAM **
int main (int argc,char **argv)
{
	
    //INITIALIZE_RANDOM;

  double Vth,taum,tauref,taurec,tauin,*V,*X,*Y,*u,w,dt,dtt,D,j,ds,Use,Iinp,fs,Ase,Isyn,R;
	double **pesos,pf,pfN,al1,mm,*mu,dato[327680],tt,c,*timeanchura, *trefrac,dk,xr,tg;
	int *s,*flag,tmax,tmax1,prmd,prmdc,trans,indi,indj;
	long	kmean,**matriz,i,N, **ji,jii,cont,all,cont1,cont2,aux,cont3,cont4,nn,nunos,index,*indicespat;
	char noverl[20],nA[20],nm[20],nm1[20],nC[20],nrp[20];
	FILE *fmatriz;
	if (argc<=PARAMETROS) {
         puts("Command parameters");
         puts("-----------------------");
         puts("Tau_rec");
         puts("actividad media del patron p");
         puts("Numero de neuronas");
	 puts("Amplitud señal");
	 puts("Connectividad media");
        exit(0);
        }


	dranini_(&ised);
        xr=dranu_();

  // calentamiento del numero aleatorio

        for (i=0;i<20000;i++){
          xr=dranu_();
        }
	
		
       


        N=atoi(argv[NNEURONAS]);
	kmean=atoi(argv[KMEAN]);
        printf("%ld %d\n", N,kmean);	
	dtt=0.1;
	dt=0.01;
	Vth=10.;
	taum=20.;
	tauref=5.;
	taurec=atof(argv[TAUREC]);//0.1;
        printf("%f\n", taurec);
	tauin=3.;
	w=10.;
	//D=atof(argv[RUIDO]);//0.035;
	//D=6.5;//8.
//	printf("%f\n", D);
	Iinp=0;
	fs=0.0015;
	ds=atof(argv[DS]);//5.
	Use=0.5;
	Ase=45.;
	R=0.1;
	Isyn=0.0;
	pf=atof(argv[PF]);//0.4;
        printf("%f\n", pf);
	pfN=pf*N;
	trans=400.;//atoi(argv[TRANS]);//40960
	tmax=pow(2,16);
	//tmax1=int(tmax*dtt/dt);
	prmd=1;
	prmdc=1;
	dk=0.5;
	cont3=0;
	printf("%lf \n",ds);

	X=new double [N];
	Y=new double [N];
	V=new double [N];
	u=new double [N];
	mu=new double [p];
	pesos=new double* [N];
	for(long i=0;i<N;i++) pesos[i]=new double [N];
	ji=new long* [N];
	for(long i=0;i<N;i++) ji[i]=new long [p];
	timeanchura=new double [N];
	trefrac= new double [N];
        s=new int [N];
        flag=new int [N];

	matriz=new long* [N];
	for(long i=0;i<N;i++) matriz[i]=new long [N];

	// lectura de la matriz de topologia
	fmatriz=fopen("net_prueba.dat","r");
	indi=0;
	indj=0;
	for(long k=0; k<N*N;k++)
	{
		fscanf(fmatriz,"%d %d %ld",&indi,&indj,&aux);	
		fgetc(fmatriz);		
		matriz[indi][indj]=aux;
		if (kmean==N){
		  matriz[indi][indj]=1;
		}
		//printf("%d %d %d\n", indi, indj, matriz[indi][indj]);
	}
	
	
	indicespat=new long [N/2];
	
	
for(double D=5.; D<50.; D+=dk)
{
	
	cont1=0;
	cont2=0;
	cont4=0;
	tg=dtt;

	FILE *fC1;
	fC1=fopen("1C.txt","a");

	
//	FILE *fV;
//	FILE *fX;
//	FILE *fY;
	FILE *foverl;
	FILE *fA;
	FILE *fm;
        FILE *ffm;
//	FILE *fC;
	FILE *fr;
	FILE *fp;
	
	sprintf(noverl,/*"overlD%5.4lft%2.1fp%3.2fN%ldtr%d.txt",D,taurec,pf,N,trans*/"overl%4.0lf.txt",D*100);
	sprintf(nA,/*"AD%5.4lft%2.1fp%3.2fN%ldtr%d.txt",D,taurec,pf,N,trans*/"A%4.0lf.txt",D*100);
	sprintf(nm,/*"mD%5.4lft%2.1fp%3.2fN%ldtr%d.txt",D,taurec,pf,N,trans*/"m%4.0lf.txt",D*100);
	sprintf(nm1,/*"m1D%5.4lft%2.1fp%3.2fN%ldtr%d.txt",D,taurec,pf,N,trans*/"1m%4.0lf.txt",D*100);
	sprintf(nrp,/*"CD%5.4lft%2.1fp%3.2fN%ldtr%d.txt",D,taurec,pf,N,trans*/"rp%4.0lf.txt",D*100);
	//sprintf(nC1,/*"Ct%2.1fp%3.2fN%ldtr%d.txt"*/,taurec,pf,N,trans);

	if(((D>6.)&&(D<8.5))||((D>8.6)&&(D<10.7))||((D>14.7)&&(D<20.3))||((D>24.)&&(D<29.))||((D>45.)&&(D<49.9)))	
	{	
//		fV=fopen("V.txt","w");	
//		fX=fopen("X.txt","w");	
//		fY=fopen("Y.txt","w");	
		foverl=fopen(noverl,"w");	
		fA=fopen(nA,"w");
		fm=fopen(nm,"w");
		ffm=fopen(nm1,"w");
//		fC=fopen(nC,"w");
		fr=fopen(nrp,"w");
		fp=fopen("p.txt","w");
	 }
	
	for(long i=0; i<N; i++)
	{	
	    V[i]=dranu_();
	    X[i]=dranu_();	
	    Y[i]=dranu_();
		s[i]=0;
		u[i]=Use;
		timeanchura[i]=0;
                trefrac[i]=0;
		flag[i]=1;
		for(long l=0; l<p; l++) 
		{			
			ji[i][l]=0;
		}
	}
		
	
	//Patrones
	
	nn=N/2;
	nunos=N*pf;
	//indicespat=ivector(0,nn);
	for (long i=0;i<nn;i++)
	{
		indicespat[i]=i;
  	}
	cont=0;
  	while (cont<nunos)
	{
	    xr=dranu_();
		index=nn*xr;
	    	//printf("indice %d\n",indicespat[index]);
	    	ji[indicespat[index]][0]=1;
	    	indicespat[index]=indicespat[nn-1];
	    	nn-=1;
	    	cont++;
    	}

  	cont=0;


	
	//for(long i=0; i<pfN; i++) 
	//{
	//	ji[i][0]=1;
	//}

      
	/*
	for(long i=0; i<50; i++) 
	{
		ji[i][1]=1;
	}
	for(long i=100; i<150; i++) 
	{
		ji[i][1]=1;
	}
	
	for(long i=0; i<p; i++) 	
	{
		cont=0;
		while(cont<pfN)
		{
			al1=RANDOM;
			all=al1*N;
			jii=ji[all][i];			
			if(jii==0)
			{
				ji[all][i]=1;
				cont++;
			}
		}
	}
	*/
	
	
	//Calculo de la matriz pesos
	for(long i=0; i<N; i++)
	{	
		for(long r=0; r<N; r++)
		{
			pesos[i][r]=0.0; 
			for(long l=0; l<p; l++)
			{
		      		pesos[i][r]+=(1.0/(kmean*pf*(1.0-pf)))*((ji[i][l]+0.0)-pf)*((ji[r][l]+0.0)-pf);
	    		}
			pesos[r][i]=pesos[i][r];
		}
      	
		pesos[i][i]=0.;
    	}

	/*
	for(long i=0; i<N; i++) 
	{
		for(long r=0; r<N; r++)	
		{	
			fprintf(fA, "%lf \t",pesos[i][r]);
		}
		fprintf(fA, "\n");
	}
	*/


	//Evolucion
	for(double t=0.0; t<(tmax*dtt+trans+2*dt); t+=dt)
	{
		Iinp=ds*sin(2.*acos(-1.)*fs*t);
		
		if(t>=trans)
		{		
			fprintf(fp,"%lf\t %lf\n",t,tg);
			if((t-trans)>tg)	
			{		
				//printf("%lf\n",tg);			
				if(((D>6.)&&(D<8.5))||((D>8.6)&&(D<10.7))||((D>14.7)&&(D<20.3))||((D>24.)&&(D<29.))||((D>45.)&&(D<49.9)))
				{			
					fprintf(fA, "%lf \t %lf \n", (t-trans),Iinp);
					fflush(fA);
				}
			}
		}
	
		for(long i=0; i<N; i++)
		{
			Isyn=0.0;
			for(long r=0; r<N; r++)
			{	
			    Isyn+=(2000.*Ase*Y[r]*pesos[i][r]*matriz[i][r]);
			}
		
			//printf("Y=%le\tIsyn=%le\n",Y[0],Isyn);
			//j=RANDOM_GAUSS(1.);
			j=drang_();
			X[i]+=(dt*(1.-X[i]-Y[i])/taurec);
			Y[i]-=(dt*Y[i]/tauin);
			V[i]+=((dt*(-V[i]+w+R*Isyn+Iinp)+D*sqrt(taum*dt)*j)/taum);
			

			if((V[i]>Vth) && (flag[i]==1))
			{
				if(t>=trans)
				{				
					if((t-trans)>tg)
					{							        
					    if(((D>6.)&&(D<8.5))||((D>8.6)&&(D<10.7))||((D>14.7)&&(D<20.3))||((D>24.)&&(D<29.))||((D>45.)&&(D<49.9)))
					    {					
							fprintf(fr,"%ld \t %lf \n",i,(t-trans));
							fflush(fr);
					     }
					}
				}
		
	                        X[i]-=(u[i]*X[i]);
				Y[i]+=(u[i]*X[i]);
        	                timeanchura[i]=t+anchura;
				trefrac[i]=t+anchura+tauref;
				flag[i]=0;
			}

			if(t<timeanchura[i])
			{ 
				V[i]=80.;
				s[i]=1;					
			}

			if (t>=timeanchura[i] && t<=trefrac[i])
			{
				V[i]=0.0;
				s[i]=0;
				flag[i]=1;
			}			
			
		}

//		fprintf(fV, "%lf \t %lf \n", t,V[0]);
//		fprintf(fX, "%lf \t %lf \n", t,X[0]);
//		fprintf(fY, "%lf \t %lf \n", t,Y[0]);
		

		if(t>=trans)
		{
			//overlap, main firing rate
			for(long l=0; l<p; l++)		
			{	
				mu[l]=0.0;
			}
		

			for(long l=0; l<p; l++)
			{
				for(long i=0; i<N; i++)	
				{
									
					mu[l]+=((((ji[i][l]+0.0)-pf)*(s[i]+0.0))/((N+0.0)*(1.0-pf)*pf));		  	
				}
			}
		
			if((t-trans)>tg)
			{				
			    if(((D>6.)&&(D<8.5))||((D>8.6)&&(D<10.7))||((D>14.7)&&(D<20.3))||((D>24.)&&(D<29.))||((D>45.)&&(D<49.9)))	
			    {				
					fprintf(foverl, "%lf \t %lf \n" ,(t-trans) ,mu[0]);	
		        		fflush(foverl);
			    }
			}
		
			mm=0.0;
			for(long i=0; i<N; i++)	
			{
				mm+=(s[i]/(0.0+N));			  	
			}
			dato[cont1]=mm;	

			//if(prmdc==prmd)
			//{	
			//	for(long i=0;i<prmd;i++)
			//	mm+=dato[cont1-i]/prmd;
			if ((t-trans)>tg)	
			{				
			    if(((D>6.)&&(D<8.5))||((D>8.6)&&(D<10.7))||((D>14.7)&&(D<20.3))||((D>24.)&&(D<29.))||((D>45.)&&(D<49.9)))
			    {				
					fprintf(fm,"%lf \t %lf \n" ,(t-trans),mm);
					fflush(fm);
			    }
				tg+=dtt;
				cont1++;
				
			}
			
			//	prmdc=0;
			//}
			//prmdc++;
	
//			if (cont1>tmax)
//			{
//			  break;
//			}
		}
	
	cont4++;

	}
	
	
	cont2=cont1-1;
	
	realft(dato-1,cont1,1);
	printf("%ld \n",cont1);
	
	fprintf(fC1, "%lf \t %lf \n", D,(dato[21]*dato[21])/(ds*ds));
	fflush(fC1);

	if(((D>6.)&&(D<8.5))||((D>8.6)&&(D<10.7))||((D>14.7)&&(D<20.3))||((D>24.)&&(D<29.))||((D>45.)&&(D<49.9)))	
	{				
		for (long i=1;i<=cont1;i++)
        	{
			tt=(i+0)/(2.0*cont1*dtt);
			fprintf(ffm, "%lf \t %lf \n", tt,dato[i]);
			fflush(ffm);
		  	//c=(dato[i]*dato[i])/(ds*ds);
		  	//fprintf(fC, "%lf \t %lf \n", tt,c);
		  	//fflush(fC);
		}
	}

	fclose(fC1);
	
	if(((D>6.)&&(D<8.5))||((D>8.6)&&(D<10.7))||((D>14.7)&&(D<20.3))||((D>24.)&&(D<29.))||((D>45.)&&(D<49.9)))	
	{
	//	fclose(fV);
	//	fclose(fX);
	//	fclose(fY);
		fclose(fm);
		fclose(ffm);
		fclose(foverl);
		fclose(fA);
		//fclose(fC);
		fclose(fr);
		fclose(fp);
	}
	cont3++;
}	
	
	for(long i=0;i<p;i++) delete [] ji[i];
	delete [] ji;

	delete [] X;
	delete [] Y;
	delete [] V;
	delete [] u;
	delete [] mu;
	//cout<<D<<endl;
	for(long i=0;i<N;i++) delete [] pesos[i];
	delete [] pesos;

	delete [] timeanchura;
	delete [] trefrac;
        delete [] s;
        delete [] flag;
	delete [] indicespat;
	
	//FREE_RANDOM;
	fclose(fmatriz);
	for(long i=0;i<N;i++) delete [] matriz[i];
	delete [] matriz;

	return 0;
	
}

// ** END OF THE MAIN PROGRAM **

//============================================================

#include <math.h>

void realft(double data[], unsigned long n, int isign)
{
  //void four1(double data[], unsigned long nn, int isign);
	unsigned long i,i1,i2,i3,i4,np3;
	double c1=0.5,c2,h1r,h1i,h2r,h2i;
	double wr,wi,wpr,wpi,wtemp,theta;

	theta=3.141592653589793/(double) (n>>1);
	if (isign == 1) {
		c2 = -0.5;
		four1(data,n>>1,1);
	} else {
		c2=0.5;
		theta = -theta;
	}
	wtemp=sin(0.5*theta);
	wpr = -2.0*wtemp*wtemp;
	wpi=sin(theta);
	wr=1.0+wpr;
	wi=wpi;
	np3=n+3;
	for (i=2;i<=(n>>2);i++) {
		i4=1+(i3=np3-(i2=1+(i1=i+i-1)));
		h1r=c1*(data[i1]+data[i3]);
		h1i=c1*(data[i2]-data[i4]);
		h2r = -c2*(data[i2]+data[i4]);
		h2i=c2*(data[i1]-data[i3]);
		data[i1]=h1r+wr*h2r-wi*h2i;
		data[i2]=h1i+wr*h2i+wi*h2r;
		data[i3]=h1r-wr*h2r+wi*h2i;
		data[i4] = -h1i+wr*h2i+wi*h2r;
		wr=(wtemp=wr)*wpr-wi*wpi+wr;
		wi=wi*wpr+wtemp*wpi+wi;
	}
	if (isign == 1) {
		data[1] = (h1r=data[1])+data[2];
		data[2] = h1r-data[2];
	} else {
		data[1]=c1*((h1r=data[1])+data[2]);
		data[2]=c1*(h1r-data[2]);
		four1(data,n>>1,-1);
	}
}

/* (C) Copr. 1986-92 Numerical Recipes Software V,3. */


#include <math.h>
#define SWAP(a,b) tempr=(a);(a)=(b);(b)=tempr

void four1(double data[], unsigned long nn, int isign)
{
	unsigned long n,mmax,m,j,istep,i;
	double wtemp,wr,wpr,wpi,wi,theta;
	double tempr,tempi;

	n=nn << 1;
	j=1;
	for (i=1;i<n;i+=2) {
		if (j > i) {
			SWAP(data[j],data[i]);
			SWAP(data[j+1],data[i+1]);
		}
		m=n >> 1;
		while (m >= 2 && j > m) {
			j -= m;
			m >>= 1;
		}
		j += m;
	}
	mmax=2;
	while (n > mmax) {
		istep=mmax << 1;
		theta=isign*(6.28318530717959/mmax);
		wtemp=sin(0.5*theta);
		wpr = -2.0*wtemp*wtemp;
		wpi=sin(theta);
		wr=1.0;
		wi=0.0;
		for (m=1;m<mmax;m+=2) {
			for (i=m;i<=n;i+=istep) {
				j=i+mmax;
				tempr=wr*data[j]-wi*data[j+1];
				tempi=wr*data[j+1]+wi*data[j];
				data[j]=data[i]-tempr;
				data[j+1]=data[i+1]-tempi;
				data[i] += tempr;
				data[i+1] += tempi;
			}
			wr=(wtemp=wr)*wpr-wi*wpi+wr;
			wi=wi*wpr+wtemp*wpi+wi;
		}
		mmax=istep;
	}
}
#undef SWAP
/* (C) Copr. 1986-92 Numerical Recipes Software V,3. */
// ** END OF THE MAIN PROGRAM **
