# Supplementary material for: Efficient Transmission of Subthreshold Signals in Complex Networks of Spiking Neurons
Source: PLoS One. 2015 Mar 23;10(3):e0121156. doi: 10.1371/journal.pone.0121156 (PMC4409401; doi:10.1371/journal.pone.0121156)
Supplement: S2 Raw Data — (TAR) [file pone.0121156.s002.tar › corr_diluted_p01.dat]

1.000000	26645.784864
1.502513	15456.855368
2.005025	10559.934256
2.507538	7889.564643
3.010050	5758.454786
3.512563	4821.000875
4.015075	3637.214965
4.517588	2993.072345
5.020101	2104.250344
5.522613	1575.711586
6.025126	1190.965878
6.527638	832.718869
7.030151	871.100435
7.532663	797.283933
8.035176	957.375065
8.537688	978.070197
9.040201	918.437966
9.542714	947.302935
10.045226	857.585032
10.547739	937.051175
11.050251	850.005603
11.552764	840.952561
12.055276	1123.467241
12.557789	2210.775779
13.060302	2937.358260
13.562814	3684.721806
14.065327	3697.468646
14.567839	3558.964047
15.070352	3136.231061
15.572864	2972.091951
16.075377	2465.009339
16.577889	2118.946859
17.080402	2129.450842
17.582915	2007.595725
18.085427	1823.425299
18.587940	1515.805446
19.090452	1582.808716
19.592965	1443.823383
20.095477	1393.994746
20.597990	1483.684921
21.100503	1314.687362
21.603015	1330.390267
22.105528	1312.952222
22.608040	1378.434601
23.110553	1279.500795
23.613065	1327.672269
24.115578	1477.016753
24.618090	1272.474297
25.120603	1380.717706
25.623116	1466.689743
26.125628	1653.848084
26.628141	1843.028635
27.130653	1559.836714
27.633166	1660.988280
28.135678	2329.843735
28.638191	2107.371440
29.140704	2393.639032
29.643216	2221.070580
30.145729	3063.303757
30.648241	3216.744857
31.150754	2912.329993
31.653266	3554.930603
32.155779	3484.459145
32.658291	3977.289388
33.160804	3600.344716
33.663317	4833.318039
34.165829	5420.649348
34.668342	4462.070059
35.170854	4460.394880
35.673367	4710.389994
36.175879	3805.392538
36.678392	4245.882079
37.180905	4324.692499
37.683417	4314.135911
38.185930	3876.301692
38.688442	3788.923742
39.190955	3102.981405
39.693467	3269.403867
40.195980	3353.529067
40.698492	3671.302976
41.201005	3363.616558
41.703518	3299.897435
42.206030	3158.247505
42.708543	3224.088095
43.211055	3720.542424
43.713568	2725.067121
44.216080	2799.168769
44.718593	2321.903665
45.221106	2909.250558
45.723618	2832.730155
46.226131	2855.795471
46.728643	2726.145966
47.231156	2932.717767
47.733668	2339.758183
48.236181	2404.833887
48.738693	2763.026930
49.241206	2979.665736
49.743719	2421.924241
50.246231	2909.029896
50.748744	1986.115890
51.251256	2549.088940
51.753769	2010.401400
52.256281	2091.928772
52.758794	2159.560509
53.261307	2331.427134
53.763819	2238.718067
54.266332	2011.954886
54.768844	2224.311470
55.271357	1875.437805
55.773869	2120.899334
56.276382	1883.701581
56.778894	2120.743018
57.281407	1682.772657
57.783920	1900.632806
58.286432	1761.675838
58.788945	1863.156660
59.291457	1906.346196
59.793970	1825.516801
60.296482	1652.003219
60.798995	1871.829314
61.301508	1373.972114
61.804020	1789.701383
62.306533	1616.116086
62.809045	1127.906792
63.311558	1325.162161
63.814070	1543.089874
64.316583	1328.869785
64.819095	1455.760568
65.321608	1276.778111
65.824121	1684.827484
66.326633	1279.265653
66.829146	1787.864072
67.331658	1462.104795
67.834171	1064.172921
68.336683	1102.788884
68.839196	1222.582661
69.341709	922.915478
69.844221	1206.209513
70.346734	1213.775727
70.849246	1193.267789
71.351759	864.322740
71.854271	951.196732
72.356784	1407.966591
72.859296	1292.390093
73.361809	1690.152808
73.864322	1245.376240
74.366834	938.862782
74.869347	1050.270319
75.371859	1425.409408
75.874372	903.426235
76.376884	976.988514
76.879397	1013.921793
77.381910	918.993043
77.884422	1340.275903
78.386935	1058.535048
78.889447	600.235597
79.391960	701.185459
79.894472	689.125171
80.396985	1172.038390
80.899497	1108.345759
81.402010	607.197266
81.904523	660.001049
82.407035	784.257881
