# Supplementary material for: Efficient Transmission of Subthreshold Signals in Complex Networks of Spiking Neurons
Source: PLoS One. 2015 Mar 23;10(3):e0121156. doi: 10.1371/journal.pone.0121156 (PMC4409401; doi:10.1371/journal.pone.0121156)
Supplement: S2 Raw Data — (TAR) [file pone.0121156.s002.tar › corr_diluted_p02.dat]

1.000000	25251.612772
1.502513	15092.603641
2.005025	10517.323972
2.507538	7476.319933
3.010050	5144.796383
3.512563	4466.944212
4.015075	3470.072411
4.517588	2653.740569
5.020101	1874.385431
5.522613	1552.625075
6.025126	1134.643564
6.527638	926.929334
7.030151	900.480011
7.532663	765.824631
8.035176	894.730224
8.537688	957.814242
9.040201	883.714908
9.542714	977.097150
10.045226	850.083258
10.547739	895.275065
11.050251	827.281870
11.552764	982.199074
12.055276	1413.536633
12.557789	2634.980087
13.060302	3056.523256
13.562814	4022.026688
14.065327	3844.701947
14.567839	3598.131475
15.070352	3178.683524
15.572864	2807.053775
16.075377	2233.554129
16.577889	2441.718065
17.080402	2038.349552
17.582915	1788.166924
18.085427	1566.565049
18.587940	1543.051381
19.090452	1621.698691
19.592965	1588.599746
20.095477	1280.703774
20.597990	1537.079857
21.100503	1335.624598
21.603015	1379.151229
22.105528	1432.131333
22.608040	1387.924944
23.110553	1375.627837
23.613065	1542.416203
24.115578	1358.758838
24.618090	1250.872428
25.120603	1321.050337
25.623116	1601.893903
26.125628	1862.219066
26.628141	1761.154024
27.130653	1725.116752
27.633166	1748.038742
28.135678	2386.284020
28.638191	2309.901256
29.140704	2546.691048
29.643216	2656.750010
30.145729	3215.218580
30.648241	3710.737514
31.150754	2769.978101
31.653266	3446.386847
32.155779	3215.509527
32.658291	3667.270661
33.160804	3943.275828
33.663317	4934.912793
34.165829	5681.709109
34.668342	4539.960603
35.170854	4464.521904
35.673367	4060.339680
36.175879	3561.956247
36.678392	4157.641166
37.180905	3885.000807
37.683417	4290.276425
38.185930	3916.419481
38.688442	3467.226349
39.190955	3405.681939
39.693467	3447.051137
40.195980	3510.191899
40.698492	3686.477499
41.201005	3275.839100
41.703518	2985.468779
42.206030	3358.371958
42.708543	3397.325240
43.211055	3665.997611
43.713568	2702.523403
44.216080	3098.807962
44.718593	2542.722806
45.221106	2683.010514
45.723618	3175.949991
46.226131	2722.248138
46.728643	2651.962746
47.231156	2571.115847
47.733668	2017.818645
48.236181	2326.214381
48.738693	2727.503791
49.241206	2841.593044
49.743719	2560.818704
50.246231	3058.662953
50.748744	2065.412567
51.251256	2409.057959
51.753769	1806.430842
52.256281	2032.321339
52.758794	2094.652340
53.261307	2250.339693
53.763819	2474.888594
54.266332	2090.958595
54.768844	2139.265231
55.271357	1920.463390
55.773869	1794.264947
56.276382	1765.668102
56.778894	1895.319301
57.281407	1509.826550
57.783920	1726.824628
58.286432	1982.252175
58.788945	1789.199320
59.291457	1757.877460
59.793970	1811.117470
60.296482	1964.812649
60.798995	1801.376737
61.301508	1097.701861
61.804020	1721.010235
62.306533	1643.947086
62.809045	1113.413746
63.311558	1192.806677
63.814070	1482.086133
64.316583	1349.942761
64.819095	1802.516521
65.321608	983.232675
65.824121	1543.934803
66.326633	1327.989195
66.829146	1463.029089
67.331658	1237.368008
67.834171	917.269676
68.336683	1152.022628
68.839196	1317.328131
69.341709	857.893069
69.844221	1152.449245
70.346734	1183.350547
70.849246	1227.417953
71.351759	724.936795
71.854271	760.341372
72.356784	1604.770581
72.859296	1286.019067
73.361809	1307.004965
73.864322	1250.489714
74.366834	907.165833
74.869347	1054.663826
75.371859	1130.269622
75.874372	962.885738
76.376884	811.921652
76.879397	926.057996
77.381910	1218.939393
77.884422	1250.270766
78.386935	1307.674745
78.889447	622.105743
79.391960	842.714631
79.894472	599.842049
80.396985	1178.983194
80.899497	735.408751
81.402010	648.353691
81.904523	721.717682
82.407035	871.411241
82.909548	683.033452
83.412060	887.833739
83.914573	998.258842
84.417085	800.587958
84.919598	711.464778
85.422111	707.725150
85.924623	940.432613
86.427136	686.534683
86.929648	733.863796
87.432161	953.272599
87.934673	623.849283
88.437186	1414.137146
88.939698	978.708861
