# Supplementary material for: Efficient Transmission of Subthreshold Signals in Complex Networks of Spiking Neurons
Source: PLoS One. 2015 Mar 23;10(3):e0121156. doi: 10.1371/journal.pone.0121156 (PMC4409401; doi:10.1371/journal.pone.0121156)
Supplement: S2 Raw Data — (TAR) [file pone.0121156.s002.tar › corr_diluted_p03.dat]

1.000000	25406.919070
1.502513	14811.334365
2.005025	10314.420414
2.507538	7812.059048
3.010050	5581.014680
3.512563	4415.269514
4.015075	3537.518714
4.517588	2424.907343
5.020101	1970.965530
5.522613	1674.918266
6.025126	1124.962347
6.527638	887.166994
7.030151	945.601020
7.532663	914.115073
8.035176	981.547199
8.537688	919.354022
9.040201	891.493488
9.542714	992.625664
10.045226	843.256961
10.547739	917.158543
11.050251	828.225995
11.552764	1175.072756
12.055276	2085.299908
12.557789	3212.587225
13.060302	3371.090894
13.562814	4101.731804
14.065327	3424.083618
14.567839	2835.816785
15.070352	3025.335083
15.572864	2431.987718
16.075377	2298.232760
16.577889	2126.037367
17.080402	1914.602255
17.582915	1986.823068
18.085427	1735.194204
18.587940	1556.994000
19.090452	1651.707219
19.592965	1448.792013
20.095477	1346.873200
20.597990	1369.253652
21.100503	1366.102353
21.603015	1330.184078
22.105528	1298.037289
22.608040	1359.802485
23.110553	1203.142844
23.613065	1352.838955
24.115578	1257.496428
24.618090	1342.282841
25.120603	1440.224574
25.623116	1590.334339
26.125628	1763.655604
26.628141	1808.419491
27.130653	1685.358809
27.633166	1573.954147
28.135678	2368.611817
28.638191	2108.997226
29.140704	2186.792894
29.643216	2252.201771
30.145729	2906.314547
30.648241	3128.753893
31.150754	2757.486163
31.653266	3520.811326
32.155779	3386.999519
32.658291	3926.959913
33.160804	3398.538801
33.663317	5088.877054
34.165829	5386.843826
34.668342	4587.153585
35.170854	4644.262720
35.673367	4101.622113
36.175879	3545.010772
36.678392	4086.708354
37.180905	4722.310264
37.683417	4267.678483
38.185930	3504.939183
38.688442	3788.798789
39.190955	3139.709281
39.693467	3185.576399
40.195980	3257.122033
40.698492	3322.580176
41.201005	3272.637362
41.703518	3520.314552
42.206030	3339.109504
42.708543	3537.028234
43.211055	3358.852933
43.713568	2797.408232
44.216080	3292.356257
44.718593	2409.338647
45.221106	3076.025119
45.723618	2822.768635
46.226131	2887.198458
46.728643	2749.542473
47.231156	2870.689963
47.733668	2020.243797
48.236181	2358.883149
48.738693	2786.547054
49.241206	2869.886100
49.743719	2485.395570
50.246231	2976.647971
50.748744	1986.204700
51.251256	2301.198288
51.753769	1763.241413
52.256281	1808.637310
52.758794	2137.604484
53.261307	2548.078333
53.763819	2387.336568
54.266332	1859.423613
54.768844	1901.680060
55.271357	1986.891197
55.773869	1909.940540
56.276382	2112.564358
56.778894	1649.901607
57.281407	1551.457830
57.783920	1963.924542
58.286432	1742.871881
58.788945	1691.564403
59.291457	1744.461565
59.793970	1663.685893
60.296482	1964.020939
60.798995	1777.495432
61.301508	1262.776085
61.804020	1795.129048
62.306533	1298.239451
62.809045	1299.685066
63.311558	1416.021565
63.814070	1807.989751
64.316583	1405.539067
64.819095	1850.520045
65.321608	995.746317
65.824121	1643.865770
66.326633	1031.219827
66.829146	1500.504614
67.331658	1373.395048
67.834171	867.430766
68.336683	1267.335481
68.839196	1615.098212
69.341709	679.739472
69.844221	1294.813254
70.346734	1200.660940
70.849246	1219.497681
71.351759	751.954223
71.854271	818.102342
72.356784	1428.363367
72.859296	1122.304458
73.361809	1271.085987
73.864322	1084.265658
74.366834	758.051873
74.869347	1235.272758
75.371859	1258.441771
75.874372	1319.424283
76.376884	973.218706
76.879397	978.409770
77.381910	889.962664
77.884422	1097.883894
78.386935	1301.910634
78.889447	540.217156
79.391960	639.568881
79.894472	1027.224634
80.396985	1521.419831
80.899497	748.237885
81.402010	747.894619
81.904523	517.122672
82.407035	836.201198
82.909548	671.062749
83.412060	895.294513
83.914573	1008.848466
84.417085	944.471069
84.919598	736.787150
85.422111	683.926739
85.924623	679.048349
86.427136	704.986359
86.929648	777.883087
87.432161	910.672155
87.934673	782.931494
88.437186	1103.522644
88.939698	1126.892590
89.442211	865.989332
89.944724	613.415198
90.447236	951.041633
90.949749	684.071706
91.452261	521.801935
91.954774	606.628049
92.457286	946.752810
92.959799	483.598603
93.462312	452.553570
93.964824	487.119067
94.467337	749.323917
94.969849	600.417104
95.472362	641.956815
95.974874	566.964800
96.477387	1043.172536
96.979899	803.471717
97.482412	780.989949
97.984925	739.768027
98.487437	657.509902
98.989950	1112.212283
99.492462	700.921539
99.994975	440.787113
100.497487	346.931755
101.000000	579.915373
