# Supplementary material for: Efficient Transmission of Subthreshold Signals in Complex Networks of Spiking Neurons
Source: PLoS One. 2015 Mar 23;10(3):e0121156. doi: 10.1371/journal.pone.0121156 (PMC4409401; doi:10.1371/journal.pone.0121156)
Supplement: S2 Raw Data — (TAR) [file pone.0121156.s002.tar › corr_diluted_p04.dat]

1.000000	26954.140158
1.502513	14688.741995
2.005025	9345.307463
2.507538	7270.583220
3.010050	5033.715599
3.512563	4365.311690
4.015075	3346.897446
4.517588	2522.103647
5.020101	2022.869433
5.522613	1693.408727
6.025126	911.127533
6.527638	848.762481
7.030151	895.619565
7.532663	875.465841
8.035176	975.304002
8.537688	922.005323
9.040201	921.197632
9.542714	989.316463
10.045226	840.454104
10.547739	1009.391884
11.050251	1022.543853
11.552764	1765.457557
12.055276	3478.469924
12.557789	3204.233972
13.060302	3791.812599
13.562814	3531.419768
14.065327	3662.428860
14.567839	3175.304393
15.070352	2504.341217
15.572864	2554.691260
16.075377	2022.884812
16.577889	2089.148485
17.080402	1956.603833
17.582915	1512.410004
18.085427	1795.250193
18.587940	1599.799467
19.090452	1458.075489
19.592965	1563.937475
20.095477	1494.330904
20.597990	1420.514487
21.100503	1279.908210
21.603015	1387.927765
22.105528	1358.835758
22.608040	1280.726852
23.110553	1240.182150
23.613065	1467.420171
24.115578	1413.518037
24.618090	1342.231931
25.120603	1440.226379
25.623116	1311.470525
26.125628	1964.226596
26.628141	1745.866640
27.130653	1708.193491
27.633166	1618.141354
28.135678	2471.467894
28.638191	2370.994304
29.140704	2270.175833
29.643216	2430.989057
30.145729	2869.720053
30.648241	3397.594893
31.150754	2898.569451
31.653266	3303.509677
32.155779	3077.432849
32.658291	3985.588400
33.160804	3755.824808
33.663317	5193.224670
34.165829	4890.937258
34.668342	4214.852777
35.170854	4496.832395
35.673367	3790.244135
36.175879	3595.087172
36.678392	4051.626206
37.180905	4531.920281
37.683417	4324.323226
38.185930	3557.411248
38.688442	3771.192840
39.190955	3341.027893
39.693467	3676.913315
40.195980	3639.808481
40.698492	3698.515198
41.201005	3648.300426
41.703518	3008.646525
42.206030	3447.811584
42.708543	3125.228081
43.211055	3572.817773
43.713568	2811.828405
44.216080	3295.398517
44.718593	2259.975094
45.221106	3232.725808
45.723618	3049.827607
