# Supplementary material for: Efficient Transmission of Subthreshold Signals in Complex Networks of Spiking Neurons
Source: PLoS One. 2015 Mar 23;10(3):e0121156. doi: 10.1371/journal.pone.0121156 (PMC4409401; doi:10.1371/journal.pone.0121156)
Supplement: S2 Raw Data — (TAR) [file pone.0121156.s002.tar › corr_diluted_p05.dat]

1.000000	25632.692337
1.502513	13152.066579
2.005025	8673.752263
2.507538	5980.106057
3.010050	4589.795168
3.512563	3829.678047
4.015075	3081.635429
4.517588	2319.192939
5.020101	1577.983761
5.522613	1131.458633
6.025126	963.168355
6.527638	1087.836062
7.030151	1071.854030
7.532663	1072.978078
8.035176	1055.613594
8.537688	1014.996924
9.040201	1197.700573
9.542714	1087.231613
10.045226	1498.922592
10.547739	2784.731654
11.050251	3307.343661
11.552764	3440.268078
12.055276	4029.695030
12.557789	3696.568989
13.060302	3285.312200
13.562814	2885.170457
14.065327	2996.619296
14.567839	2460.189060
15.070352	2504.782556
15.572864	2268.506379
16.075377	1983.348233
16.577889	1929.540466
17.080402	1918.595340
17.582915	1652.250974
18.085427	1592.723784
18.587940	1696.257025
19.090452	1606.702028
19.592965	1419.339048
20.095477	1463.743396
20.597990	1527.035081
21.100503	1405.317263
21.603015	1376.704638
22.105528	1300.214787
22.608040	1465.428822
23.110553	1549.307359
23.613065	1472.183747
24.115578	1480.964800
24.618090	1562.784477
25.120603	1692.683292
25.623116	1758.744668
26.125628	2001.818893
26.628141	2051.135430
27.130653	2206.798501
27.633166	2155.341019
28.135678	2615.979569
28.638191	2475.796370
29.140704	2898.466565
29.643216	2856.815424
30.145729	3333.030240
30.648241	3701.393936
31.150754	3064.111317
31.653266	3912.463902
32.155779	3218.068072
32.658291	4244.958437
33.160804	3880.493072
33.663317	5128.606659
34.165829	5292.266501
34.668342	4020.074608
35.170854	4106.521106
35.673367	3867.159037
36.175879	3702.520038
36.678392	4031.592458
37.180905	3967.589178
37.683417	4091.196558
38.185930	4022.732589
38.688442	3772.105064
39.190955	3392.529656
39.693467	3476.905460
40.195980	3478.648179
40.698492	3321.138059
41.201005	3654.265181
41.703518	2928.361689
42.206030	3285.852880
42.708543	3256.811180
43.211055	3700.240134
43.713568	2402.125195
44.216080	3133.553985
44.718593	2364.916785
45.221106	2604.488269
45.723618	3102.164338
46.226131	2402.142045
46.728643	2671.676706
47.231156	2713.169419
47.733668	2425.884780
48.236181	2125.057787
48.738693	2644.303339
49.241206	2679.594939
49.743719	2373.322724
50.246231	2762.337951
50.748744	1927.802066
51.251256	2617.958732
51.753769	1679.012384
52.256281	1889.794435
52.758794	2081.820240
53.261307	2104.953875
53.763819	2240.186744
54.266332	2237.866704
54.768844	2120.942548
55.271357	1974.050050
55.773869	1790.511619
56.276382	1881.997869
56.778894	2278.800860
57.281407	1553.908285
57.783920	1659.285292
58.286432	2077.247231
58.788945	1839.264124
59.291457	1861.021274
59.793970	1670.549371
60.296482	1749.345445
60.798995	1581.880713
61.301508	1149.537894
61.804020	1994.974082
62.306533	1352.746083
62.809045	1056.613121
63.311558	1483.159478
63.814070	1499.092047
64.316583	1312.070787
64.819095	1315.716757
65.321608	960.919158
65.824121	1653.257552
66.326633	1483.647291
66.829146	1842.306257
67.331658	1618.110104
67.834171	916.552980
68.336683	1082.825623
68.839196	1396.239307
69.341709	711.157186
69.844221	1125.452298
70.346734	1165.339064
70.849246	1283.376091
71.351759	830.465216
71.854271	833.620970
72.356784	1353.786347
72.859296	1175.921637
73.361809	1308.160773
73.864322	960.987970
74.366834	832.638010
74.869347	1018.641169
75.371859	1179.699133
75.874372	974.815997
76.376884	809.580948
76.879397	1081.822909
77.381910	935.995166
77.884422	1062.124378
78.386935	1068.845986
78.889447	440.289334
79.391960	967.057865
79.894472	793.867667
80.396985	997.766207
80.899497	1067.838240
81.402010	929.795310
81.904523	578.940458
82.407035	739.210207
82.909548	605.528374
83.412060	840.795134
83.914573	1077.842080
84.417085	697.223087
84.919598	632.543178
85.422111	598.674724
85.924623	701.098501
86.427136	521.232724
86.929648	583.205804
87.432161	956.697530
87.934673	624.077335
88.437186	1215.997520
88.939698	967.032458
89.442211	830.652645
89.944724	533.970002
90.447236	820.523024
90.949749	630.275401
91.452261	336.116605
91.954774	592.355590
92.457286	840.413510
92.959799	718.612173
93.462312	517.739994
93.964824	689.217132
94.467337	744.642031
94.969849	652.835824
95.472362	763.135931
95.974874	493.256152
96.477387	798.645817
96.979899	810.785560
97.482412	705.552681
97.984925	564.475997
98.487437	509.655837
98.989950	688.377099
99.492462	642.835313
99.994975	361.617492
100.497487	345.187672
101.000000	643.404873
