# Supplementary material for: Efficient Transmission of Subthreshold Signals in Complex Networks of Spiking Neurons
Source: PLoS One. 2015 Mar 23;10(3):e0121156. doi: 10.1371/journal.pone.0121156 (PMC4409401; doi:10.1371/journal.pone.0121156)
Supplement: S2 Raw Data — (TAR) [file pone.0121156.s002.tar › corr_diluted_p06.dat]

1.000000	22708.977122
1.502513	10900.059968
2.005025	6698.292233
2.507538	5803.911355
3.010050	4081.182559
3.512563	3451.103267
4.015075	2410.105828
4.517588	1702.476634
5.020101	1260.789768
5.522613	891.769187
6.025126	1051.133590
6.527638	1098.733717
7.030151	1132.897643
7.532663	1188.985868
8.035176	1468.130305
8.537688	1750.336793
9.040201	2052.613182
9.542714	3012.644381
10.045226	3929.228135
10.547739	3640.966332
11.050251	4046.135052
11.552764	3112.614431
12.055276	3463.693791
12.557789	3421.748277
13.060302	3080.741226
13.562814	2543.499717
14.065327	2566.378322
14.567839	2244.022755
15.070352	1980.368231
15.572864	1998.210552
16.075377	1850.019107
16.577889	1706.572922
17.080402	1788.206772
17.582915	1592.652146
18.085427	1585.997451
18.587940	1576.974751
19.090452	1595.161708
19.592965	1585.126841
20.095477	1405.034992
20.597990	1482.621450
21.100503	1319.392331
21.603015	1374.128261
22.105528	1409.273139
22.608040	1344.542660
23.110553	1317.604943
23.613065	1523.946726
24.115578	1557.123562
24.618090	1474.274675
25.120603	1631.093725
25.623116	1582.339585
26.125628	1808.328688
26.628141	2100.133814
27.130653	2016.559743
27.633166	1938.034349
28.135678	2677.646460
28.638191	2465.425176
29.140704	2524.809944
29.643216	2372.556260
30.145729	2909.123958
30.648241	3122.993418
31.150754	3382.545990
31.653266	3053.863497
32.155779	2761.347869
32.658291	2843.440263
33.160804	3427.810980
33.663317	4439.866493
34.165829	4710.570495
34.668342	4303.346185
35.170854	4084.601648
35.673367	3760.461584
36.175879	2998.163007
36.678392	3759.951759
37.180905	3988.741511
37.683417	3934.453296
38.185930	3726.068040
38.688442	3498.895590
39.190955	3120.942969
39.693467	3470.325671
40.195980	3411.074766
40.698492	3398.994172
41.201005	3538.724320
41.703518	2852.930901
42.206030	3435.679857
42.708543	3272.878881
43.211055	3297.796481
43.713568	2855.961437
44.216080	2996.150894
44.718593	2370.537844
45.221106	2570.806693
45.723618	2930.451321
46.226131	2600.791297
46.728643	2574.994779
47.231156	2752.232413
47.733668	2333.990822
48.236181	2438.397026
48.738693	2410.978173
49.241206	2522.964521
49.743719	2696.116478
50.246231	2942.890736
50.748744	1820.994984
51.251256	2596.408685
51.753769	1852.590295
52.256281	1857.617411
52.758794	2102.619220
53.261307	2400.522081
53.763819	2299.699010
54.266332	1759.259685
54.768844	1738.883966
55.271357	1895.494046
55.773869	1631.147199
56.276382	1877.452623
56.778894	1963.069073
57.281407	1666.510483
57.783920	1604.877796
58.286432	1891.563503
58.788945	2058.639798
59.291457	2005.410835
59.793970	1684.439126
60.296482	1695.384692
60.798995	1720.454830
61.301508	1496.200723
61.804020	2112.785828
62.306533	1409.640564
62.809045	1102.494463
63.311558	1461.041634
63.814070	1341.180289
64.316583	1318.519960
64.819095	1432.884032
65.321608	1101.202754
65.824121	1615.610320
66.326633	1393.709057
66.829146	1573.685704
67.331658	1551.958349
67.834171	1087.618651
68.336683	1150.238891
68.839196	1169.284865
