# Supplementary material for: Efficient Transmission of Subthreshold Signals in Complex Networks of Spiking Neurons
Source: PLoS One. 2015 Mar 23;10(3):e0121156. doi: 10.1371/journal.pone.0121156 (PMC4409401; doi:10.1371/journal.pone.0121156)
Supplement: S2 Raw Data — (TAR) [file pone.0121156.s002.tar › corr_diluted_p07.dat]

1.000000	12852.390812
1.502513	4635.438362
2.005025	4446.727277
2.507538	3259.539805
3.010050	2303.347256
3.512563	2135.515255
4.015075	2313.998715
4.517588	2373.233366
5.020101	2346.878065
5.522613	3404.714409
6.025126	3695.266466
6.527638	3939.256373
7.030151	4445.145865
7.532663	3871.508975
8.035176	4142.682919
8.537688	3818.927030
9.040201	4096.185969
9.542714	4194.046248
10.045226	3101.027205
10.547739	2986.808229
11.050251	2754.528302
11.552764	2287.171447
12.055276	2807.222639
12.557789	2245.333249
13.060302	2179.076721
13.562814	1934.560221
14.065327	1949.603429
14.567839	1975.409798
15.070352	1868.097994
15.572864	1573.812745
16.075377	1592.482935
16.577889	1714.103114
17.080402	1495.244356
17.582915	1611.507487
18.085427	1420.279797
18.587940	1470.781188
19.090452	1666.781692
19.592965	1571.680569
20.095477	1468.593718
20.597990	1670.340642
21.100503	1484.518123
21.603015	1470.181787
22.105528	1499.804458
22.608040	1766.191184
23.110553	1740.386109
23.613065	1862.811614
24.115578	1981.011494
24.618090	1794.598351
25.120603	1702.737723
25.623116	1999.240060
26.125628	2125.143092
26.628141	2387.736527
27.130653	2313.909882
27.633166	2177.236951
28.135678	2887.628711
28.638191	2721.636742
29.140704	2998.220159
29.643216	2489.434773
30.145729	3034.174097
30.648241	3384.494767
31.150754	2772.923573
31.653266	3556.724953
32.155779	2466.947565
32.658291	3385.580683
33.160804	2977.267109
33.663317	4045.366574
34.165829	3710.901173
34.668342	3658.507636
35.170854	3645.466253
35.673367	3081.165200
36.175879	3007.890841
36.678392	3987.047283
37.180905	3252.403614
37.683417	3389.772618
38.185930	3451.448695
38.688442	3522.065435
39.190955	3076.262146
39.693467	3062.167987
40.195980	2986.726174
40.698492	2791.359942
41.201005	2963.854887
41.703518	2783.559317
42.206030	2695.793119
42.708543	2920.288097
43.211055	3468.554161
43.713568	2294.498950
44.216080	2936.776842
44.718593	2031.716770
45.221106	2406.195621
45.723618	3020.051031
46.226131	2367.668804
46.728643	2573.541217
47.231156	2524.381058
47.733668	2005.177291
48.236181	2359.895705
48.738693	2189.736948
49.241206	2442.461346
49.743719	2390.728904
50.246231	2955.106203
50.748744	1779.744412
51.251256	2228.640680
51.753769	2282.604679
52.256281	1990.165237
52.758794	1937.393481
53.261307	2166.926072
53.763819	2372.792174
54.266332	1801.910496
54.768844	1938.154850
55.271357	1638.808953
55.773869	2012.542229
56.276382	1795.150216
56.778894	1854.220674
57.281407	1638.246581
57.783920	1762.580714
58.286432	1802.326053
58.788945	1694.712146
59.291457	1814.953088
59.793970	1355.234497
60.296482	1446.754475
60.798995	1464.635819
61.301508	1414.086967
61.804020	1786.116702
62.306533	1293.241221
62.809045	1613.264569
63.311558	1473.348934
63.814070	1507.776250
64.316583	1348.443698
64.819095	1605.462178
65.321608	987.808120
65.824121	1476.130580
66.326633	1355.698151
66.829146	1397.622391
67.331658	1373.153905
67.834171	888.664316
68.336683	1189.510252
68.839196	1244.699969
69.341709	749.813667
69.844221	1252.255098
70.346734	1272.056775
70.849246	1472.522541
71.351759	1114.649699
71.854271	930.456922
72.356784	1709.632849
72.859296	771.574878
73.361809	1456.200243
73.864322	1186.213800
74.366834	1109.667021
74.869347	1146.433197
75.371859	839.783785
75.874372	767.135210
76.376884	852.065390
76.879397	925.732028
77.381910	1445.646264
77.884422	1120.046568
78.386935	1181.348056
78.889447	655.049436
79.391960	815.770199
79.894472	933.053466
80.396985	1290.788426
80.899497	956.643666
81.402010	732.807689
81.904523	741.983907
82.407035	719.820400
82.909548	730.129813
83.412060	1016.098761
83.914573	816.562801
84.417085	905.481383
84.919598	817.039739
85.422111	688.714007
85.924623	867.932325
86.427136	754.564743
86.929648	699.825221
87.432161	967.162671
87.934673	674.110832
88.437186	926.795557
88.939698	858.816243
89.442211	944.548361
89.944724	536.520938
90.447236	1082.591947
90.949749	795.493192
91.452261	749.769199
91.954774	438.124274
92.457286	732.412690
92.959799	665.633378
93.462312	619.948575
93.964824	660.204416
94.467337	982.140491
94.969849	571.163597
95.472362	903.915966
95.974874	563.936015
96.477387	800.598275
96.979899	521.794117
97.482412	905.242903
97.984925	371.292266
98.487437	783.327905
98.989950	661.875045
99.492462	623.503980
99.994975	448.077135
100.497487	425.574289
101.000000	272.135099
