# Supplementary material for: Efficient Transmission of Subthreshold Signals in Complex Networks of Spiking Neurons
Source: PLoS One. 2015 Mar 23;10(3):e0121156. doi: 10.1371/journal.pone.0121156 (PMC4409401; doi:10.1371/journal.pone.0121156)
Supplement: S2 Raw Data — (TAR) [file pone.0121156.s002.tar › corr_diluted_p08.dat]

1.000000	6299.996443
1.502513	3875.595410
2.005025	4778.351474
2.507538	5236.068152
3.010050	6420.942433
3.512563	6403.762619
4.015075	4547.164882
4.517588	3963.198838
5.020101	3706.362185
5.522613	3566.817524
6.025126	3394.240061
6.527638	2980.749436
7.030151	2827.103148
7.532663	2630.277134
8.035176	2490.637130
8.537688	2317.677005
9.040201	2235.610652
9.542714	2308.212806
10.045226	2234.238536
10.547739	2178.920154
11.050251	1960.622640
11.552764	2141.238694
12.055276	2152.295505
12.557789	2019.704520
13.060302	2210.054460
13.562814	1910.461673
14.065327	1962.532762
14.567839	2016.592574
15.070352	1878.051954
15.572864	1955.269126
16.075377	1808.875223
16.577889	1986.636724
17.080402	1886.230789
17.582915	1948.659485
18.085427	2171.566877
18.587940	2050.770224
19.090452	2236.547923
19.592965	2153.856535
20.095477	1941.342681
20.597990	2125.487611
21.100503	2186.360128
21.603015	2047.004174
22.105528	1930.559292
22.608040	2038.574511
23.110553	2314.940827
23.613065	2451.679162
24.115578	2299.352924
24.618090	2187.530098
25.120603	2528.410202
25.623116	2406.467976
26.125628	2922.968733
26.628141	2595.142623
27.130653	2434.197538
27.633166	2633.672781
28.135678	2582.124423
28.638191	2805.402850
29.140704	2711.359515
29.643216	2450.876967
30.145729	2831.959863
30.648241	3063.673708
31.150754	2796.900564
31.653266	2821.686504
32.155779	2039.808285
32.658291	3003.005935
33.160804	2467.880300
33.663317	3054.798964
34.165829	2689.599030
34.668342	2582.904505
35.170854	2688.037447
35.673367	2382.248400
36.175879	2414.881618
36.678392	2628.687012
37.180905	2658.249659
37.683417	2724.066522
38.185930	2527.696751
38.688442	2490.244417
39.190955	2448.757882
39.693467	2495.868975
40.195980	2223.179488
40.698492	2599.369581
41.201005	2267.033465
41.703518	2622.862410
42.206030	2537.581163
42.708543	2596.287622
43.211055	2969.672557
43.713568	2198.273833
44.216080	2134.626159
44.718593	1871.911166
45.221106	2577.889645
45.723618	2898.745223
46.226131	1830.418212
46.728643	2312.094733
47.231156	2327.469502
47.733668	2068.329654
48.236181	2211.484629
48.738693	2357.411638
49.241206	2361.496918
49.743719	2272.564909
50.246231	2543.334206
50.748744	1749.656620
51.251256	1991.478163
51.753769	1382.212039
52.256281	1813.149373
52.758794	1639.830994
53.261307	2306.917769
53.763819	2181.540395
54.266332	1717.139742
54.768844	1852.389133
55.271357	1937.247312
55.773869	1440.468602
56.276382	1548.383651
56.778894	1686.529669
57.281407	1335.882639
57.783920	1638.977053
58.286432	1894.329891
58.788945	1381.425012
59.291457	1754.172722
59.793970	1692.984048
60.296482	1541.092668
60.798995	1541.919671
61.301508	1548.159270
61.804020	1640.903471
62.306533	1346.364300
62.809045	1398.469510
63.311558	1388.911992
63.814070	1870.384483
64.316583	1329.252816
64.819095	1354.112859
65.321608	928.775332
65.824121	1362.205875
66.326633	1114.307783
66.829146	1210.437849
67.331658	1340.350509
67.834171	788.568925
68.336683	824.617334
68.839196	1372.024472
69.341709	564.483445
69.844221	997.211154
70.346734	1594.274664
70.849246	1390.373942
71.351759	885.073995
71.854271	913.082922
72.356784	1078.235944
72.859296	1033.599410
73.361809	1263.417521
73.864322	1241.627613
74.366834	878.319828
74.869347	1288.342133
75.371859	1125.070138
75.874372	1163.005585
76.376884	647.291369
76.879397	858.297052
77.381910	775.520197
77.884422	1046.175346
78.386935	910.391571
78.889447	516.430158
79.391960	737.139371
79.894472	867.936528
80.396985	959.228884
80.899497	644.022800
81.402010	807.047749
81.904523	614.119256
82.407035	794.764855
82.909548	771.072488
83.412060	850.758479
83.914573	733.138501
84.417085	696.457546
84.919598	762.718173
85.422111	717.702165
85.924623	562.207743
86.427136	785.784067
86.929648	949.414066
87.432161	664.926177
87.934673	851.512888
88.437186	1057.728821
88.939698	738.985841
89.442211	805.453268
89.944724	677.939543
90.447236	705.107233
90.949749	809.639518
91.452261	488.964097
91.954774	590.979446
92.457286	622.567915
92.959799	554.950939
93.462312	538.679203
93.964824	619.574642
94.467337	1021.070144
94.969849	408.798412
95.472362	786.838810
95.974874	638.416198
96.477387	1118.217320
96.979899	737.323368
97.482412	727.619704
97.984925	320.753857
98.487437	571.036554
98.989950	747.389068
99.492462	691.229460
99.994975	344.482241
100.497487	518.080479
101.000000	780.825467
