# Supplementary material for: Efficient Transmission of Subthreshold Signals in Complex Networks of Spiking Neurons
Source: PLoS One. 2015 Mar 23;10(3):e0121156. doi: 10.1371/journal.pone.0121156 (PMC4409401; doi:10.1371/journal.pone.0121156)
Supplement: S2 Raw Data — (TAR) [file pone.0121156.s002.tar › corr_gam2.1_kmean20_10redes.dat]

1.000000	13526.881461
1.502513	11367.202816
2.005025	9663.916513
2.507538	9319.556649
3.010050	10957.797551
3.512563	9885.789174
4.015075	10054.084893
4.517588	9922.918246
5.020101	10550.863705
5.522613	9733.407958
6.025126	9695.205047
6.527638	9701.209451
7.030151	8758.044609
7.532663	8489.438658
8.035176	7580.297736
8.537688	7872.666455
9.040201	7157.903139
9.542714	6925.546440
10.045226	6530.552894
10.547739	6264.527479
11.050251	6138.594745
11.552764	5719.458032
12.055276	5677.057261
12.557789	5461.812423
13.060302	5446.432727
13.562814	5488.445020
14.065327	5500.753202
14.567839	5345.959473
15.070352	5239.421293
15.572864	5300.324464
16.075377	5056.748408
16.577889	5098.940170
17.080402	4973.676057
17.582915	5153.170186
18.085427	5046.110218
18.587940	5142.050386
19.090452	5101.281896
19.592965	4775.817220
20.095477	5042.092036
20.597990	4888.499839
21.100503	4767.666700
21.603015	4974.976306
22.105528	4893.883011
22.608040	5111.651404
23.110553	4898.341585
23.613065	4749.990820
24.115578	4592.608211
24.618090	4744.722106
25.120603	4482.626404
25.623116	4780.341658
26.125628	4685.326673
26.628141	4710.325776
27.130653	4398.631662
27.633166	4322.446057
28.135678	4049.465059
28.638191	4453.672277
29.140704	4111.401263
29.643216	4179.826600
30.145729	4057.319016
30.648241	4176.737513
31.150754	3913.108811
31.653266	3888.889016
32.155779	3860.449847
32.658291	3864.097968
33.160804	3940.950771
33.663317	3932.927556
34.165829	3662.632196
34.668342	3690.040587
35.170854	3728.735990
35.673367	3358.469477
36.175879	3351.778558
36.678392	3241.302329
37.180905	3593.302622
37.683417	3476.900322
38.185930	3150.007675
38.688442	3394.576090
39.190955	3112.087100
39.693467	3001.449538
40.195980	3080.673127
40.698492	3396.737531
41.201005	3151.723191
41.703518	2920.362283
42.206030	2841.392454
42.708543	3203.618002
43.211055	2893.915322
43.713568	2530.328902
44.216080	2771.619271
44.718593	2777.561660
45.221106	2664.805027
45.723618	2605.513343
46.226131	2549.777696
46.728643	2350.609768
47.231156	2350.586509
47.733668	2238.506268
48.236181	2350.729006
48.738693	2027.121925
49.241206	2196.967328
49.743719	2482.998745
50.246231	2076.055686
50.748744	1898.507061
51.251256	2049.822909
51.753769	2309.012219
52.256281	1723.810959
52.758794	1925.326918
53.261307	2334.532775
53.763819	2034.768882
54.266332	1901.010376
54.768844	2091.676984
55.271357	1890.925034
55.773869	1493.543412
56.276382	1771.362065
56.778894	1634.091994
57.281407	1734.210012
57.783920	1745.206811
58.286432	1551.606700
58.788945	1590.212423
59.291457	1530.114406
59.793970	1409.385901
60.296482	1636.941772
60.798995	1520.785614
61.301508	1399.826717
61.804020	1652.577180
62.306533	1644.845883
62.809045	1551.084109
63.311558	1399.680612
63.814070	1451.180028
64.316583	1274.814704
64.819095	1344.944772
65.321608	1012.940116
65.824121	1156.200703
66.326633	1305.499763
66.829146	1277.314468
67.331658	1252.389163
67.834171	1250.330534
68.336683	1042.712795
68.839196	1232.764189
69.341709	1203.749510
69.844221	1136.055467
70.346734	1228.569044
70.849246	951.849585
71.351759	988.125171
71.854271	935.545249
72.356784	1171.656938
72.859296	1104.379494
73.361809	995.324517
73.864322	893.453985
74.366834	939.168735
74.869347	724.539914
75.371859	894.633075
75.874372	1013.667582
76.376884	807.693867
76.879397	863.665609
77.381910	1020.198723
77.884422	816.505969
78.386935	774.892571
78.889447	863.066417
79.391960	801.011860
79.894472	836.508219
80.396985	837.427963
80.899497	958.132936
81.402010	888.768227
81.904523	865.789197
82.407035	953.155497
82.909548	718.068433
83.412060	856.457904
83.914573	808.570167
84.417085	686.456991
84.919598	722.788961
85.422111	617.980619
85.924623	802.526246
86.427136	660.068808
86.929648	635.030584
87.432161	639.052633
87.934673	534.837319
88.437186	669.114745
88.939698	655.795870
89.442211	611.680974
89.944724	633.244512
90.447236	609.809711
90.949749	730.751303
91.452261	481.261559
91.954774	641.449653
92.457286	493.376870
92.959799	751.514975
93.462312	661.563509
93.964824	517.528593
94.467337	691.308065
94.969849	684.176551
95.472362	538.571322
95.974874	490.252712
96.477387	520.079947
96.979899	585.836395
97.482412	715.507261
97.984925	514.869315
98.487437	477.225605
98.989950	509.880672
99.492462	584.224018
99.994975	409.755836
100.497487	520.162495
101.000000	473.943008
