# Supplementary material for: Efficient Transmission of Subthreshold Signals in Complex Networks of Spiking Neurons
Source: PLoS One. 2015 Mar 23;10(3):e0121156. doi: 10.1371/journal.pone.0121156 (PMC4409401; doi:10.1371/journal.pone.0121156)
Supplement: S2 Raw Data — (TAR) [file pone.0121156.s002.tar › corr_gam2.1_kmean20_1red.dat]

1.000000	11591.328703
1.500000	13548.951493
2.000000	13444.721648
2.500000	11477.738561
3.000000	10178.821382
3.500000	10606.154081
4.000000	10189.006738
4.500000	9995.504027
5.000000	10187.089203
5.500000	8961.212859
6.000000	10276.742023
6.500000	12444.133424
7.000000	9624.247121
7.500000	9242.189006
8.000000	7563.898632
8.500000	9423.480398
9.000000	9209.614098
9.500000	7744.055347
10.000000	8127.891331
10.500000	5902.307228
11.000000	6877.270268
11.500000	6584.028509
12.000000	6231.626157
12.500000	5524.736247
13.000000	5772.758006
13.500000	5492.200177
14.000000	5838.670518
14.500000	5055.424825
15.000000	4905.956564
15.500000	4874.734402
16.000000	4769.260194
16.500000	4708.692655
17.000000	5125.473778
17.500000	4847.942076
18.000000	4304.104801
18.500000	5120.137471
19.000000	5016.542964
19.500000	4962.648842
20.000000	4567.230813
20.500000	3739.530048
21.000000	4702.421747
21.500000	4185.217118
22.000000	4563.345447
22.500000	4918.912476
23.000000	3806.354076
23.500000	4936.427401
24.000000	3939.252189
24.500000	4427.855755
25.000000	4357.517027
25.500000	4147.430083
26.000000	4947.934908
26.500000	3724.779508
27.000000	3576.695938
27.500000	4463.095127
28.000000	4607.600245
28.500000	4244.665144
29.000000	3684.457475
29.500000	3404.777194
30.000000	3951.096983
30.500000	3097.818486
31.000000	4331.660648
31.500000	4207.305285
32.000000	2970.548303
32.500000	3728.613999
33.000000	3532.142662
33.500000	3259.744415
34.000000	3706.441558
34.500000	3832.057772
35.000000	2887.825193
35.500000	4299.765637
36.000000	3326.350517
36.500000	4219.038644
37.000000	3072.080137
37.500000	2933.876447
38.000000	3253.168330
38.500000	3652.216328
39.000000	3858.691260
39.500000	4235.730619
40.000000	3102.533162
40.500000	2319.115514
41.000000	3052.379788
41.500000	2400.415116
42.000000	3393.475339
42.500000	3128.066687
43.000000	2780.284142
43.500000	2613.657923
44.000000	2349.807922
44.500000	2733.055395
45.000000	2987.135251
45.500000	2253.983649
46.000000	2403.332364
46.500000	2739.690966
47.000000	2807.326924
47.500000	2323.113599
48.000000	2864.045220
48.500000	2024.358762
49.000000	2787.930365
49.500000	2296.362566
