# Supplementary material for: Efficient Transmission of Subthreshold Signals in Complex Networks of Spiking Neurons
Source: PLoS One. 2015 Mar 23;10(3):e0121156. doi: 10.1371/journal.pone.0121156 (PMC4409401; doi:10.1371/journal.pone.0121156)
Supplement: S2 Raw Data — (TAR) [file pone.0121156.s002.tar › corr_gam2.5_kmean20_10redes.dat]

1.000000	9190.562747
1.502513	9172.645357
2.005025	9882.069411
2.507538	9733.181514
3.010050	9339.090213
3.512563	8530.427156
4.015075	6749.211081
4.517588	6807.547680
5.020101	6625.524956
5.522613	7194.901045
6.025126	6629.366105
6.527638	6668.049668
7.030151	6956.884487
7.532663	6612.741205
8.035176	5925.715752
8.537688	5944.098941
9.040201	5389.593822
9.542714	5196.714573
10.045226	4645.666520
10.547739	4307.804582
11.050251	4041.532339
11.552764	3796.987508
12.055276	3584.741306
12.557789	3380.192348
13.060302	3226.166676
13.562814	3204.739779
14.065327	3085.444611
14.567839	3194.172457
15.070352	3068.392931
15.572864	3100.445394
16.075377	2962.769418
16.577889	3098.047885
17.080402	3017.051655
17.582915	3076.534873
18.085427	3036.826383
18.587940	3155.305687
19.090452	3168.375658
19.592965	3032.242138
20.095477	3233.495872
20.597990	3092.328032
21.100503	3175.985196
21.603015	3343.941597
22.105528	3442.580256
22.608040	3227.462196
23.110553	3365.230491
23.613065	3278.447882
24.115578	3200.944137
24.618090	3297.542492
25.120603	3444.447167
25.623116	3462.322674
26.125628	3380.709149
26.628141	3558.659985
27.130653	3136.663162
27.633166	3641.697656
28.135678	3315.995476
28.638191	3566.526095
29.140704	3234.750452
29.643216	3651.473428
30.145729	3299.100978
30.648241	3516.006830
31.150754	3325.677573
31.653266	3558.763076
32.155779	3638.068334
32.658291	3345.607997
33.160804	3498.951404
33.663317	3474.420528
34.165829	3265.040608
34.668342	3311.489849
35.170854	3336.874275
35.673367	3244.660694
36.175879	3067.517123
36.678392	3197.061181
37.180905	3306.997982
37.683417	3338.848099
38.185930	3043.560619
38.688442	2979.372110
39.190955	3125.376748
39.693467	2878.760971
40.195980	3195.756536
40.698492	3369.031379
41.201005	2937.831980
41.703518	2801.657932
42.206030	2652.184490
42.708543	3033.772200
43.211055	2768.135126
43.713568	2751.191191
44.216080	2512.023585
44.718593	2718.743754
45.221106	2517.920339
45.723618	2390.874239
46.226131	2396.226767
46.728643	2332.368522
47.231156	2597.269857
47.733668	2215.352827
48.236181	2484.596317
48.738693	2026.108829
49.241206	2121.878865
49.743719	2433.848347
50.246231	2160.069818
50.748744	1814.562670
51.251256	1818.172517
51.753769	1976.257874
52.256281	1740.325257
52.758794	2157.896270
53.261307	2192.167498
53.763819	2144.743948
54.266332	1933.924830
54.768844	2117.592703
55.271357	1958.411207
55.773869	1697.341645
56.276382	1709.354478
56.778894	1574.767719
57.281407	1736.836501
57.783920	1778.309032
58.286432	1599.372872
58.788945	1616.721408
59.291457	1546.878045
59.793970	1605.398655
60.296482	1761.033573
60.798995	1424.423054
61.301508	1301.742477
61.804020	1537.693784
62.306533	1628.547550
62.809045	1369.554834
63.311558	1375.904327
63.814070	1414.936973
64.316583	1182.990632
64.819095	1296.655343
65.321608	1136.079578
65.824121	1233.339286
66.326633	1352.229571
66.829146	1314.800894
67.331658	1322.198479
67.834171	1362.907706
68.336683	1214.640067
68.839196	1163.034772
69.341709	1369.370411
69.844221	1071.844972
70.346734	1168.745980
70.849246	992.036239
71.351759	906.206075
71.854271	984.669191
72.356784	1144.469685
72.859296	1150.168135
73.361809	986.653815
73.864322	900.968100
74.366834	877.761667
74.869347	880.306808
75.371859	1042.580760
75.874372	952.505198
76.376884	849.567815
76.879397	833.854894
77.381910	1107.493683
77.884422	801.871656
78.386935	762.073363
78.889447	1060.468037
79.391960	868.474476
79.894472	844.609947
80.396985	891.550107
80.899497	895.500147
81.402010	933.093089
81.904523	722.998046
82.407035	728.566379
82.909548	760.221087
83.412060	837.382592
83.914573	848.933070
84.417085	733.905642
84.919598	602.031565
85.422111	618.958713
85.924623	865.551607
86.427136	729.649741
86.929648	734.593920
87.432161	605.338520
87.934673	618.034767
88.437186	662.455082
88.939698	623.168266
89.442211	671.460719
89.944724	577.502390
90.447236	690.631978
90.949749	695.149557
91.452261	652.181574
91.954774	685.820744
92.457286	479.078828
92.959799	766.804364
93.462312	729.079556
93.964824	534.133945
94.467337	594.746243
94.969849	641.065458
95.472362	625.309965
95.974874	549.117028
96.477387	575.096777
96.979899	520.074070
97.482412	628.142697
97.984925	561.664459
98.487437	530.368696
98.989950	560.402816
99.492462	561.376023
99.994975	322.796975
100.497487	542.078774
101.000000	453.275557
