# Supplementary material for: Efficient Transmission of Subthreshold Signals in Complex Networks of Spiking Neurons
Source: PLoS One. 2015 Mar 23;10(3):e0121156. doi: 10.1371/journal.pone.0121156 (PMC4409401; doi:10.1371/journal.pone.0121156)
Supplement: S2 Raw Data — (TAR) [file pone.0121156.s002.tar › corr_gam2.5_kmean20_1red.dat]

1.000000	14284.306615
1.500000	11397.529434
2.000000	9251.987451
2.500000	10170.534443
3.000000	12873.552153
3.500000	8649.196653
4.000000	6816.809131
4.500000	6232.030222
5.000000	7179.392736
5.500000	6983.801202
6.000000	7948.754697
6.500000	6997.920598
7.000000	5634.133600
7.500000	5255.886565
8.000000	6936.365666
8.500000	4900.021048
9.000000	5760.710960
9.500000	5108.896900
10.000000	4578.488773
10.500000	4429.894910
11.000000	3913.327195
11.500000	3709.203577
12.000000	3500.690783
12.500000	3419.664516
13.000000	3214.366744
13.500000	3382.772319
14.000000	3381.967024
14.500000	3350.275652
15.000000	3269.647457
15.500000	3171.425150
16.000000	2915.321594
16.500000	3420.215645
17.000000	3221.611329
17.500000	2809.179258
18.000000	2555.322241
18.500000	3272.006512
19.000000	3025.307710
19.500000	3167.849256
20.000000	2650.737846
20.500000	2633.145173
21.000000	3151.884654
21.500000	2973.455873
22.000000	2765.895852
22.500000	2921.333940
23.000000	3166.057216
23.500000	3235.615987
24.000000	3548.092797
24.500000	3269.927360
25.000000	3329.249441
25.500000	3372.377785
26.000000	3787.552941
26.500000	3268.180511
27.000000	2951.145542
27.500000	3606.878814
28.000000	3707.967491
28.500000	3250.051240
29.000000	2771.117922
29.500000	2342.076668
30.000000	3729.487469
30.500000	2619.414337
31.000000	3700.601777
31.500000	3233.141090
32.000000	3099.250356
32.500000	3106.507301
33.000000	3580.563154
33.500000	3201.857643
34.000000	3263.988603
34.500000	3514.624845
35.000000	2626.213437
35.500000	4119.071188
36.000000	3284.864882
36.500000	4139.873052
37.000000	3689.142300
37.500000	3187.043189
38.000000	3058.550680
38.500000	3476.547961
39.000000	3472.640857
39.500000	3657.270051
40.000000	3458.534373
40.500000	2544.982049
41.000000	2420.017977
41.500000	2854.584560
42.000000	4144.101399
42.500000	3199.580015
43.000000	2608.180130
43.500000	2760.081228
44.000000	2762.739998
44.500000	1927.972754
45.000000	2675.809883
45.500000	1917.724427
46.000000	2054.072296
46.500000	2092.881068
47.000000	2900.918574
47.500000	2148.292432
48.000000	2715.234022
48.500000	1791.244765
49.000000	2987.091151
49.500000	2577.194010
