# Supplementary material for: Efficient Transmission of Subthreshold Signals in Complex Networks of Spiking Neurons
Source: PLoS One. 2015 Mar 23;10(3):e0121156. doi: 10.1371/journal.pone.0121156 (PMC4409401; doi:10.1371/journal.pone.0121156)
Supplement: S2 Raw Data — (TAR) [file pone.0121156.s002.tar › corr_gam3.5_kmean20_10redes.dat]

1.000000	2350.531275
1.502513	2340.111456
2.005025	2455.282559
2.507538	2333.784817
3.010050	2821.207919
3.512563	3731.445985
4.015075	3307.694372
4.517588	5759.300382
5.020101	6252.397527
5.522613	6833.256866
6.025126	6903.870409
6.527638	5557.357162
7.030151	4847.924457
7.532663	5219.266766
8.035176	5310.610205
8.537688	5913.581310
9.040201	4901.223554
9.542714	4186.854915
10.045226	3848.417486
10.547739	3642.056241
11.050251	3023.516073
11.552764	2844.935101
12.055276	2769.638718
12.557789	2568.358213
13.060302	2405.092964
13.562814	2311.513187
14.065327	2094.798951
14.567839	2132.305519
15.070352	2014.088003
15.572864	1932.067790
16.075377	1833.240633
16.577889	1917.048721
17.080402	1913.746984
17.582915	1881.375700
18.085427	1773.539636
18.587940	1866.979893
19.090452	1850.152211
19.592965	1769.357903
20.095477	1934.294865
20.597990	1930.968613
21.100503	1859.163150
21.603015	2005.018557
22.105528	2112.321827
22.608040	2026.401104
23.110553	2064.721747
23.613065	2054.337605
24.115578	2192.826131
24.618090	2241.060366
25.120603	2259.207170
25.623116	2502.075744
26.125628	2484.464161
26.628141	2736.706219
27.130653	2551.638823
27.633166	2696.071753
28.135678	2554.186836
28.638191	3000.115375
29.140704	2733.156059
29.643216	2972.843649
30.145729	2884.131957
30.648241	3184.110236
31.150754	3084.453501
31.653266	3303.566906
32.155779	3338.197125
32.658291	3209.690733
33.160804	3361.023837
33.663317	3140.505329
34.165829	3072.509759
34.668342	3346.262512
35.170854	3358.004239
35.673367	3040.027752
36.175879	3035.725799
36.678392	3039.684629
37.180905	3340.198689
37.683417	3151.376699
38.185930	3028.664872
38.688442	3107.370590
39.190955	3093.434402
39.693467	2850.308872
40.195980	3074.195410
40.698492	3358.314367
41.201005	2918.847976
41.703518	2773.536327
42.206030	2768.685910
42.708543	2831.257452
43.211055	2756.576097
43.713568	2689.900225
44.216080	2595.706278
44.718593	2619.092668
45.221106	2525.549941
45.723618	2450.898742
46.226131	2438.363676
46.728643	2460.588697
47.231156	2442.575490
47.733668	2163.279548
48.236181	2480.015820
48.738693	2017.204269
49.241206	2104.538320
49.743719	2328.924669
50.246231	1997.183442
50.748744	1846.800544
51.251256	1923.085148
51.753769	2041.435576
52.256281	1687.404582
52.758794	1976.781387
53.261307	2052.448891
53.763819	2067.136545
54.266332	1932.589333
54.768844	1975.447640
55.271357	1804.219221
55.773869	1413.688877
56.276382	1572.844887
56.778894	1798.975197
57.281407	1804.726936
57.783920	1663.100336
58.286432	1455.662680
58.788945	1705.989505
59.291457	1488.300717
59.793970	1519.160404
60.296482	1809.951863
60.798995	1299.547425
61.301508	1336.467053
61.804020	1516.423452
62.306533	1625.838609
62.809045	1332.648395
63.311558	1441.419769
63.814070	1314.576605
64.316583	1301.751557
64.819095	1393.619651
65.321608	1099.873028
65.824121	1107.179258
66.326633	1313.394942
66.829146	1292.554172
67.331658	1392.234301
67.834171	1237.925654
68.336683	1047.494266
68.839196	1153.215099
69.341709	1474.234276
69.844221	1075.668653
70.346734	1144.575882
70.849246	1059.987549
71.351759	948.546617
71.854271	961.947693
72.356784	1190.707480
72.859296	1089.102907
73.361809	1009.542848
73.864322	803.303256
74.366834	858.301964
74.869347	800.151948
75.371859	1020.391357
75.874372	1050.063747
76.376884	950.845574
76.879397	839.167864
77.381910	940.953722
77.884422	883.802085
78.386935	832.947375
78.889447	983.154795
79.391960	803.082728
79.894472	858.853363
80.396985	846.507401
80.899497	906.685208
81.402010	966.488061
81.904523	830.555431
82.407035	816.457233
82.909548	685.665265
83.412060	729.492052
83.914573	795.234073
84.417085	674.143389
84.919598	684.619390
85.422111	684.973914
85.924623	870.426680
86.427136	607.329512
86.929648	738.796969
87.432161	667.890740
87.934673	503.651673
88.437186	650.804849
88.939698	700.748895
89.442211	626.877909
89.944724	571.960071
90.447236	627.192606
90.949749	705.694342
91.452261	524.425484
91.954774	591.904841
92.457286	532.977375
92.959799	625.443377
93.462312	690.856166
93.964824	486.952569
94.467337	557.365196
94.969849	699.488435
95.472362	671.309776
95.974874	644.569811
96.477387	545.980063
96.979899	612.157229
97.482412	581.066791
97.984925	451.215363
98.487437	494.566790
98.989950	482.570610
99.492462	679.198638
99.994975	512.017157
100.497487	473.566096
101.000000	470.185435
