# Supplementary material for: Efficient Transmission of Subthreshold Signals in Complex Networks of Spiking Neurons
Source: PLoS One. 2015 Mar 23;10(3):e0121156. doi: 10.1371/journal.pone.0121156 (PMC4409401; doi:10.1371/journal.pone.0121156)
Supplement: S2 Raw Data — (TAR) [file pone.0121156.s002.tar › corr_gam3_kmean10_10redes.dat]

1.000000	5228.281381
1.502513	5448.083141
2.005025	6244.224061
2.507538	6854.780256
3.010050	4945.572303
3.512563	4090.619684
4.015075	3701.896349
4.517588	3685.465188
5.020101	3158.371913
5.522613	3316.091311
6.025126	3082.349889
6.527638	2996.257569
7.030151	3056.883932
7.532663	3003.618109
8.035176	2777.967180
8.537688	2745.363158
9.040201	2637.853178
9.542714	2555.050815
10.045226	2426.164966
10.547739	2434.469464
11.050251	2298.637393
11.552764	2359.491210
12.055276	2249.968472
12.557789	2153.133848
13.060302	2171.990935
13.562814	2237.019575
14.065327	2139.139616
14.567839	2241.441174
15.070352	2109.225622
15.572864	2119.166087
16.075377	2045.162401
16.577889	2171.716128
17.080402	2163.727435
17.582915	2137.909459
18.085427	2184.375230
18.587940	2169.883144
19.090452	2238.689129
19.592965	2091.915143
20.095477	2359.506081
20.597990	2311.487355
21.100503	2264.275106
21.603015	2474.811295
22.105528	2331.864315
22.608040	2361.595650
23.110553	2374.093700
23.613065	2472.585119
24.115578	2462.002224
24.618090	2535.830543
25.120603	2509.326164
25.623116	2747.683951
26.125628	2563.300881
26.628141	2803.230800
27.130653	2443.431928
27.633166	2647.061936
28.135678	2539.791816
28.638191	2815.039641
29.140704	2593.440903
29.643216	2725.290573
30.145729	2918.983192
30.648241	2631.935032
31.150754	2653.028766
31.653266	2758.775819
32.155779	2797.179013
32.658291	2825.213552
33.160804	2957.838594
33.663317	2846.753814
34.165829	2775.971636
34.668342	2820.373892
35.170854	2933.252676
35.673367	2506.367717
36.175879	2728.321568
36.678392	2738.922364
37.180905	2686.386560
37.683417	3005.937489
38.185930	2687.207073
38.688442	2801.073937
39.190955	2731.074477
39.693467	2496.201075
40.195980	2661.856332
40.698492	2943.096772
41.201005	2591.836572
41.703518	2655.999833
42.206030	2451.785672
42.708543	2678.834688
43.211055	2356.445947
43.713568	2237.245323
44.216080	2223.365462
44.718593	2384.678517
45.221106	2437.278772
45.723618	2251.914473
46.226131	2279.283384
46.728643	2200.211351
47.231156	2049.079577
47.733668	1910.404182
48.236181	2102.017417
48.738693	1848.424348
49.241206	1839.173555
49.743719	2135.811629
50.246231	1932.310714
50.748744	1627.973307
51.251256	1836.888619
51.753769	1874.805240
52.256281	1817.526979
52.758794	1951.394121
53.261307	1904.024043
53.763819	2008.516820
54.266332	1802.142519
54.768844	1828.213768
55.271357	1748.317158
55.773869	1320.500023
56.276382	1466.986448
56.778894	1504.145171
57.281407	1772.421821
57.783920	1664.865448
58.286432	1706.373367
58.788945	1483.166529
59.291457	1381.647474
59.793970	1412.033744
60.296482	1593.054068
60.798995	1371.313746
61.301508	1351.196862
61.804020	1465.570377
62.306533	1510.158499
62.809045	1509.136968
63.311558	1273.217877
63.814070	1322.470471
64.316583	1101.290474
64.819095	1392.995700
65.321608	962.768672
65.824121	1145.479572
66.326633	1307.376570
66.829146	1101.627799
67.331658	1221.590390
67.834171	1292.574866
68.336683	1088.820302
68.839196	1153.743100
69.341709	1216.825647
69.844221	1143.785864
70.346734	1228.265424
70.849246	1005.307558
71.351759	951.844669
71.854271	981.739829
72.356784	1092.509574
72.859296	1059.214495
73.361809	995.857416
73.864322	978.997579
74.366834	848.826178
74.869347	790.403132
75.371859	957.296371
75.874372	947.208385
76.376884	973.218002
76.879397	942.603781
77.381910	967.063995
77.884422	864.135942
78.386935	796.008987
78.889447	938.142264
79.391960	777.634680
79.894472	930.654720
80.396985	954.607837
80.899497	896.079164
81.402010	980.849322
81.904523	883.150507
82.407035	898.264356
82.909548	643.617711
83.412060	885.182140
83.914573	729.018959
84.417085	690.583421
84.919598	636.584522
85.422111	723.965974
85.924623	902.490193
86.427136	713.049157
86.929648	791.965305
87.432161	716.446164
87.934673	527.458467
88.437186	683.471649
88.939698	623.019585
89.442211	676.842921
89.944724	575.423286
90.447236	676.529516
90.949749	676.550550
91.452261	582.541985
91.954774	614.276251
92.457286	543.368527
92.959799	603.249908
93.462312	671.973157
93.964824	512.547914
94.467337	638.738559
94.969849	687.735087
95.472362	501.600837
95.974874	606.860242
96.477387	469.316664
96.979899	538.141218
97.482412	670.016829
97.984925	442.050052
98.487437	519.840522
98.989950	438.410008
99.492462	675.224692
99.994975	442.350914
100.497487	595.922633
101.000000	503.509189
