# Supplementary material for: Efficient Transmission of Subthreshold Signals in Complex Networks of Spiking Neurons
Source: PLoS One. 2015 Mar 23;10(3):e0121156. doi: 10.1371/journal.pone.0121156 (PMC4409401; doi:10.1371/journal.pone.0121156)
Supplement: S2 Raw Data — (TAR) [file pone.0121156.s002.tar › corr_gam3_kmean10_1red.dat]

1.000000	3694.012558
1.500000	4519.964956
2.000000	3750.520088
2.500000	5203.578263
3.000000	5449.027749
3.500000	3306.737237
4.000000	2801.710749
4.500000	3180.641327
5.000000	3488.971392
5.500000	2964.696837
6.000000	3426.715047
6.500000	2950.644726
7.000000	3196.676817
7.500000	3025.983982
8.000000	2857.335553
8.500000	2607.728047
9.000000	2716.527416
9.500000	2380.235538
10.000000	2398.518426
10.500000	2451.628175
11.000000	2403.455061
11.500000	2269.609279
12.000000	2391.548088
12.500000	2151.794686
13.000000	2101.269864
13.500000	2055.267125
14.000000	2325.503215
14.500000	2211.471868
15.000000	2138.082015
15.500000	2178.932589
16.000000	2215.487208
16.500000	1998.774179
17.000000	2323.510344
17.500000	2051.760333
18.000000	2060.921758
18.500000	2361.846755
19.000000	2404.256297
19.500000	2361.999267
20.000000	2173.568797
20.500000	2067.127179
21.000000	2436.098661
21.500000	2334.241252
22.000000	2137.376406
22.500000	2326.666148
23.000000	2323.094556
23.500000	2868.330842
24.000000	2416.467685
24.500000	2483.933618
25.000000	2117.928366
25.500000	2444.508907
26.000000	3022.810065
26.500000	2433.463615
27.000000	2514.945279
27.500000	3190.304704
28.000000	3255.317649
28.500000	2485.279389
29.000000	2443.505783
29.500000	2034.843252
30.000000	3203.886019
30.500000	2473.452396
31.000000	3797.998747
31.500000	2934.983215
32.000000	2940.108389
32.500000	2852.026473
33.000000	2968.203085
33.500000	3438.856891
34.000000	2559.590426
34.500000	3700.894848
35.000000	2409.913569
35.500000	3619.822746
36.000000	3096.189554
36.500000	3065.397618
37.000000	2220.386079
37.500000	2590.960779
38.000000	2668.038097
38.500000	2487.767335
39.000000	2139.905061
39.500000	3225.808979
40.000000	2894.460100
40.500000	2304.415432
41.000000	2550.024496
41.500000	2483.129137
42.000000	3118.892846
42.500000	2877.062842
43.000000	1809.870406
43.500000	2288.580720
44.000000	2377.643868
44.500000	2141.732964
45.000000	1818.838589
45.500000	2550.564558
46.000000	2331.542207
46.500000	2760.361824
47.000000	2857.923368
47.500000	1698.956942
48.000000	1682.341712
48.500000	2117.506881
49.000000	3261.054615
49.500000	1654.232172
