# Supplementary material for: Efficient Transmission of Subthreshold Signals in Complex Networks of Spiking Neurons
Source: PLoS One. 2015 Mar 23;10(3):e0121156. doi: 10.1371/journal.pone.0121156 (PMC4409401; doi:10.1371/journal.pone.0121156)
Supplement: S2 Raw Data — (TAR) [file pone.0121156.s002.tar › corr_gam3_kmean15_10redes.dat]

1.000000	4565.236974
1.502513	7983.327214
2.005025	7916.849007
2.507538	8136.323690
3.010050	7406.972289
3.512563	6290.088284
4.015075	5672.389569
4.517588	5069.852378
5.020101	4745.696061
5.522613	6063.158903
6.025126	5468.379029
6.527638	5094.769527
7.030151	4369.186970
7.532663	4515.841776
8.035176	4135.158877
8.537688	3757.562898
9.040201	3628.459465
9.542714	3344.662752
10.045226	3130.817627
10.547739	2889.968890
11.050251	2814.500882
11.552764	2686.345005
12.055276	2570.260663
12.557789	2372.344177
13.060302	2356.375058
13.562814	2323.071251
14.065327	2250.452019
14.567839	2244.951042
15.070352	2157.620710
15.572864	2198.046461
16.075377	2115.542718
16.577889	2188.011572
17.080402	2221.844301
17.582915	2197.888297
18.085427	2184.309482
18.587940	2251.687564
19.090452	2202.427451
19.592965	2151.927919
20.095477	2271.401474
20.597990	2301.483131
21.100503	2271.075553
21.603015	2415.625654
22.105528	2546.160964
22.608040	2513.969351
23.110553	2508.285679
23.613065	2407.898376
24.115578	2496.488547
24.618090	2541.603302
25.120603	2473.151487
25.623116	2747.820392
26.125628	2637.925999
26.628141	2934.879363
27.130653	2679.685547
27.633166	2873.456912
28.135678	2849.657380
28.638191	3014.148623
29.140704	2828.457782
29.643216	3036.557028
30.145729	2926.647078
30.648241	3068.976059
31.150754	2848.899717
31.653266	3034.160135
32.155779	3130.171720
32.658291	3206.559108
33.160804	2910.906925
33.663317	3053.390540
34.165829	3130.853601
34.668342	3242.618613
35.170854	3235.870772
35.673367	3187.712562
36.175879	2854.931674
36.678392	3238.846272
37.180905	2941.278756
37.683417	2919.510746
38.185930	2929.294409
38.688442	3119.966406
39.190955	2718.891827
39.693467	2870.840226
40.195980	2719.982417
40.698492	3026.845908
41.201005	2631.979210
41.703518	2741.230374
42.206030	2588.162907
42.708543	2665.295017
43.211055	2579.218136
43.713568	2652.636595
44.216080	2291.022945
44.718593	2423.342727
45.221106	2560.038237
45.723618	2443.578082
46.226131	2401.107832
46.728643	2304.176968
47.231156	2226.220789
47.733668	2137.034349
48.236181	2286.532469
48.738693	2053.694601
49.241206	2003.876272
49.743719	2405.208453
50.246231	1986.918573
50.748744	1788.548115
51.251256	1892.010137
51.753769	1983.724025
52.256281	1780.255610
52.758794	2069.734500
53.261307	1995.522855
53.763819	2073.487499
54.266332	1735.665408
54.768844	2103.584711
55.271357	1731.244504
55.773869	1601.114824
56.276382	1735.329718
56.778894	1470.472061
57.281407	1736.325063
57.783920	1721.581189
58.286432	1575.909040
58.788945	1472.830735
59.291457	1418.506003
59.793970	1604.628027
60.296482	1656.037603
60.798995	1335.084349
61.301508	1470.844238
61.804020	1567.084278
62.306533	1579.404873
62.809045	1414.448484
63.311558	1450.896449
63.814070	1399.098928
64.316583	1314.197872
64.819095	1310.107967
65.321608	964.319561
65.824121	1227.693314
66.326633	1232.732875
66.829146	1321.475213
67.331658	1127.759059
67.834171	1275.836966
68.336683	1092.214328
68.839196	1120.703496
69.341709	1323.291374
69.844221	990.206785
70.346734	1166.325476
70.849246	1013.148004
71.351759	995.726340
71.854271	875.902275
72.356784	1038.462830
72.859296	1009.539713
73.361809	898.510211
73.864322	904.934592
74.366834	932.156006
74.869347	861.899706
75.371859	916.476543
75.874372	930.566820
76.376884	892.375828
76.879397	762.231048
77.381910	917.992001
77.884422	837.604304
78.386935	669.332524
78.889447	1030.173280
79.391960	769.099669
79.894472	896.625813
80.396985	931.000043
80.899497	826.217376
81.402010	905.781251
81.904523	898.119277
82.407035	840.751958
82.909548	700.423844
83.412060	866.863235
83.914573	831.631724
84.417085	682.580652
84.919598	764.554250
85.422111	774.937368
85.924623	914.662243
86.427136	708.269280
86.929648	792.531058
87.432161	725.988568
87.934673	498.522741
88.437186	714.261730
88.939698	663.377979
89.442211	580.110542
89.944724	487.719099
90.447236	728.873728
90.949749	604.360707
91.452261	616.922282
91.954774	652.445682
92.457286	579.103317
92.959799	674.457307
93.462312	733.285427
93.964824	545.529118
94.467337	599.263996
94.969849	587.039195
95.472362	528.029351
95.974874	446.918614
96.477387	550.093243
96.979899	513.911429
97.482412	623.492646
97.984925	432.974979
98.487437	430.905905
98.989950	659.537684
99.492462	646.907639
99.994975	419.163822
100.497487	435.358850
101.000000	562.530972
