# Supplementary material for: Efficient Transmission of Subthreshold Signals in Complex Networks of Spiking Neurons
Source: PLoS One. 2015 Mar 23;10(3):e0121156. doi: 10.1371/journal.pone.0121156 (PMC4409401; doi:10.1371/journal.pone.0121156)
Supplement: S2 Raw Data — (TAR) [file pone.0121156.s002.tar › corr_gam3_kmean15_1red.dat]

1.000000	10075.741125
1.500000	9630.207445
2.000000	11501.054763
2.500000	6051.785432
3.000000	8654.505206
3.500000	5271.910380
4.000000	5384.402108
4.500000	7644.539796
5.000000	2650.925480
5.500000	6507.482504
6.000000	5174.487204
6.500000	4296.882966
7.000000	3547.210018
7.500000	3256.925869
8.000000	4231.453423
8.500000	4008.605859
9.000000	2951.429395
9.500000	3396.132396
10.000000	3546.875511
10.500000	2761.961083
11.000000	2744.146176
11.500000	2464.833803
12.000000	2595.232133
12.500000	2275.436549
13.000000	2047.827369
13.500000	2440.101278
14.000000	2334.671298
14.500000	2024.426493
15.000000	2344.913579
15.500000	1849.377259
16.000000	1950.375586
16.500000	2022.286473
17.000000	2104.524727
17.500000	2022.181810
18.000000	1990.883995
18.500000	2431.237080
19.000000	2149.692557
19.500000	2310.685979
20.000000	2287.341562
20.500000	2097.198087
21.000000	2205.710328
21.500000	2297.075904
22.000000	1871.226811
22.500000	2603.740267
23.000000	2240.949403
23.500000	2508.800790
24.000000	1949.545105
24.500000	2011.489836
25.000000	2184.861488
25.500000	3279.542609
26.000000	2656.962440
26.500000	2975.034749
27.000000	2493.062126
27.500000	2953.089874
28.000000	3329.789442
28.500000	3179.035861
29.000000	2633.459995
29.500000	2275.620592
30.000000	3504.832426
30.500000	2739.493796
31.000000	3743.577655
31.500000	3640.192290
32.000000	2778.664759
32.500000	2930.490776
33.000000	3206.090301
33.500000	2766.611151
34.000000	2881.599567
34.500000	2485.680760
35.000000	2636.897848
35.500000	3463.980258
36.000000	3033.682796
36.500000	3573.996003
37.000000	3332.066628
37.500000	3319.352567
38.000000	2654.847058
38.500000	3556.254292
39.000000	2621.062504
39.500000	3380.500224
40.000000	3010.939126
40.500000	1640.436572
41.000000	2716.503606
41.500000	3711.947648
42.000000	3361.411468
42.500000	3395.876325
43.000000	2259.064253
43.500000	2660.531544
44.000000	2681.806225
44.500000	2770.582888
45.000000	2209.752189
45.500000	2437.784800
46.000000	3081.452427
46.500000	2554.924388
47.000000	2484.502275
47.500000	2099.686263
48.000000	1648.632982
48.500000	1687.973454
49.000000	2714.697632
49.500000	1978.149934
