# Supplementary material for: Efficient Transmission of Subthreshold Signals in Complex Networks of Spiking Neurons
Source: PLoS One. 2015 Mar 23;10(3):e0121156. doi: 10.1371/journal.pone.0121156 (PMC4409401; doi:10.1371/journal.pone.0121156)
Supplement: S2 Raw Data — (TAR) [file pone.0121156.s002.tar › corr_gam3_kmean20_10redes.dat]

1.000000	2145.621320
1.502513	2121.122393
2.005025	2495.824388
2.507538	3618.329116
3.010050	5290.339855
3.512563	5831.515544
4.015075	6997.483829
4.517588	8408.676222
5.020101	7531.988315
5.522613	6502.003798
6.025126	5386.887326
6.527638	5205.149669
7.030151	5716.111230
7.532663	5612.418473
8.035176	5196.158292
8.537688	4861.900640
9.040201	5222.353569
9.542714	4757.110808
10.045226	3891.013929
10.547739	3712.556707
11.050251	3218.568419
11.552764	3036.941804
12.055276	2904.237457
12.557789	2624.568375
13.060302	2677.726085
13.562814	2432.777375
14.065327	2375.829882
14.567839	2276.805484
15.070352	2250.172383
15.572864	2153.564217
16.075377	2105.193535
16.577889	2107.318124
17.080402	2162.875984
17.582915	2239.896704
18.085427	2143.564879
18.587940	2314.284221
19.090452	2257.445192
19.592965	2132.018324
20.095477	2241.772922
20.597990	2332.163232
21.100503	2254.453407
21.603015	2352.973638
22.105528	2527.273815
22.608040	2531.480888
23.110553	2496.280268
23.613065	2584.527388
24.115578	2600.742494
24.618090	2699.349067
25.120603	2428.967290
25.623116	2899.043694
26.125628	2870.842395
26.628141	3036.148866
27.130653	2599.419052
27.633166	2958.856822
28.135678	2868.705610
28.638191	3068.005607
29.140704	2980.851952
29.643216	3268.242500
30.145729	3123.450620
30.648241	3068.832514
31.150754	3200.738868
31.653266	3055.187282
32.155779	3378.700765
32.658291	3289.550551
33.160804	3306.657208
33.663317	3451.214948
34.165829	3235.870310
34.668342	3411.213589
35.170854	3482.144955
35.673367	3024.317826
36.175879	3389.073490
36.678392	2946.711094
37.180905	3296.208388
37.683417	3402.818474
38.185930	3159.173822
38.688442	2965.557935
39.190955	3041.154854
39.693467	2943.152881
40.195980	3114.561071
40.698492	3414.679590
41.201005	2907.912178
41.703518	2977.710269
42.206030	2775.312499
42.708543	2681.869630
43.211055	2670.887868
43.713568	2719.971264
44.216080	2602.163771
44.718593	2798.632353
45.221106	2730.727757
45.723618	2648.079191
46.226131	2365.328517
46.728643	2579.478527
47.231156	2372.695260
47.733668	2131.637846
48.236181	2450.505427
48.738693	1985.940783
49.241206	2133.181327
49.743719	2405.468751
50.246231	2279.151387
50.748744	1862.571372
51.251256	1911.600757
51.753769	1948.956525
52.256281	1906.755638
52.758794	2104.156088
53.261307	2029.185539
53.763819	2142.410206
54.266332	1988.290332
54.768844	1929.766021
55.271357	1873.547005
55.773869	1596.944545
56.276382	1740.992843
56.778894	1597.027768
57.281407	1764.127061
57.783920	1767.787655
58.286432	1661.462408
58.788945	1687.393365
59.291457	1565.713222
59.793970	1481.925681
60.296482	1640.162626
60.798995	1561.827716
61.301508	1384.023280
61.804020	1798.669456
62.306533	1640.719752
62.809045	1548.587742
63.311558	1321.621317
63.814070	1450.959385
64.316583	1237.646516
64.819095	1335.648493
65.321608	1216.831925
65.824121	1271.325079
66.326633	1177.118759
66.829146	1512.882105
67.331658	1198.887810
67.834171	1255.027185
68.336683	1066.966605
68.839196	1222.425146
69.341709	1280.977131
69.844221	1192.873192
70.346734	1261.139619
70.849246	1164.996651
71.351759	994.858063
71.854271	1043.951218
72.356784	1165.016401
72.859296	1159.000548
73.361809	896.335307
73.864322	933.322957
74.366834	833.244484
74.869347	912.435828
75.371859	992.584908
75.874372	1069.860675
76.376884	765.214850
76.879397	852.615497
77.381910	963.052106
77.884422	989.661638
78.386935	902.331198
78.889447	911.123056
79.391960	952.992493
79.894472	913.881305
80.396985	879.248328
80.899497	749.844671
81.402010	836.483985
81.904523	787.654141
82.407035	850.438409
82.909548	723.934267
83.412060	876.899382
83.914573	867.288994
84.417085	734.116750
84.919598	665.415884
85.422111	673.207686
85.924623	803.822883
86.427136	759.029309
86.929648	842.762663
87.432161	562.768648
87.934673	576.374321
88.437186	690.760879
88.939698	722.361033
89.442211	543.590957
89.944724	527.759717
90.447236	601.674137
90.949749	704.934007
91.452261	575.626159
91.954774	600.276885
92.457286	579.008504
92.959799	630.603642
93.462312	889.807316
93.964824	545.924246
94.467337	519.306374
94.969849	686.692017
95.472362	601.545311
95.974874	529.655899
96.477387	503.606565
96.979899	393.602836
97.482412	618.726759
97.984925	459.299386
98.487437	502.447095
98.989950	540.484864
99.492462	618.990184
99.994975	425.634574
100.497487	494.351508
101.000000	562.389376
