# Supplementary material for: Efficient Transmission of Subthreshold Signals in Complex Networks of Spiking Neurons
Source: PLoS One. 2015 Mar 23;10(3):e0121156. doi: 10.1371/journal.pone.0121156 (PMC4409401; doi:10.1371/journal.pone.0121156)
Supplement: S2 Raw Data — (TAR) [file pone.0121156.s002.tar › corr_gam3_kmean20_1red.dat]

1.000000	2280.226095
1.500000	2176.675630
2.000000	3177.815707
2.500000	2202.739435
3.000000	3483.903536
3.500000	7319.821816
4.000000	8901.270546
4.500000	9095.907409
5.000000	8845.118069
5.500000	6234.568876
6.000000	5907.434693
6.500000	4904.597510
7.000000	6944.344599
7.500000	4733.026591
8.000000	3957.542387
8.500000	4252.899664
9.000000	5517.361337
9.500000	4479.574504
10.000000	4834.118332
10.500000	3135.903580
11.000000	3253.969753
11.500000	2896.953757
12.000000	2742.571468
12.500000	2596.693961
13.000000	2644.289774
13.500000	2224.355919
14.000000	2584.435097
14.500000	2302.329479
15.000000	2108.317836
15.500000	2067.362164
16.000000	2351.791587
16.500000	2149.945597
17.000000	2249.125740
17.500000	2236.929033
18.000000	2014.773484
18.500000	2607.369511
19.000000	1974.121424
19.500000	2401.519690
20.000000	2441.230577
20.500000	2020.413235
21.000000	2289.772042
21.500000	2163.341503
22.000000	2418.055602
22.500000	2640.469618
23.000000	2276.384961
23.500000	2303.598236
24.000000	2509.365769
24.500000	2552.305530
25.000000	2674.542982
25.500000	3281.841056
26.000000	3270.530692
26.500000	3078.875910
27.000000	3109.129866
27.500000	2858.880334
28.000000	3425.106119
28.500000	3158.486514
29.000000	3308.554513
29.500000	2631.472103
30.000000	3727.583550
30.500000	3059.147855
31.000000	3689.229590
31.500000	3358.256836
32.000000	3209.378674
32.500000	3804.650249
33.000000	3634.123024
33.500000	3588.494443
34.000000	3954.737980
34.500000	3498.988765
35.000000	3646.284769
35.500000	4658.745098
36.000000	3800.602715
36.500000	3955.889887
37.000000	3105.915645
37.500000	2345.384438
38.000000	2976.595990
38.500000	3372.961582
39.000000	3343.650789
39.500000	3361.067269
40.000000	3500.079868
40.500000	2272.435475
41.000000	2461.404356
41.500000	3360.496785
42.000000	3275.345626
42.500000	2745.396337
43.000000	2934.860992
43.500000	2423.425322
44.000000	2727.416392
44.500000	2386.188679
45.000000	2470.906282
45.500000	2371.519655
46.000000	2224.892451
46.500000	2304.202189
47.000000	3280.000109
47.500000	2406.615832
48.000000	2559.463481
48.500000	2121.788546
49.000000	2548.977222
49.500000	1525.412920
