# Supplementary material for: Efficient Transmission of Subthreshold Signals in Complex Networks of Spiking Neurons
Source: PLoS One. 2015 Mar 23;10(3):e0121156. doi: 10.1371/journal.pone.0121156 (PMC4409401; doi:10.1371/journal.pone.0121156)
Supplement: S2 Raw Data — (TAR) [file pone.0121156.s002.tar › corr_gam3_kmean20_5redes.dat]

1.000000	2402.682779
1.502513	2189.615577
2.005025	3110.441565
2.507538	3359.023403
3.010050	5271.545176
3.512563	5869.566089
4.015075	7354.127996
4.517588	8544.737160
5.020101	7489.422684
5.522613	6863.509843
6.025126	6689.387694
6.527638	6163.790891
7.030151	7008.690363
7.532663	6031.773722
8.035176	6454.297321
8.537688	5240.450105
9.040201	5126.197454
9.542714	4027.217505
10.045226	3719.362836
10.547739	3606.116778
11.050251	3367.298255
11.552764	3159.352536
12.055276	2808.894487
12.557789	2724.061346
13.060302	2664.039934
13.562814	2396.432959
14.065327	2475.686060
14.567839	2472.642486
15.070352	2301.290657
15.572864	2357.024069
16.075377	2398.514292
16.577889	2199.690642
17.080402	2084.715984
17.582915	2262.643792
18.085427	2169.871406
18.587940	2233.828312
19.090452	2294.286927
19.592965	2223.934340
20.095477	2151.382317
20.597990	2338.983535
21.100503	2530.321112
21.603015	2363.783005
22.105528	2369.662217
22.608040	2502.756319
23.110553	2651.380146
23.613065	2469.077326
24.115578	2549.231745
24.618090	2527.592886
25.120603	2828.005192
25.623116	2820.307655
26.125628	2606.272184
26.628141	2814.693746
27.130653	2875.462631
27.633166	2968.105813
28.135678	2703.882829
28.638191	3351.693026
29.140704	3154.812227
29.643216	3034.560799
30.145729	3145.394394
30.648241	3279.732193
31.150754	3382.633900
31.653266	2759.529338
32.155779	3292.049879
32.658291	3467.597946
33.160804	3383.208074
33.663317	3225.924367
34.165829	3378.314911
34.668342	4126.753385
35.170854	3223.369223
35.673367	3509.096549
36.175879	3122.909162
36.678392	3070.815720
37.180905	3132.415798
37.683417	3416.592663
38.185930	2864.866055
38.688442	3178.107989
39.190955	3129.768831
39.693467	3184.278950
40.195980	3477.966518
40.698492	2943.372493
41.201005	2845.887793
41.703518	3163.085006
42.206030	2797.752301
42.708543	3064.091309
43.211055	3011.199287
43.713568	2667.034723
44.216080	2681.225273
44.718593	2794.715862
45.221106	2462.660948
45.723618	2559.743304
46.226131	2294.096806
46.728643	2556.717205
47.231156	2110.306914
47.733668	1965.872432
48.236181	2394.543904
48.738693	2230.872772
49.241206	2007.993668
49.743719	2074.865999
50.246231	2469.227787
50.748744	2439.519977
51.251256	2005.364454
51.753769	1991.359441
52.256281	2169.480815
52.758794	2161.573362
53.261307	1527.873487
53.763819	1798.063963
54.266332	1970.743425
54.768844	1507.490578
55.271357	1720.878616
55.773869	1578.291995
56.276382	1704.812526
56.778894	1670.048431
57.281407	1950.704744
57.783920	1349.105789
58.286432	1857.836627
58.788945	1512.869997
59.291457	1680.180733
59.793970	1540.279993
60.296482	1575.067337
60.798995	1362.778976
61.301508	1707.273701
61.804020	1092.365321
62.306533	1367.381396
62.809045	1278.960104
63.311558	1154.600055
63.814070	1394.651851
64.316583	1313.976270
64.819095	1591.242441
65.321608	1225.540649
65.824121	1552.027693
66.326633	1038.748905
66.829146	1401.653735
67.331658	1316.086321
67.834171	1002.548029
68.336683	1125.229683
68.839196	1084.577430
69.341709	1085.714267
69.844221	1431.174881
70.346734	857.123388
70.849246	917.499864
71.351759	952.468059
71.854271	1119.782452
72.356784	1080.451903
72.859296	1001.887579
73.361809	981.951391
73.864322	925.765546
74.366834	994.160136
74.869347	959.698369
75.371859	808.156868
75.874372	990.604379
76.376884	751.251406
76.879397	990.850333
77.381910	861.743587
77.884422	961.433100
78.386935	915.507829
78.889447	726.913864
79.391960	811.571210
79.894472	773.794615
80.396985	1149.847990
80.899497	846.314519
81.402010	822.834048
81.904523	915.834337
82.407035	851.852318
82.909548	617.922356
83.412060	728.535762
83.914573	748.824237
84.417085	851.299923
84.919598	805.059284
85.422111	806.735257
85.924623	762.830475
86.427136	575.078239
86.929648	747.339848
87.432161	764.961255
87.934673	769.346319
88.437186	597.669166
88.939698	775.779726
89.442211	553.478055
89.944724	620.837383
90.447236	658.698653
90.949749	669.954547
91.452261	695.450732
91.954774	496.397275
92.457286	766.577372
92.959799	590.068824
93.462312	495.472879
93.964824	595.379944
94.467337	508.388525
94.969849	691.272786
95.472362	716.648848
95.974874	555.766735
96.477387	509.443352
96.979899	478.892645
97.482412	407.110387
97.984925	436.459339
98.487437	579.327111
98.989950	524.839714
99.492462	566.655534
99.994975	451.688487
100.497487	472.986219
101.000000	343.327385
