# Supplementary material for: Efficient Transmission of Subthreshold Signals in Complex Networks of Spiking Neurons
Source: PLoS One. 2015 Mar 23;10(3):e0121156. doi: 10.1371/journal.pone.0121156 (PMC4409401; doi:10.1371/journal.pone.0121156)
Supplement: S2 Raw Data — (TAR) [file pone.0121156.s002.tar › corr_gam3_kmean25_10redes.dat]

1.000000	2188.499957
1.502513	2030.048061
2.005025	1942.598167
2.507538	2012.620207
3.010050	2095.055455
3.512563	2398.962492
4.015075	2809.834702
4.517588	4097.405168
5.020101	5256.334447
5.522613	6658.263056
6.025126	7429.639729
6.527638	7994.704193
7.030151	6403.477560
7.532663	5402.471600
8.035176	6067.534702
8.537688	6518.505895
9.040201	6523.707028
9.542714	6034.873524
10.045226	5428.798174
10.547739	4867.487947
11.050251	4579.545775
11.552764	3571.039285
12.055276	3265.649463
12.557789	3020.727382
13.060302	2819.584578
13.562814	2706.628297
14.065327	2426.029645
14.567839	2483.914809
15.070352	2474.450074
15.572864	2367.124450
16.075377	2189.805142
16.577889	2223.885409
17.080402	2205.474445
17.582915	2333.271347
18.085427	2229.075510
18.587940	2253.276360
19.090452	2236.657075
19.592965	2141.863749
20.095477	2275.920969
20.597990	2298.023261
21.100503	2209.766185
21.603015	2420.227035
22.105528	2495.904242
22.608040	2430.690301
23.110553	2523.638718
23.613065	2432.158268
24.115578	2457.125719
24.618090	2819.824638
25.120603	2572.710634
25.623116	2815.993444
26.125628	2771.528437
26.628141	3035.542163
27.130653	2826.750535
27.633166	3178.428413
28.135678	2931.866909
28.638191	3149.601801
29.140704	2985.708228
29.643216	3484.093703
30.145729	3220.114385
30.648241	3407.978528
31.150754	3162.813894
31.653266	3357.284360
32.155779	3574.323110
32.658291	3374.207001
33.160804	3351.651357
33.663317	3620.798677
34.165829	3394.640892
34.668342	3421.920463
35.170854	3474.711159
35.673367	3230.594657
36.175879	3241.023349
36.678392	3242.700176
37.180905	3263.302711
37.683417	3392.052137
38.185930	3249.897050
38.688442	3131.806606
39.190955	3089.522936
39.693467	3242.149520
40.195980	3134.578410
40.698492	3442.822455
41.201005	2943.899618
41.703518	2767.386806
42.206030	2956.010332
42.708543	3028.455525
43.211055	2793.235652
43.713568	2844.391208
44.216080	2666.439633
44.718593	2906.105562
45.221106	2629.276946
45.723618	2648.311538
46.226131	2438.404917
46.728643	2442.769520
47.231156	2387.254638
47.733668	2213.858593
48.236181	2565.958404
48.738693	2072.355581
49.241206	2121.475166
49.743719	2506.033471
50.246231	2177.901017
50.748744	1915.591912
51.251256	1936.056982
51.753769	2053.319639
52.256281	1846.725673
52.758794	1984.962743
53.261307	2031.076226
53.763819	2060.650613
54.266332	1890.195823
54.768844	2155.230091
55.271357	1893.931633
55.773869	1632.405079
56.276382	1715.617119
56.778894	1700.258649
57.281407	1716.945050
57.783920	2009.846384
58.286432	1745.391281
58.788945	1528.893338
59.291457	1423.656914
59.793970	1585.019782
60.296482	1646.920816
60.798995	1355.807420
61.301508	1471.763096
61.804020	1688.834666
62.306533	1556.269359
62.809045	1398.242519
63.311558	1377.756943
63.814070	1302.509190
64.316583	1238.700042
64.819095	1238.083366
65.321608	1160.254890
65.824121	1091.271060
66.326633	1289.373038
66.829146	1399.112212
67.331658	1379.958554
67.834171	1298.184499
68.336683	1070.437356
68.839196	1290.826604
69.341709	1303.855110
69.844221	1153.387806
70.346734	1177.838901
70.849246	1022.001987
71.351759	892.716656
71.854271	946.533700
72.356784	1039.478547
72.859296	1110.528788
73.361809	961.929314
73.864322	918.773910
74.366834	863.036406
74.869347	771.929559
75.371859	970.337286
75.874372	1035.596249
76.376884	958.754192
76.879397	948.998269
77.381910	981.936789
77.884422	1109.422826
78.386935	769.324982
78.889447	1054.444656
79.391960	890.443210
79.894472	779.549390
80.396985	932.075459
80.899497	892.334047
81.402010	833.346685
81.904523	877.045832
82.407035	901.107832
82.909548	741.227823
83.412060	799.673477
83.914573	824.560802
84.417085	713.695381
84.919598	559.420310
85.422111	669.153097
85.924623	788.789591
86.427136	633.632530
86.929648	663.471323
87.432161	672.260244
87.934673	590.951034
88.437186	684.099596
88.939698	702.055122
89.442211	586.795864
89.944724	528.769716
90.447236	569.176217
90.949749	723.004178
91.452261	432.550942
91.954774	563.577981
92.457286	613.156653
92.959799	711.515440
93.462312	803.409540
93.964824	465.718312
94.467337	629.252005
94.969849	766.740721
95.472362	499.292633
95.974874	535.078662
96.477387	519.291921
96.979899	531.167868
97.482412	554.052939
97.984925	401.487623
98.487437	430.261802
98.989950	502.555839
99.492462	667.621937
99.994975	409.008127
100.497487	591.498730
101.000000	517.801187
