# Supplementary material for: Efficient Transmission of Subthreshold Signals in Complex Networks of Spiking Neurons
Source: PLoS One. 2015 Mar 23;10(3):e0121156. doi: 10.1371/journal.pone.0121156 (PMC4409401; doi:10.1371/journal.pone.0121156)
Supplement: S2 Raw Data — (TAR) [file pone.0121156.s002.tar › corr_gam3_kmean25_1red.dat]

1.000000	1818.308968
1.500000	1836.973459
2.000000	1751.685541
2.500000	1769.002909
3.000000	1605.401029
3.500000	1593.615229
4.000000	3053.087887
4.500000	5798.288607
5.000000	8836.280740
5.500000	9329.103918
6.000000	7582.550950
6.500000	6173.629774
7.000000	5520.583845
7.500000	7526.121752
8.000000	9671.397348
8.500000	7168.029250
9.000000	5498.152726
9.500000	6170.520348
10.000000	4913.834851
10.500000	3722.570605
11.000000	3553.616500
11.500000	2987.928609
12.000000	3001.588970
12.500000	2718.654494
13.000000	2547.334174
13.500000	2831.612644
14.000000	2408.489984
14.500000	2195.723387
15.000000	2376.931771
15.500000	2139.668434
16.000000	2271.522246
16.500000	2095.201400
17.000000	2155.623726
17.500000	2575.004031
18.000000	1985.817652
18.500000	2445.143012
19.000000	2022.718649
19.500000	2400.924494
20.000000	2250.560624
20.500000	2011.227673
21.000000	2894.030847
21.500000	2510.846013
22.000000	2258.591347
22.500000	2658.720382
23.000000	2507.567041
23.500000	2492.124806
24.000000	2423.790867
24.500000	2585.934276
25.000000	2751.106065
25.500000	3066.607112
26.000000	3591.115819
26.500000	3229.015812
27.000000	3094.375911
27.500000	3786.556126
28.000000	2978.386879
28.500000	2839.844958
29.000000	3387.603791
29.500000	2980.675222
30.000000	3432.613635
30.500000	3240.006126
31.000000	3833.319646
31.500000	4639.670184
32.000000	3166.925520
32.500000	4303.354855
33.000000	3649.470657
33.500000	4121.839391
34.000000	4208.012113
34.500000	3261.932174
35.000000	3446.436850
35.500000	3804.543239
36.000000	3594.453629
36.500000	4262.706733
37.000000	4098.281364
37.500000	3243.797290
38.000000	3920.548245
38.500000	2622.624619
39.000000	3666.233163
39.500000	3956.776272
40.000000	3631.785753
40.500000	2378.349870
