# Supplementary material for: Efficient Transmission of Subthreshold Signals in Complex Networks of Spiking Neurons
Source: PLoS One. 2015 Mar 23;10(3):e0121156. doi: 10.1371/journal.pone.0121156 (PMC4409401; doi:10.1371/journal.pone.0121156)
Supplement: S2 Raw Data — (TAR) [file pone.0121156.s002.tar › corr_gam3_kmean5_10redes.dat]

1.000000	6092.513297
1.502513	4552.297703
2.005025	3985.598322
2.507538	3821.710995
3.010050	3720.012861
3.512563	3395.503234
4.015075	3314.138512
4.517588	3206.708697
5.020101	3129.474517
5.522613	2944.027567
6.025126	2902.396565
6.527638	2891.796265
7.030151	2776.777776
7.532663	2861.584114
8.035176	2710.973789
8.537688	2569.105994
9.040201	2614.753246
9.542714	2458.512525
10.045226	2408.745260
10.547739	2396.980014
11.050251	2427.265178
11.552764	2338.511714
12.055276	2408.683644
12.557789	2246.186708
13.060302	2231.617956
13.562814	2221.861898
14.065327	2263.091543
14.567839	2193.536232
15.070352	2193.445449
15.572864	2227.223942
16.075377	2148.116071
16.577889	2181.118639
17.080402	2262.123073
17.582915	2278.200468
18.085427	2231.330025
18.587940	2141.857578
19.090452	2258.134367
19.592965	2199.863163
20.095477	2353.627965
20.597990	2294.463607
21.100503	2131.564443
21.603015	2374.253832
22.105528	2341.644862
22.608040	2215.432970
23.110553	2369.807071
23.613065	2190.564180
24.115578	2166.098563
24.618090	2268.317653
25.120603	2159.804588
25.623116	2442.158607
26.125628	2145.128365
26.628141	2418.586719
27.130653	2124.799331
27.633166	2364.872547
28.135678	2269.829222
28.638191	2115.972290
29.140704	2163.653510
29.643216	2332.155580
30.145729	2394.452371
30.648241	2478.785420
31.150754	2270.504759
31.653266	2142.578524
32.155779	2200.738200
32.658291	2277.121379
33.160804	2171.106323
33.663317	2215.954117
34.165829	2199.055432
34.668342	2382.118154
35.170854	2132.213022
35.673367	2001.030837
36.175879	2120.442496
36.678392	2160.092864
37.180905	2128.858338
37.683417	2069.935877
38.185930	1995.136372
38.688442	2163.587577
39.190955	1977.806423
39.693467	1970.674463
40.195980	2170.615997
40.698492	2238.396061
41.201005	1985.672577
41.703518	1934.333279
42.206030	2020.424380
42.708543	2001.463758
43.211055	1796.410520
43.713568	1920.429381
44.216080	1831.292768
44.718593	2023.199931
45.221106	1944.727416
45.723618	1797.724687
46.226131	1943.871725
46.728643	1786.090972
47.231156	1806.184358
47.733668	1634.457385
48.236181	1864.706534
48.738693	1575.144165
49.241206	1597.045297
49.743719	1848.286080
50.246231	1597.578652
50.748744	1570.504360
51.251256	1465.527189
51.753769	1468.297580
52.256281	1407.411928
52.758794	1425.624386
53.261307	1672.820952
53.763819	1698.518354
54.266332	1413.115362
54.768844	1497.974290
55.271357	1501.085083
55.773869	1402.598912
56.276382	1379.857279
56.778894	1294.990342
57.281407	1536.847522
57.783920	1339.363403
58.286432	1418.793696
58.788945	1509.960876
59.291457	1374.376908
59.793970	1411.970581
60.296482	1407.648016
60.798995	1350.655007
61.301508	1230.174749
61.804020	1393.223019
62.306533	1415.132355
62.809045	1107.696765
63.311558	1166.599880
63.814070	1354.600647
64.316583	1103.322086
64.819095	1112.371114
65.321608	1030.013437
65.824121	1045.053674
66.326633	1113.250315
66.829146	1079.142395
67.331658	1117.456924
67.834171	1123.790726
68.336683	1115.247674
68.839196	1065.270405
69.341709	1019.516698
69.844221	953.112683
70.346734	1061.885359
70.849246	882.943218
71.351759	841.412968
71.854271	865.689349
72.356784	1100.772323
72.859296	926.373036
73.361809	885.852086
73.864322	931.277225
74.366834	790.329457
74.869347	773.368604
75.371859	942.550175
75.874372	987.554770
76.376884	944.719097
76.879397	771.038985
77.381910	840.404267
77.884422	796.735072
78.386935	710.254732
78.889447	916.079035
79.391960	774.114429
79.894472	795.364236
80.396985	847.512574
80.899497	822.980142
81.402010	823.777720
81.904523	681.434763
82.407035	921.856896
82.909548	676.907574
83.412060	819.800720
83.914573	859.523716
84.417085	746.326078
84.919598	705.548113
85.422111	744.818357
85.924623	815.224716
86.427136	594.273977
86.929648	781.407242
87.432161	765.943063
87.934673	516.249489
88.437186	639.525191
88.939698	600.195588
89.442211	657.797409
89.944724	487.485784
90.447236	534.368242
90.949749	662.313487
91.452261	655.296707
91.954774	560.332975
92.457286	427.970525
92.959799	667.367804
93.462312	641.906261
93.964824	521.237650
94.467337	600.241639
94.969849	694.219766
95.472362	580.984065
95.974874	618.156287
96.477387	503.419634
96.979899	414.343427
97.482412	635.937127
97.984925	585.725870
98.487437	466.423752
98.989950	491.553949
99.492462	656.625331
99.994975	430.673297
100.497487	487.880073
101.000000	467.277495
