# Supplementary material for: Efficient Transmission of Subthreshold Signals in Complex Networks of Spiking Neurons
Source: PLoS One. 2015 Mar 23;10(3):e0121156. doi: 10.1371/journal.pone.0121156 (PMC4409401; doi:10.1371/journal.pone.0121156)
Supplement: S2 Raw Data — (TAR) [file pone.0121156.s002.tar › corr_gam3_kmean5_1red.dat]

1.000000	6894.755366
1.500000	4502.559886
2.000000	3856.290752
2.500000	3629.618195
3.000000	3767.945305
3.500000	3479.743943
4.000000	3393.326710
4.500000	3269.658729
5.000000	3651.159521
5.500000	2908.028250
6.000000	2958.428325
6.500000	3154.072486
7.000000	2940.285614
7.500000	2967.008233
8.000000	2494.118868
8.500000	2980.535070
9.000000	2419.098019
9.500000	2387.124573
10.000000	2577.048511
10.500000	2447.536043
11.000000	2289.349472
11.500000	2114.512851
12.000000	2217.848146
12.500000	2344.858188
13.000000	2711.514068
13.500000	2481.278278
14.000000	2523.413354
14.500000	2434.244562
15.000000	2349.346634
15.500000	2168.174462
16.000000	2261.364919
16.500000	2030.153045
17.000000	2339.109471
17.500000	2326.477821
18.000000	1921.782164
18.500000	2436.133843
19.000000	1937.658769
19.500000	2291.503668
20.000000	2182.183093
20.500000	2137.931408
21.000000	2125.518346
21.500000	1918.461644
22.000000	2338.629208
22.500000	1972.179914
23.000000	2053.076926
23.500000	1910.771857
24.000000	2261.181913
24.500000	2201.741726
25.000000	2401.383411
25.500000	2288.999923
26.000000	2891.942276
26.500000	1561.940087
27.000000	2687.252718
27.500000	3079.972016
28.000000	2506.644947
28.500000	1962.197489
29.000000	1852.109737
29.500000	1708.530347
30.000000	1936.370824
30.500000	2864.241975
31.000000	2194.509551
31.500000	2545.525612
32.000000	2428.078336
32.500000	2174.452064
33.000000	1815.362258
33.500000	2695.118515
34.000000	1931.259746
34.500000	2886.434759
35.000000	2068.458349
35.500000	2256.134260
36.000000	2473.835982
36.500000	2434.295904
37.000000	2995.556940
37.500000	2671.221289
38.000000	1835.924651
38.500000	1647.553703
39.000000	1944.946641
39.500000	2127.441829
40.000000	2300.403794
40.500000	2141.505036
41.000000	2401.355434
41.500000	2403.710464
42.000000	2468.166217
42.500000	1646.770022
43.000000	1548.854174
43.500000	1318.819083
44.000000	1692.055302
44.500000	1700.778950
