# Supplementary material for: Efficient Transmission of Subthreshold Signals in Complex Networks of Spiking Neurons
Source: PLoS One. 2015 Mar 23;10(3):e0121156. doi: 10.1371/journal.pone.0121156 (PMC4409401; doi:10.1371/journal.pone.0121156)
Supplement: S2 Raw Data — (TAR) [file pone.0121156.s002.tar › corr_gam4_kmean20_10redes.dat]

1.000000	3003.831110
1.502513	2618.855241
2.005025	2590.524417
2.507538	2276.474974
3.010050	2219.008874
3.512563	2914.871520
4.015075	3647.595185
4.517588	4945.517606
5.020101	5220.316480
5.522613	5580.179827
6.025126	6094.041900
6.527638	5046.312431
7.030151	5175.589504
7.532663	4825.277872
8.035176	5395.486050
8.537688	5180.259370
9.040201	4977.409946
9.542714	4443.473578
10.045226	3768.087092
10.547739	3368.893202
11.050251	3069.067470
11.552764	2769.564885
12.055276	2577.872403
12.557789	2312.963662
13.060302	2335.120200
13.562814	2219.094415
14.065327	2099.377022
14.567839	2017.568032
15.070352	1925.064904
15.572864	1881.032030
16.075377	1696.334806
16.577889	1726.617894
17.080402	1679.229832
17.582915	1720.654775
18.085427	1724.282634
18.587940	1669.622659
19.090452	1799.495857
19.592965	1609.138392
20.095477	1794.254207
20.597990	1749.328874
21.100503	1750.086708
21.603015	1870.253438
22.105528	1903.397397
22.608040	1915.486665
23.110553	1878.329732
23.613065	1892.404463
24.115578	1934.354274
24.618090	2060.129079
25.120603	2082.441205
25.623116	2273.476615
26.125628	2342.606546
26.628141	2507.896361
27.130653	2328.339998
27.633166	2569.690311
28.135678	2493.894239
28.638191	2747.995796
29.140704	2956.021522
29.643216	2938.729294
30.145729	3086.324191
30.648241	3082.847266
31.150754	3130.609943
31.653266	2977.222076
32.155779	3367.798862
32.658291	3651.866897
33.160804	3208.007882
33.663317	3201.358928
34.165829	3298.418527
34.668342	3515.584464
35.170854	3332.182171
35.673367	3210.424628
36.175879	3343.390385
36.678392	3311.299508
37.180905	3464.176921
37.683417	3524.990444
38.185930	3140.535752
38.688442	3285.247594
39.190955	3096.147893
39.693467	2980.840100
40.195980	3081.507116
40.698492	3498.895987
41.201005	2940.346898
41.703518	2768.466612
42.206030	2652.652284
42.708543	2778.871755
43.211055	2776.739118
43.713568	2635.747306
44.216080	2446.906533
44.718593	2649.653408
45.221106	2656.094395
45.723618	2681.869759
46.226131	2309.129970
46.728643	2346.536837
47.231156	2390.847550
47.733668	2332.542633
48.236181	2378.899508
48.738693	2046.479634
49.241206	2003.791771
49.743719	2525.870583
50.246231	2226.438439
50.748744	1733.467107
51.251256	2008.988750
51.753769	2008.543094
52.256281	1791.899815
52.758794	2025.429883
53.261307	2151.656349
53.763819	2167.675731
54.266332	1955.194262
54.768844	2084.698805
55.271357	1971.749662
55.773869	1517.943521
56.276382	1754.730566
56.778894	1592.695953
57.281407	1774.253290
57.783920	1930.622469
58.286432	1636.821667
58.788945	1631.871757
59.291457	1462.505823
59.793970	1479.326110
60.296482	1758.482636
60.798995	1378.071370
61.301508	1324.664684
61.804020	1524.068674
62.306533	1601.317019
62.809045	1412.280320
63.311558	1434.652511
63.814070	1291.827699
64.316583	1371.500867
64.819095	1423.153925
65.321608	1076.153264
65.824121	1154.191619
66.326633	1398.969233
66.829146	1250.818750
67.331658	1265.225640
67.834171	1233.798608
68.336683	1052.015577
68.839196	1271.840854
69.341709	1210.920982
69.844221	973.717556
70.346734	1267.928342
70.849246	1081.929047
71.351759	934.929150
71.854271	979.561045
72.356784	1033.361943
72.859296	1073.501060
73.361809	1101.590009
73.864322	1005.569083
74.366834	835.479777
74.869347	774.343171
75.371859	1019.298942
75.874372	926.873973
76.376884	793.546947
76.879397	1031.173285
77.381910	862.096795
77.884422	843.409447
78.386935	698.356322
78.889447	1111.975403
79.391960	866.659661
79.894472	767.046269
80.396985	841.422667
80.899497	836.757473
81.402010	998.101738
81.904523	765.965260
82.407035	914.159836
82.909548	697.003073
83.412060	842.345735
83.914573	790.745405
84.417085	743.461750
84.919598	711.289510
85.422111	734.963415
85.924623	792.584828
86.427136	607.609436
86.929648	797.188676
87.432161	625.630181
87.934673	577.885516
88.437186	707.102533
88.939698	704.008922
89.442211	527.578363
89.944724	541.251867
90.447236	687.445136
90.949749	700.907393
91.452261	561.632466
91.954774	524.483813
92.457286	561.232021
92.959799	762.244996
93.462312	554.065513
93.964824	564.540451
94.467337	656.251276
94.969849	632.055479
95.472362	572.554181
95.974874	536.190510
96.477387	515.716430
96.979899	518.452722
97.482412	592.752521
97.984925	534.636204
98.487437	498.307722
98.989950	511.618178
99.492462	565.109982
99.994975	362.613008
100.497487	494.280951
101.000000	546.232375
