# Supplementary material for: Efficient Transmission of Subthreshold Signals in Complex Networks of Spiking Neurons
Source: PLoS One. 2015 Mar 23;10(3):e0121156. doi: 10.1371/journal.pone.0121156 (PMC4409401; doi:10.1371/journal.pone.0121156)
Supplement: S2 Raw Data — (TAR) [file pone.0121156.s002.tar › corr_gam4_kmean20_1red.dat]

1.000000	3290.053235
1.500000	1937.772469
2.000000	2147.474504
2.500000	2301.014855
3.000000	1587.828844
3.500000	3276.308143
4.000000	2981.387802
4.500000	7993.544360
5.000000	7182.972695
5.500000	5513.182613
6.000000	3621.840701
6.500000	4527.196953
7.000000	4856.358392
7.500000	4689.420932
8.000000	3977.510770
8.500000	3625.121772
9.000000	3959.260752
9.500000	2880.031039
10.000000	3509.978660
10.500000	2707.029398
11.000000	2567.265286
11.500000	2908.478109
12.000000	2345.188789
12.500000	2289.341540
13.000000	2309.539078
13.500000	2094.805206
14.000000	1724.609111
14.500000	1764.093713
15.000000	1656.029635
15.500000	1523.357994
16.000000	1645.283736
16.500000	1656.968908
17.000000	1819.792116
17.500000	1604.145156
18.000000	1622.198249
18.500000	2020.807645
19.000000	1700.755433
19.500000	1684.056520
20.000000	2014.593430
20.500000	1769.931584
21.000000	1907.690202
21.500000	2039.475778
22.000000	1675.210143
22.500000	2050.228380
23.000000	2098.894165
23.500000	2494.156657
24.000000	2129.313352
24.500000	2271.153644
25.000000	2152.320213
25.500000	2357.667453
26.000000	3305.430839
26.500000	2428.165965
27.000000	2453.158627
27.500000	3071.048222
28.000000	3717.112922
28.500000	2910.931763
29.000000	3025.028046
29.500000	2655.133560
30.000000	2804.009112
30.500000	3119.815751
31.000000	3273.593787
31.500000	2933.788432
32.000000	2987.608086
32.500000	2821.074587
33.000000	4021.217745
33.500000	3905.353968
34.000000	4009.247896
34.500000	4362.614271
35.000000	3192.327425
35.500000	3435.904889
36.000000	3655.034058
36.500000	4340.754982
37.000000	3754.894048
37.500000	3121.324710
38.000000	4111.163042
38.500000	3091.610051
39.000000	2449.831886
39.500000	3543.344840
40.000000	3453.475789
40.500000	3265.915417
41.000000	2603.042322
41.500000	3715.167841
42.000000	3729.793324
42.500000	3499.284418
43.000000	2335.430827
43.500000	2814.776009
44.000000	2467.048301
44.500000	2324.052503
45.000000	2380.216849
45.500000	1983.273208
46.000000	2588.376835
46.500000	2728.930025
47.000000	2331.510540
47.500000	2130.627650
48.000000	1898.774728
48.500000	2330.824221
49.000000	2302.064744
49.500000	2595.788687
