# Supplementary material for: Efficient Transmission of Subthreshold Signals in Complex Networks of Spiking Neurons
Source: PLoS One. 2015 Mar 23;10(3):e0121156. doi: 10.1371/journal.pone.0121156 (PMC4409401; doi:10.1371/journal.pone.0121156)
Supplement: S2 Raw Data — (TAR) [file pone.0121156.s002.tar › corr_wsnet_pr01.dat]

1.000000	2621.773657
1.502513	3034.368513
2.005025	2216.309187
2.507538	3663.865682
3.010050	2233.115972
3.512563	1852.945880
4.015075	2013.417133
4.517588	1477.804813
5.020101	1924.200282
5.522613	1511.008481
6.025126	1396.974787
6.527638	1866.941246
7.030151	1342.239621
7.532663	1173.421005
8.035176	1103.361020
8.537688	1128.341971
9.040201	1203.317132
9.542714	1234.807312
10.045226	913.272699
10.547739	696.451272
11.050251	985.810970
11.552764	825.796991
12.055276	944.119869
12.557789	798.654179
13.060302	1043.023587
13.562814	619.790443
14.065327	694.070848
14.567839	603.991157
15.070352	651.713684
15.572864	601.830412
16.075377	700.656313
16.577889	520.083770
17.080402	491.679615
17.582915	525.652078
18.085427	459.921828
18.587940	524.747286
19.090452	581.221961
19.592965	464.963251
20.095477	543.609283
20.597990	447.801083
21.100503	367.028262
21.603015	427.252949
22.105528	428.404105
22.608040	420.368154
23.110553	422.857846
23.613065	392.964457
24.115578	395.765433
24.618090	340.490407
25.120603	402.620842
25.623116	424.708515
26.125628	477.151852
26.628141	335.244998
27.130653	326.447576
27.633166	342.198636
28.135678	444.919813
28.638191	406.395772
29.140704	393.562811
29.643216	332.232642
30.145729	355.539010
30.648241	348.865997
31.150754	278.533313
31.653266	348.359464
32.155779	347.656992
32.658291	380.649404
33.160804	301.937342
33.663317	318.382348
34.165829	363.850567
34.668342	291.384391
35.170854	221.064375
35.673367	337.599116
36.175879	306.600584
36.678392	328.080380
37.180905	337.919455
37.683417	258.649379
38.185930	339.443481
38.688442	276.203467
39.190955	242.561394
39.693467	222.818920
40.195980	261.175440
40.698492	231.072653
41.201005	300.223249
41.703518	250.033657
42.206030	352.868921
42.708543	236.549546
43.211055	264.572934
43.713568	221.516295
44.216080	304.940568
44.718593	208.670714
45.221106	236.693223
45.723618	293.572505
46.226131	276.206543
46.728643	258.033495
47.231156	312.558633
47.733668	171.635648
48.236181	239.562798
48.738693	255.403879
49.241206	277.975881
49.743719	269.434060
50.246231	272.582674
50.748744	195.850871
51.251256	180.124755
51.753769	289.948733
52.256281	199.634662
52.758794	300.822126
53.261307	286.725567
53.763819	181.323930
54.266332	208.178963
54.768844	207.685057
55.271357	296.049896
55.773869	212.577870
56.276382	164.806893
56.778894	230.512995
57.281407	186.246773
57.783920	106.562684
58.286432	235.450334
58.788945	116.270858
59.291457	169.870184
59.793970	192.708134
60.296482	127.583481
60.798995	184.944491
61.301508	130.676130
61.804020	184.725254
62.306533	133.668029
62.809045	125.387630
63.311558	115.277438
63.814070	212.370004
64.316583	181.138877
64.819095	267.384294
65.321608	145.655046
65.824121	222.583527
66.326633	162.168221
66.829146	256.468245
67.331658	153.549962
67.834171	139.372137
68.336683	203.768586
68.839196	167.066691
69.341709	144.097857
69.844221	246.297719
70.346734	217.546974
70.849246	191.408305
71.351759	134.759196
71.854271	121.257784
72.356784	157.761161
72.859296	105.546507
73.361809	221.989145
73.864322	118.200591
74.366834	93.181852
74.869347	118.086541
75.371859	173.777182
75.874372	194.613711
76.376884	144.082874
76.879397	154.334674
77.381910	210.635702
77.884422	188.458772
78.386935	163.591410
78.889447	117.005072
79.391960	120.791162
79.894472	59.786093
80.396985	134.319353
80.899497	159.147046
81.402010	107.283090
81.904523	56.956236
82.407035	166.641050
82.909548	116.538751
83.412060	136.072973
83.914573	106.219012
84.417085	160.579009
84.919598	148.700090
85.422111	137.195233
85.924623	142.312537
86.427136	161.047928
86.929648	205.413872
87.432161	151.745371
87.934673	72.738577
88.437186	201.567808
88.939698	285.459536
89.442211	159.660072
89.944724	120.157158
90.447236	133.349234
90.949749	138.972177
91.452261	136.611437
91.954774	96.754005
92.457286	131.434700
92.959799	98.845014
93.462312	151.208304
93.964824	91.740760
94.467337	120.689310
94.969849	143.154445
95.472362	116.981813
95.974874	119.207213
96.477387	182.920819
96.979899	124.108376
97.482412	116.497296
97.984925	77.196595
98.487437	157.031229
98.989950	152.189371
99.492462	104.866816
99.994975	49.792769
100.497487	102.326987
101.000000	82.379797
