# Supplementary material for: Efficient Transmission of Subthreshold Signals in Complex Networks of Spiking Neurons
Source: PLoS One. 2015 Mar 23;10(3):e0121156. doi: 10.1371/journal.pone.0121156 (PMC4409401; doi:10.1371/journal.pone.0121156)
Supplement: S2 Raw Data — (TAR) [file pone.0121156.s002.tar › corr_wsnet_pr03.dat]

1.000000	22355.196087
1.502513	14672.742474
2.005025	14919.495804
2.507538	10632.331047
3.010050	6311.513556
3.512563	3088.228665
4.015075	4417.004985
4.517588	3215.747748
5.020101	2955.835546
5.522613	1631.142609
6.025126	1425.659528
6.527638	1468.208275
7.030151	1197.827109
7.532663	1295.102699
8.035176	1284.351139
8.537688	1226.854076
9.040201	1417.769388
9.542714	1087.137419
10.045226	1185.157468
10.547739	1310.391992
11.050251	1045.688481
11.552764	893.946872
12.055276	1031.074499
12.557789	893.379385
13.060302	933.664112
13.562814	980.219826
14.065327	1070.550346
14.567839	986.402969
15.070352	1092.920741
15.572864	888.256967
16.075377	902.806700
16.577889	1012.394334
17.080402	920.731378
17.582915	1029.374780
18.085427	855.658336
18.587940	971.214957
19.090452	949.366585
19.592965	945.683817
20.095477	843.720696
20.597990	871.434973
21.100503	817.728603
21.603015	778.943820
22.105528	869.982474
22.608040	839.273615
23.110553	857.607607
23.613065	741.435232
24.115578	814.667430
24.618090	621.811086
25.120603	780.280040
25.623116	698.643376
26.125628	831.840035
26.628141	863.241652
27.130653	691.379532
27.633166	603.528623
28.135678	817.665008
28.638191	740.296805
29.140704	629.586545
29.643216	600.454536
30.145729	724.181278
30.648241	759.949837
31.150754	580.917908
31.653266	609.095067
32.155779	539.353425
32.658291	625.000355
33.160804	630.418673
33.663317	604.225725
34.165829	684.357201
34.668342	663.754656
35.170854	532.321512
35.673367	606.788385
36.175879	460.539904
36.678392	541.377055
37.180905	603.159078
37.683417	552.698114
38.185930	566.750378
38.688442	622.672086
39.190955	445.612504
39.693467	501.603009
40.195980	586.535048
40.698492	599.610885
41.201005	483.657840
41.703518	511.098907
42.206030	556.256735
42.708543	468.516313
43.211055	580.219969
43.713568	471.681248
44.216080	498.321207
44.718593	392.856942
45.221106	431.355999
45.723618	653.073832
46.226131	536.786278
46.728643	385.565362
47.231156	626.005278
47.733668	383.795021
48.236181	425.144707
48.738693	474.471709
49.241206	485.954385
49.743719	385.835382
50.246231	539.448945
50.748744	391.144687
51.251256	427.109946
51.753769	432.009000
52.256281	346.570302
52.758794	492.698086
53.261307	395.076238
53.763819	254.758309
54.266332	354.289192
54.768844	428.025689
55.271357	443.617712
55.773869	387.472989
56.276382	350.909202
56.778894	310.854883
57.281407	297.923509
57.783920	335.992104
58.286432	416.083897
58.788945	357.775239
59.291457	374.540662
59.793970	429.678645
60.296482	293.534109
60.798995	389.682974
61.301508	379.062048
61.804020	379.185124
62.306533	302.698650
62.809045	245.600063
63.311558	317.177192
63.814070	297.560566
64.316583	310.153161
64.819095	337.124865
65.321608	229.651900
65.824121	320.556350
66.326633	289.254994
66.829146	436.064542
67.331658	296.659735
67.834171	212.405674
68.336683	316.607223
68.839196	214.390703
69.341709	223.329280
69.844221	331.285505
70.346734	300.446929
70.849246	240.941919
71.351759	217.132232
71.854271	205.240576
72.356784	226.152830
72.859296	182.211349
73.361809	326.932179
73.864322	260.724587
74.366834	206.968548
74.869347	269.711551
75.371859	287.062448
75.874372	392.215392
76.376884	175.963885
76.879397	273.727961
77.381910	224.606768
77.884422	257.353817
78.386935	333.344466
78.889447	331.491561
79.391960	122.547127
79.894472	119.269448
80.396985	150.663722
80.899497	138.981469
81.402010	244.705473
81.904523	143.524656
82.407035	342.715375
82.909548	156.205658
83.412060	226.859118
83.914573	182.126428
84.417085	254.445381
84.919598	209.999574
85.422111	181.603544
85.924623	229.280483
86.427136	198.501576
86.929648	291.226075
87.432161	281.040000
87.934673	159.037247
88.437186	264.328812
88.939698	279.925393
89.442211	152.292765
89.944724	146.840075
90.447236	298.243658
90.949749	159.457915
91.452261	153.200941
91.954774	148.330151
92.457286	257.176198
92.959799	197.570779
93.462312	198.820680
93.964824	179.634347
94.467337	231.028896
94.969849	190.047092
95.472362	162.720824
95.974874	84.283307
96.477387	327.550933
96.979899	170.017390
97.482412	229.759817
97.984925	233.654786
98.487437	219.106329
98.989950	220.881251
99.492462	152.164623
99.994975	142.281423
100.497487	148.057208
101.000000	113.169461
