# Supplementary material for: Efficient Transmission of Subthreshold Signals in Complex Networks of Spiking Neurons
Source: PLoS One. 2015 Mar 23;10(3):e0121156. doi: 10.1371/journal.pone.0121156 (PMC4409401; doi:10.1371/journal.pone.0121156)
Supplement: S2 Raw Data — (TAR) [file pone.0121156.s002.tar › corr_wsnet_pr05.dat]

1.000000	907.767041
1.502513	306.147756
2.005025	625.503773
2.507538	1791.963772
3.010050	2323.528095
3.512563	2875.860665
4.015075	1650.425350
4.517588	3874.018930
5.020101	3856.032034
5.522613	4874.283582
6.025126	4453.138359
6.527638	4086.995615
7.030151	3497.186174
7.532663	3255.911452
8.035176	2715.591863
8.537688	2441.392666
9.040201	3062.140552
9.542714	2453.089088
10.045226	1845.122705
10.547739	1798.632201
11.050251	1538.789307
11.552764	1527.171632
12.055276	1507.400279
12.557789	1344.629624
13.060302	1745.857335
13.562814	1684.523000
14.065327	1627.745957
14.567839	1631.663247
15.070352	1678.693508
15.572864	1326.182526
16.075377	3100.169200
16.577889	2638.770892
17.080402	3672.666527
17.582915	5529.901231
18.085427	3815.601742
18.587940	4636.325822
19.090452	3269.149273
19.592965	2909.153020
20.095477	2923.190337
20.597990	3478.125644
21.100503	3512.816065
21.603015	2880.303166
22.105528	2637.160560
22.608040	2459.059390
23.110553	2331.488729
23.613065	2151.072591
24.115578	2504.082505
24.618090	2017.570645
25.120603	2119.288105
25.623116	1827.834466
26.125628	1887.691855
26.628141	2217.177753
27.130653	1578.512154
27.633166	1812.993920
28.135678	1930.784850
28.638191	1871.663563
29.140704	1626.634610
29.643216	1446.736787
30.145729	1461.930240
30.648241	1694.783008
31.150754	1454.686544
31.653266	1345.111747
32.155779	1069.294767
32.658291	1702.028553
33.160804	1024.435837
33.663317	1267.186583
34.165829	1404.238218
34.668342	1140.609734
35.170854	1067.601436
35.673367	1159.170295
36.175879	1118.231288
36.678392	1085.853227
37.180905	1201.232763
37.683417	1139.455798
38.185930	958.883409
38.688442	1260.072002
39.190955	831.892890
39.693467	1171.549699
40.195980	1213.464394
40.698492	1090.585891
41.201005	1016.124422
41.703518	1137.969706
42.206030	1148.527044
42.708543	992.423138
43.211055	921.101469
43.713568	1017.716847
44.216080	943.437081
44.718593	744.760922
45.221106	821.619705
45.723618	1033.781591
46.226131	856.443178
46.728643	975.307677
47.231156	965.515167
47.733668	625.712333
48.236181	819.749718
48.738693	865.274677
49.241206	888.266790
49.743719	886.343622
50.246231	1031.790944
50.748744	622.929116
51.251256	801.321233
51.753769	812.367199
52.256281	607.186230
52.758794	670.654675
53.261307	653.736159
53.763819	860.175790
54.266332	720.102161
54.768844	769.621438
55.271357	869.352682
55.773869	640.468372
56.276382	579.734492
56.778894	678.611413
57.281407	680.340395
57.783920	609.948021
58.286432	704.023147
58.788945	672.978908
59.291457	682.307394
59.793970	533.719836
60.296482	455.356388
60.798995	603.421009
61.301508	516.020198
61.804020	615.720274
62.306533	531.179706
62.809045	496.202484
63.311558	485.020809
63.814070	634.202257
64.316583	491.033969
64.819095	652.909147
65.321608	416.502949
65.824121	662.916861
66.326633	436.447176
66.829146	644.176318
67.331658	375.442169
67.834171	421.854637
68.336683	554.841507
68.839196	382.357216
69.341709	321.679706
69.844221	433.063450
70.346734	359.492952
70.849246	488.296187
71.351759	461.078669
71.854271	284.175171
72.356784	454.307863
72.859296	332.602675
73.361809	607.229848
73.864322	479.421321
74.366834	304.122063
74.869347	322.376676
75.371859	579.415124
75.874372	456.239273
76.376884	390.589236
76.879397	258.275069
77.381910	407.299925
77.884422	457.229994
78.386935	504.648928
78.889447	305.971181
79.391960	216.578358
79.894472	353.009334
80.396985	251.993211
80.899497	371.844821
81.402010	357.573920
81.904523	190.434212
82.407035	375.863395
82.909548	304.736756
83.412060	352.643677
83.914573	270.961985
84.417085	279.559711
84.919598	247.831186
85.422111	147.647980
85.924623	434.091232
86.427136	364.981324
86.929648	419.934361
87.432161	280.548526
87.934673	218.373793
88.437186	482.436223
88.939698	510.284813
89.442211	390.719359
89.944724	353.098381
90.447236	322.259960
90.949749	314.942016
91.452261	261.970210
91.954774	217.891294
92.457286	369.765796
92.959799	325.450869
93.462312	411.633467
93.964824	208.210267
94.467337	432.089657
94.969849	438.493417
95.472362	411.005386
95.974874	424.377714
96.477387	407.456598
96.979899	380.753334
97.482412	363.051679
97.984925	361.144239
98.487437	285.448722
98.989950	470.376376
99.492462	318.600999
99.994975	311.320733
100.497487	337.556912
101.000000	196.762175
