# Supplementary material for: Efficient Transmission of Subthreshold Signals in Complex Networks of Spiking Neurons
Source: PLoS One. 2015 Mar 23;10(3):e0121156. doi: 10.1371/journal.pone.0121156 (PMC4409401; doi:10.1371/journal.pone.0121156)
Supplement: S2 Raw Data — (TAR) [file pone.0121156.s002.tar › corr_wsnet_pr07.dat]

1.000000	1250.381873
1.502513	639.249259
2.005025	676.324594
2.507538	647.564048
3.010050	625.752707
3.512563	507.248378
4.015075	546.190764
4.517588	446.840650
5.020101	507.378400
5.522613	514.178338
6.025126	457.271977
6.527638	448.369340
7.030151	642.922263
7.532663	582.532317
8.035176	704.222301
8.537688	910.936420
9.040201	923.870184
9.542714	1041.783928
10.045226	671.790882
10.547739	1047.979118
11.050251	1030.579188
11.552764	1355.233835
12.055276	1373.541164
12.557789	1099.663011
13.060302	1064.017230
13.562814	1097.788732
14.065327	1290.320110
14.567839	1092.333906
15.070352	838.439101
15.572864	812.735867
16.075377	858.729711
16.577889	881.671006
17.080402	794.363010
17.582915	809.125372
18.085427	807.204042
18.587940	705.658515
19.090452	666.170249
19.592965	629.183308
20.095477	658.721848
20.597990	709.969824
21.100503	765.338061
21.603015	562.978049
22.105528	741.952381
22.608040	825.584447
23.110553	652.401456
23.613065	809.819126
24.115578	918.639245
24.618090	837.619343
25.120603	764.540733
25.623116	1272.095934
26.125628	1305.579799
26.628141	1454.704694
27.130653	1680.801058
27.633166	1124.410853
28.135678	1871.629221
28.638191	2213.581112
29.140704	2821.095616
29.643216	2212.041052
30.145729	2339.453910
30.648241	2265.280664
31.150754	2233.831213
31.653266	3529.103941
32.155779	2590.104072
32.658291	2932.151321
33.160804	2795.584768
33.663317	3818.337930
34.165829	3505.271858
34.668342	2508.763564
35.170854	2998.752467
35.673367	2952.819891
36.175879	3078.470761
36.678392	2996.104945
37.180905	2927.787942
37.683417	2543.823626
38.185930	2163.426737
38.688442	2266.807296
39.190955	2062.850156
39.693467	1819.850867
40.195980	1980.235825
40.698492	1832.089194
41.201005	1760.235726
41.703518	1823.002056
42.206030	2067.056652
42.708543	2152.689116
43.211055	2284.283431
43.713568	1605.283216
44.216080	1778.945250
44.718593	1379.906366
45.221106	1814.340744
45.723618	1797.357918
46.226131	1670.206959
46.728643	1500.844357
47.231156	1740.353861
47.733668	1184.431190
48.236181	1431.940954
48.738693	1595.682262
49.241206	1552.106017
49.743719	1414.805588
50.246231	1828.084368
50.748744	1238.338955
51.251256	1325.565069
51.753769	1146.347968
52.256281	907.873982
52.758794	1194.563119
53.261307	1275.630918
53.763819	1496.004875
54.266332	1056.849496
54.768844	1289.572834
55.271357	1125.455665
55.773869	1163.745365
56.276382	877.143256
56.778894	1359.742558
57.281407	1116.888226
57.783920	1206.471881
58.286432	1351.501255
58.788945	1032.782810
59.291457	1144.286677
59.793970	971.151244
60.296482	757.386633
60.798995	950.408790
61.301508	932.363457
61.804020	984.530428
62.306533	839.551069
62.809045	787.709265
63.311558	775.305219
63.814070	1051.395362
64.316583	773.847244
64.819095	956.877708
65.321608	891.345327
65.824121	1206.155994
66.326633	777.554157
66.829146	851.040450
67.331658	1155.155010
67.834171	659.822025
68.336683	575.142527
68.839196	1099.381138
69.341709	370.671208
69.844221	872.800234
70.346734	899.067778
70.849246	833.354358
71.351759	495.687434
71.854271	536.401791
72.356784	978.749383
72.859296	586.157612
73.361809	751.450709
73.864322	820.844658
74.366834	575.550328
74.869347	685.376488
75.371859	740.259406
75.874372	479.667227
76.376884	499.425561
76.879397	664.245718
77.381910	428.691437
77.884422	692.498030
78.386935	674.851778
78.889447	546.829646
79.391960	472.954301
79.894472	546.484003
80.396985	653.819620
80.899497	653.888996
81.402010	441.725484
81.904523	471.630959
82.407035	633.645807
82.909548	498.722778
83.412060	566.732103
83.914573	647.905759
84.417085	478.012328
84.919598	465.501671
85.422111	513.651392
85.924623	329.953950
86.427136	465.223854
86.929648	758.564125
87.432161	438.372069
87.934673	313.235454
88.437186	651.334907
88.939698	724.813162
89.442211	492.408559
89.944724	296.541599
90.447236	621.696723
90.949749	501.384160
91.452261	466.208428
91.954774	315.372464
92.457286	585.515634
92.959799	310.966369
93.462312	341.060926
93.964824	667.384659
94.467337	470.395842
94.969849	542.961095
95.472362	523.216094
95.974874	293.570310
96.477387	774.665965
96.979899	320.547342
97.482412	470.441829
97.984925	445.358560
98.487437	454.942942
98.989950	604.814042
99.492462	479.680929
99.994975	288.411145
100.497487	609.608921
101.000000	238.798071
