# Supplementary material for: Efficient Transmission of Subthreshold Signals in Complex Networks of Spiking Neurons
Source: PLoS One. 2015 Mar 23;10(3):e0121156. doi: 10.1371/journal.pone.0121156 (PMC4409401; doi:10.1371/journal.pone.0121156)
Supplement: S2 Raw Data — (TAR) [file pone.0121156.s002.tar › corr_wsnet_pr08.dat]

1.000000	1056.814262
1.502513	1040.968235
2.005025	654.963349
2.507538	613.601790
3.010050	640.750602
3.512563	530.050370
4.015075	556.173545
4.517588	383.114916
5.020101	397.504671
5.522613	433.156332
6.025126	355.902504
6.527638	346.059392
7.030151	292.750646
7.532663	279.353995
8.035176	266.353244
8.537688	343.206896
9.040201	199.079767
9.542714	335.038076
10.045226	219.617382
10.547739	370.506439
11.050251	319.263503
11.552764	364.215637
12.055276	488.971264
12.557789	518.272019
13.060302	783.562067
13.562814	820.026704
14.065327	747.447504
14.567839	1286.225138
15.070352	1310.067447
15.572864	1073.104207
16.075377	930.855498
16.577889	1253.637404
17.080402	967.070607
17.582915	967.727052
18.085427	948.460239
18.587940	801.664560
19.090452	889.317315
19.592965	692.344360
20.095477	826.775698
20.597990	673.670553
21.100503	743.158498
21.603015	628.022063
22.105528	630.538526
22.608040	582.505427
23.110553	588.611358
23.613065	634.612901
24.115578	584.934969
24.618090	601.660273
25.120603	638.750727
25.623116	590.804571
26.125628	807.589338
26.628141	694.356109
27.130653	710.118501
27.633166	555.818609
28.135678	835.315462
28.638191	639.625205
29.140704	845.071513
29.643216	934.493134
30.145729	906.662078
30.648241	1304.544956
31.150754	866.742292
31.653266	1039.023629
32.155779	1260.374527
32.658291	1748.912721
33.160804	1182.837608
33.663317	1882.916487
34.165829	1881.456942
34.668342	1436.015933
35.170854	1378.315925
35.673367	2290.120057
36.175879	2171.194752
36.678392	1905.868979
37.180905	3349.975533
37.683417	2912.506042
38.185930	2434.974953
38.688442	2503.888980
39.190955	2385.448564
39.693467	2195.053942
40.195980	2824.692710
40.698492	2468.046713
41.201005	2761.303093
41.703518	2149.696627
42.206030	2548.873633
42.708543	2524.373474
43.211055	2728.259613
43.713568	2303.608433
44.216080	2202.927927
44.718593	1605.484370
45.221106	2633.327948
45.723618	2564.285515
46.226131	2240.553002
46.728643	2276.939899
47.231156	1936.106532
47.733668	1666.290307
48.236181	1709.188890
48.738693	2169.403031
49.241206	2050.355376
49.743719	1915.854381
50.246231	1974.970705
50.748744	1277.349408
51.251256	1779.564214
51.753769	1288.693536
52.256281	1457.373684
52.758794	1354.975696
53.261307	1574.777973
53.763819	1551.268667
54.266332	1617.037509
54.768844	1458.494053
55.271357	1303.003162
55.773869	1499.445593
56.276382	1356.124100
56.778894	1214.316871
57.281407	1353.859271
57.783920	1383.244657
58.286432	1169.845476
58.788945	1174.297535
59.291457	1205.289109
59.793970	1105.891122
60.296482	1148.021230
60.798995	944.539930
61.301508	729.264116
61.804020	1123.929327
62.306533	1160.425973
62.809045	1112.081935
63.311558	975.899108
63.814070	1227.305479
64.316583	1026.579465
64.819095	1163.150983
65.321608	540.849495
65.824121	961.685656
66.326633	808.938236
66.829146	1094.370291
67.331658	947.073955
67.834171	753.524676
68.336683	922.010706
68.839196	905.520009
69.341709	637.048752
69.844221	898.194857
70.346734	1147.392535
70.849246	827.872817
71.351759	661.988122
71.854271	605.867471
72.356784	980.480296
72.859296	680.563598
73.361809	1234.619081
73.864322	710.901055
74.366834	609.602897
74.869347	937.918838
75.371859	1205.245071
75.874372	760.871245
76.376884	714.115553
76.879397	843.174782
77.381910	916.456379
77.884422	991.454966
78.386935	835.347694
78.889447	587.363523
79.391960	659.119084
79.894472	542.618314
80.396985	851.706787
80.899497	889.364279
81.402010	661.496242
81.904523	383.839234
82.407035	790.459501
82.909548	471.090023
83.412060	724.623608
83.914573	670.125709
84.417085	796.551822
84.919598	656.925853
85.422111	663.270915
85.924623	530.778640
86.427136	570.509040
86.929648	563.291332
87.432161	667.730600
87.934673	588.429996
88.437186	1027.230226
88.939698	968.536645
89.442211	586.296905
89.944724	407.551116
90.447236	542.993649
90.949749	628.891372
91.452261	527.875040
91.954774	391.233227
92.457286	496.163410
92.959799	618.160519
93.462312	670.174567
93.964824	477.217431
94.467337	666.099515
94.969849	557.764507
95.472362	518.133342
95.974874	390.916352
96.477387	677.025051
96.979899	528.051354
97.482412	689.381382
97.984925	390.434014
98.487437	423.194621
98.989950	619.830838
99.492462	651.362157
99.994975	301.600034
100.497487	303.928799
101.000000	476.518049
