# Supplementary material for: Efficient Transmission of Subthreshold Signals in Complex Networks of Spiking Neurons
Source: PLoS One. 2015 Mar 23;10(3):e0121156. doi: 10.1371/journal.pone.0121156 (PMC4409401; doi:10.1371/journal.pone.0121156)
Supplement: S2 Raw Data — (TAR) [file pone.0121156.s002.tar › corr_wsnet_pr1.dat]

1.000000	1757.155410
1.502513	1377.579115
2.005025	918.988347
2.507538	1050.762528
3.010050	938.040226
3.512563	852.775773
4.015075	695.235590
4.517588	593.724696
5.020101	618.895577
5.522613	504.621232
6.025126	531.317000
6.527638	499.657849
7.030151	289.046310
7.532663	317.980705
8.035176	354.594598
8.537688	298.003365
9.040201	299.224450
9.542714	316.804166
10.045226	346.340445
10.547739	291.728078
11.050251	312.400236
11.552764	317.046452
12.055276	336.556746
12.557789	347.423457
13.060302	339.221379
13.562814	313.644750
14.065327	316.616342
14.567839	335.340553
15.070352	294.997953
15.572864	302.795032
16.075377	337.894581
16.577889	317.547894
17.080402	397.114991
17.582915	327.602918
18.085427	343.915929
18.587940	375.374665
19.090452	525.529890
19.592965	391.149258
20.095477	603.255243
20.597990	790.590400
21.100503	680.055819
21.603015	685.818937
22.105528	951.938153
22.608040	818.710907
23.110553	913.864571
23.613065	932.335942
24.115578	745.160806
24.618090	950.898862
25.120603	821.940531
25.623116	668.970943
26.125628	824.803941
26.628141	682.957074
27.130653	730.154679
27.633166	566.458227
28.135678	582.701463
28.638191	652.130579
29.140704	521.872757
29.643216	579.128494
30.145729	518.621305
30.648241	610.157356
31.150754	497.631641
31.653266	568.074508
32.155779	481.020793
32.658291	593.845602
33.160804	537.385739
33.663317	628.327243
34.165829	784.973569
34.668342	585.731054
35.170854	647.510744
35.673367	603.137019
36.175879	580.278155
36.678392	721.370861
37.180905	767.221142
37.683417	801.583315
38.185930	761.479512
38.688442	732.702238
39.190955	825.821010
39.693467	1011.042171
40.195980	762.130841
40.698492	1008.449973
41.201005	1362.713522
41.703518	888.687133
42.206030	1364.899628
42.708543	1239.024203
43.211055	1687.104797
43.713568	1334.988063
44.216080	1956.698145
44.718593	1010.877687
45.221106	1441.423711
45.723618	2134.954222
46.226131	1977.287851
46.728643	1372.809058
47.231156	1865.659559
47.733668	1277.196923
48.236181	2124.353937
48.738693	1742.810894
49.241206	1737.320411
49.743719	2189.646076
50.246231	2244.329022
50.748744	1857.237763
51.251256	2355.703890
51.753769	1904.606801
52.256281	1946.032407
52.758794	1956.265579
53.261307	2594.173623
53.763819	1643.849686
54.266332	1668.866012
54.768844	2126.289906
55.271357	1917.216051
55.773869	1682.244237
56.276382	1488.271024
56.778894	1796.304342
57.281407	1463.902597
57.783920	1478.655018
58.286432	1814.247243
58.788945	2036.012304
59.291457	1892.445462
59.793970	1489.272415
60.296482	1516.424122
60.798995	1399.190751
61.301508	1304.058621
61.804020	1570.658664
62.306533	1485.576390
62.809045	1312.225954
63.311558	1440.485197
63.814070	1279.003393
64.316583	1394.163146
64.819095	1423.070529
65.321608	1284.982346
65.824121	1611.778303
66.326633	1085.873093
66.829146	1434.899894
67.331658	1279.120679
67.834171	878.549056
68.336683	1266.161832
68.839196	1480.399292
69.341709	837.169701
69.844221	1167.467077
70.346734	1018.519235
70.849246	1335.272141
71.351759	927.186825
71.854271	697.295620
72.356784	1119.208687
72.859296	994.249635
73.361809	1319.780384
73.864322	1293.824106
74.366834	953.942545
74.869347	1035.312296
75.371859	1035.054586
75.874372	893.544042
76.376884	927.134131
76.879397	1116.445237
77.381910	996.214921
77.884422	944.780197
78.386935	1356.995148
78.889447	753.219379
79.391960	669.729590
79.894472	569.353699
80.396985	971.367660
80.899497	1197.175643
81.402010	863.661351
81.904523	645.146229
82.407035	1156.836821
82.909548	836.947242
83.412060	791.273677
83.914573	700.286532
84.417085	862.440779
84.919598	667.454820
85.422111	591.402529
85.924623	623.432624
86.427136	482.502784
86.929648	622.086473
87.432161	856.597015
87.934673	610.762868
88.437186	1112.984224
88.939698	1235.906381
89.442211	824.621794
89.944724	424.005650
90.447236	988.011737
90.949749	697.236362
91.452261	484.481971
91.954774	457.337326
92.457286	725.194406
92.959799	717.131370
93.462312	682.194549
93.964824	751.675717
94.467337	740.915356
94.969849	762.093735
95.472362	641.836964
95.974874	781.371773
96.477387	974.423220
96.979899	675.426055
97.482412	735.800029
97.984925	484.730806
98.487437	693.855457
98.989950	879.693820
99.492462	705.877763
99.994975	327.315998
100.497487	284.566835
101.000000	522.171819
