# Supplementary material for: Efficient Transmission of Subthreshold Signals in Complex Networks of Spiking Neurons
Source: PLoS One. 2015 Mar 23;10(3):e0121156. doi: 10.1371/journal.pone.0121156 (PMC4409401; doi:10.1371/journal.pone.0121156)
Supplement: S2 Raw Data — (TAR) [file pone.0121156.s002.tar › datosPRL.dat]

#dB-C, obtenidos de la tabla del PRL
35 0.4913 1 0.04
55 0.3816 3 0.08
65 0.5061 20 0.08
70 0.5738 50 0.08
85 0.4152 140 0.08
