# Supplementary material for: Efficient Transmission of Subthreshold Signals in Complex Networks of Spiking Neurons
Source: PLoS One. 2015 Mar 23;10(3):e0121156. doi: 10.1371/journal.pone.0121156 (PMC4409401; doi:10.1371/journal.pone.0121156)
Supplement: S2 Raw Data — (TAR) [file pone.0121156.s002.tar › dranxor2.f]

	subroutine dranini(iseed0)
	implicit double precision(a-h,o-z)
    	parameter(ip=1279)
	parameter(np=14)
	parameter(nbit=31)
	parameter(m=2**np,np1=nbit-np,nn=2**np1-1,nn1=nn+1)
	integer ix(ip)
	dimension g(0:m)

	data c0,c1,c2/2.515517,0.802853,0.010328/
	data d1,d2,d3/1.432788,0.189269,0.001308/
c
	common /ixx/ ix
	common /icc/ ic     
	common /gg/ g
c
	dseed=iseed0
    	do 200 i=1,ip
        ix(i)=0
        do 200 j=0,nbit-1
        if(randxx(dseed).lt.0.5) ix(i)=ibset(ix(i),j)
200	continue
	ic=0
c
	pi=4.0d0*datan(1.0d0)
	do 1 i=m/2,m
	p=1.0-real(i+1)/(m+2)
	t=sqrt(-2.0*log(p))
	x=t-(c0+t*(c1+c2*t))/(1.0+t*(d1+t*(d2+t*d3)))
	g(i)=x
	g(m-i)=-x
1	continue

	u2th=1.0-real(m+2)/m*sqrt(2.0/pi)*g(m)*exp(-g(m)*g(m)/2)
	u2th=nn1*sqrt(u2th)
	do 856 i=0,m
856	g(i)=g(i)/u2th

	return
	end


    	function idran(n)
	implicit double precision(a-h,o-z)
    	parameter(ip=1279)
	parameter(iq=418)
	parameter(is=ip-iq)
	integer ix(ip)
	common /ixx/ ix
	common /icc/ ic
	ic=ic+1
    	if(ic.gt.ip) ic=1
	if(ic.gt.iq) then
		ix(ic)=ieor(ix(ic),ix(ic-iq))
	else
        	ix(ic)=ieor(ix(ic),ix(ic+is))
    	endif
    	iran=ix(ic)
        if (n.gt.0) idran=mod(iran,n)+1
    	return
	end

	function dranu()
	implicit double precision(a-h,o-z)
    	parameter(ip=1279)
	parameter(iq=418)
	parameter(is=ip-iq)
    	parameter (rmax=2147483647.0)
	integer ix(ip)
	common /ixx/ ix
	common /icc/ ic
	ic=ic+1
    	if(ic.gt.ip) ic=1
	if(ic.gt.iq) then
		ix(ic)=ieor(ix(ic),ix(ic-iq))
	else
        	ix(ic)=ieor(ix(ic),ix(ic+is))
    	endif
    	dranu=real(ix(ic))/rmax
	return
	end


	function drang()
	implicit double precision(a-h,o-z)
    	parameter(ip=1279)
	parameter(iq=418)
	parameter(np=14)
	parameter(nbit=31)
	parameter(m=2**np,np1=nbit-np,nn=2**np1-1,nn1=nn+1)
	parameter(is=ip-iq)

	integer ix(ip)
	dimension g(0:m)

	common /ixx/ ix
	common /icc/ ic
	common /gg/ g

	ic=ic+1
    	if(ic.gt.ip) ic=1
	if(ic.gt.iq) then
		ix(ic)=ieor(ix(ic),ix(ic-iq))
	else
        	ix(ic)=ieor(ix(ic),ix(ic+is))
    	endif
	i=ishft(ix(ic),-np1)
	i2=iand(ix(ic),nn)
	drang=i2*g(i+1)+(nn1-i2)*g(i)
	return
	end


	subroutine dranbm(x1,x2)
	implicit double precision(a-h,o-z)
    	parameter(ip=1279)
	parameter(iq=418)
	parameter(is=ip-iq)
    	parameter (rmax=2147483647.0)
	integer ix(ip)
	common /ixx/ ix
	common /icc/ ic
	data pi2 /6.2831853072/
	ic=ic+1
    	if (ic.gt.ip) ic=1
	if(ic.gt.iq) then
		ix(ic)=ieor(ix(ic),ix(ic-iq))
	else
        	ix(ic)=ieor(ix(ic),ix(ic+is))
    	endif
	u=pi2*real(ix(ic))/rmax
	ic=ic+1
    	if(ic.gt.ip) ic=1
	if(ic.gt.iq) then
		ix(ic)=ieor(ix(ic),ix(ic-iq))
	else
        	ix(ic)=ieor(ix(ic),ix(ic+is))
    	endif
	v=(real(ix(ic))+0.5)/rmax
	v=sqrt(-2.0*log(v))
	x1=cos(u)*v
	x2=sin(u)*v
	return
	end


	subroutine drangv(u,n)
	implicit double precision(a-h,o-z)
	parameter(ip=1279)
	parameter(iq=418)
	parameter(np=14)
	parameter(nbit=31)
	parameter(m=2**np,np1=nbit-np,nn=2**np1-1,nn1=nn+1)
	parameter(is=ip-iq)
	dimension g(0:m)
	dimension u(n)
	dimension ix(ip)
	common /gg/ g
	common /ixx/ ix
	common /icc/ic

        n1=0
10      if (ic.lt.iq) then
          kmax=min(n-n1,iq-ic)
	  do 99 k=1,kmax
  	  ic=ic+1
	  ix(ic)=ieor(ix(ic),ix(ic+is))
	  i=ishft(ix(ic),-np1)
	  i2=iand(ix(ic),nn)
	  u(n1+k)=i2*g(i+1)+(nn1-i2)*g(i)
99        continue
        else
          kmax=min(n-n1,ip-ic)
	  do 98 k=1,kmax
	  ic=ic+1
	  ix(ic)=ieor(ix(ic),ix(ic-iq))
	  i=ishft(ix(ic),-np1)
	  i2=iand(ix(ic),nn)
	  u(n1+k)=i2*g(i+1)+(nn1-i2)*g(i)
98        enddo
        endif
        if(ic.ge.ip) ic=0
        n1=n1+kmax
        if (n1.lt.n) goto 10
        
	return
	end


	subroutine drangvv(iv,u,n)
	implicit double precision(a-h,o-z)
	parameter(ip=1279)
	parameter(iq=418)
	parameter(np=14)
	parameter(nbit=31)
	parameter(m=2**np,np1=nbit-np,nn=2**np1-1,nn1=nn+1)
	parameter(is=ip-iq)
        dimension iv(n+ip)
	dimension g(0:m)
	dimension u(n)
	dimension ix(ip)
	common /gg/ g
	common /ixx/ ix
	common /icc/ic

	do 10 i=ic+1,ip
10	iv(i-ic)=ix(i)
	do 20 i=1,ic
20	iv(ip-ic+i)=ix(i)	

cCDEC$ INIT_DEP_FWD
	do 99 k=1,n
	ir=ieor(iv(k+is),iv(k))
	i=ishft(ir,-np1)
	i2=iand(ir,nn)
	u(k)=i2*g(i+1)+(nn1-i2)*g(i)
	iv(k+ip)=ir
99	continue

	do 11 i=ic+1,ip
11	ix(i)=iv(n+i-ic)
	do 21 i=1,ic
21	ix(i)=iv(n+ip-ic+i)

	return
	end

      function randxx(dseed)
      double precision a,c,xm,rm,dseed,randxx
      parameter (xm=2.d0**32,rm=1.d0/xm,a=69069.d0,c=1.d0)
      dseed=mod(dseed*a+c,xm)
      randxx=dseed*rm
      return
      end
                     
