# Supplementary material for: Efficient Transmission of Subthreshold Signals in Complex Networks of Spiking Neurons
Source: PLoS One. 2015 Mar 23;10(3):e0121156. doi: 10.1371/journal.pone.0121156 (PMC4409401; doi:10.1371/journal.pone.0121156)
Supplement: S2 Raw Data — (TAR) [file pone.0121156.s002.tar › Fig10.plot]

set terminal postscript eps enhanced solid color "Helvetica,22" linewidth 2.5
set output "Fig10.eps"
set key
set size 2,1
set multiplot
set size 1,1
set origin 0,0
set label 1"A" at 3.2,16260 font "Helvetica,40"
set ytics 0,4000,16000
set xtics 10,10,500
set log x
set ylabel "C" font "Helvetica,26"
set xlabel "D (pA)" font "Helvetica,26"
plot [10:1000][0:16000]"corr_gam2.1_kmean20_10redes.dat" u (10*$1):2 t'{/Symbol g}=2.1'w l lw 2 lc rgb "#DC143C","corr_gam2.5_kmean20_10redes.dat" u (10*$1):2 t'{/Symbol g}=2.5'w l lw 2  lc rgb "#228B22", "corr_gam3_kmean20_5redes.dat" u (10*$1):2 t'{/Symbol g}=3'w l lw 2 lc rgb "#4169E1","corr_gam3.5_kmean20_10redes.dat" u (10*$1):2 t'{/Symbol g}=3.5'w l lw 2 lc rgb "#DDA0DD", "corr_gam4_kmean20_10redes.dat" u (10*$1):2 t'{/Symbol g}=4'w l lw 2 lc rgb "#F4A460"
set size 1,1
set origin 1,0
unset xlabel
unset ylabel
#set ytics 0,4000,12000
set label 1"B" at 4,12660 font "Helvetica,40"
set xtics 1,10,500
set log 
set ylabel "C" font "Helvetica,26"
set xlabel "D (pA)" font "Helvetica,26"
plot [10:600][1000:12000]"corr_gam3_kmean5_10redes.dat" u (10*$1):2 t'<k>=5'w l lw 2 lc rgb "#DC143C","corr_gam3_kmean10_10redes.dat" u (10*$1):2 t' =10'w l  lw 2  lc rgb "#228B22", "corr_gam3_kmean15_10redes.dat" u (10*$1):2 t'  =15'w l lw 2 lc rgb "#4169E1", "corr_gam3_kmean20_10redes.dat" u (10*$1):2 t'  =20'w l lw 2 lc rgb "#DDA0DD","corr_gam3_kmean25_10redes.dat" u (10*$1):2 t'  =25'w l lw 2 lc rgb "#F4A460"
