# Supplementary material for: Efficient Transmission of Subthreshold Signals in Complex Networks of Spiking Neurons
Source: PLoS One. 2015 Mar 23;10(3):e0121156. doi: 10.1371/journal.pone.0121156 (PMC4409401; doi:10.1371/journal.pone.0121156)
Supplement: S2 Raw Data — (TAR) [file pone.0121156.s002.tar › Fig11.plot]

set terminal postscript eps enhanced solid color "Helvetica,22" linewidth 2.5
set output "Fig11.eps"
set xlabel "D (pA)" font "Helvetica,24"
set ylabel "C" font "Helvetica,24"
set log x
set ytics 0,2000,6000
plot [10:1000][0:6000]"corr_wsnet_pr01.dat" u (10*$1):2 t'{p_r}=0.1' w l lw 2 lc rgb "#DC143C","corr_wsnet_pr03.dat" u (10*$1):2 t'{p_r}=0.3' w l lw 2  lc rgb "#228B22","corr_wsnet_pr05.dat" u (10*$1):2 t'{p_r}=0.5' w l lw 2 lc rgb "#4169E1","corr_wsnet_pr07.dat" u (10*$1):2 t'{p_r}=0.7' w l lw 2 lc rgb "#DDA0DD","corr_wsnet_pr08.dat" u (10*$1):2 t'{p_r}=0.8' w l lw 2 lc rgb "#F4A460"
