# Supplementary material for: Efficient Transmission of Subthreshold Signals in Complex Networks of Spiking Neurons
Source: PLoS One. 2015 Mar 23;10(3):e0121156. doi: 10.1371/journal.pone.0121156 (PMC4409401; doi:10.1371/journal.pone.0121156)
Supplement: S2 Raw Data — (TAR) [file pone.0121156.s002.tar › Fig12_panelA_C.plot]

set terminal pdfcairo enhanced solid color font "Helvetica,15" linewidth 2.5 size 7.9cm,13cm
set output "Fig12A_C.pdf"
unset key
set size 1,1
set multiplot
#################panel A
set size 0.9,0.5
set origin 0.04,0.5
set logscale x
set label 1 'A' at 11.5,120 font 'Helvetica,33'
set xlabel 'D (pA)' font 'Helvetica,21'
set ylabel 'C' font 'Helvetica,21'
set ytics 0,30,120
plot [40:1000][0:120]"1Cds10_taurec300_rate0.07_20net.dat" u (10*$1):2 w l lw 2 lc rgb "#DC143C"
unset log
unset label 1
####################panel C
set size 0.9,0.5
set origin 0.04,0.
set label 1 'C' at -0.0075,30 font 'Helvetica,33'
set style fill transparent solid 0.2 noborder
set style function filledcurves y1=0
set xlabel '{/Symbol n}' font 'Helvetica,21'
set ylabel 'P({/Symbol n})'font 'Helvetica,21'
set xtics 0,0.05,0.25
set ytics 0,10,30
plot [][0:30]"histo.dat" u 1:($2*1) w fsteps t'D_c=26.1'lw 2, "histo2.dat" u ($1):($2) w fsteps t'D=50  'lw 2, (1./(sqrt(0.00043*acos(-1))))*exp(-(x-0.107)*(x-0.107)/0.00043) t''w filledcu lt 4, (1./(sqrt(0.00062*acos(-1))))*exp(-(x-0.145)*(x-0.145)/0.00062)t'' w filledcu lt 3
unset xlabel
unset ylabel
unset label 1
