# Supplementary material for: Efficient Transmission of Subthreshold Signals in Complex Networks of Spiking Neurons
Source: PLoS One. 2015 Mar 23;10(3):e0121156. doi: 10.1371/journal.pone.0121156 (PMC4409401; doi:10.1371/journal.pone.0121156)
Supplement: S2 Raw Data — (TAR) [file pone.0121156.s002.tar › Fig12_panelB.plot]

set terminal postscript eps enhanced solid color "Helvetica,19" linewidth 1.5 
set output "Fig12B.eps"
unset key
set size 1.53,1.45
set origin 0,0
set lmargin 5
set multiplot
#################panel A
#set size 0.5,0.7
#set origin 0.07,0.75
#set logscale x
#set label 1 'A' at 1.1,120 font 'Helvetica,42'
#set xlabel 'D' font 'Helvetica,24'
#set ylabel 'C' font 'Helvetica,24'
#set ytics 0,30,120
#plot [4:100][0:120]"1Cds10_taurec300_rate0.07_20net.dat" u 1:2 w l lw 2
#unset log
#unset label 1
##############################panel C
#set size 0.5,0.7
#set origin 0.07,0
#set label 1 'C' at -0.019,30 font 'Helvetica,42'
#set style fill transparent solid 0.2 noborder
#set style function filledcurves y1=0
#set xlabel '{/Symbol n}' font 'Helvetica,24'
#set ylabel 'P({/Symbol n})'font 'Helvetica,24'
#set xtics 0,0.05,0.25
#set ytics 0,10,30
#plot [][0:30]"histo.dat" u 1:($2*1) w fsteps t'D_c=26.1'lw 2, "histo2.dat" u ($1):($2) w fsteps t'D=50  'lw 2, (1./(sqrt(0.00043*acos(-1))))*exp(-(x-0.107)*(x-0.107)/0.00043) t''w filledcu lt 4, (1./(sqrt(0.00062*acos(-1))))*exp(-(x-0.145)*(x-0.145)/0.00062)t'' w filledcu lt 3
#unset xlabel
#unset ylabel
#unset label 1
###################### panel B
set size 0.9,0.21
set origin 0.63,1.25
set ytics 0,5,10
set xtics (''0,''1000,''2000)
set label 1 'B' at -300,9 font 'Helvetica,42'
plot [0:2000][:10]"A_600p.txt" u 1:2 w l lt 3 lc rgb "#4169E1"
unset label 1
set size 0.9,0.3
set origin 0.63,1.
set label 1 'D=60 pA' at 950,0.28
set label 2 '{/Symbol n}(t)' at 100,0.22 
set ytics 0,0.2,0.2
set xtics (''0,''1000,''2000)
plot [0:2000][0:0.25]"m_600p.txt" u 1:2 w l lc rgb "#DC143C"
set size 0.9,0.3
unset label 2
set label 1 'D=85.4 pA' at 950,0.62
set label 2 '{/Symbol n}(t)' at 100,0.48 
set origin 0.63,0.75
set ytics 0,0.25,0.55
set xtics (''0,''1000,''2000)
plot [0:2000][0:0.55]"m_854p.txt" u 1:2 w l lc rgb "#DC143C"
set size 0.9,0.3
set origin 0.63,0.5
unset label 2
set label 1 'D=160 pA' at 950,0.28
set label 2 '{/Symbol n}(t)' at 100,0.22 
set ytics 0,0.2,0.2
set xtics (''0,''1000,''2000)
plot [0:2000][0:0.25]"m1600p.txt" u 1:2 w l lc rgb "#DC143C"
set size 0.9,0.3
set origin 0.63,0.25
set label 2 '{/Symbol n}(t)' at 100,0.22
set label 1 'D=261 pA' at 950,0.28
set ytics 0.,0.2,0.25
set xtics (''0,''1000,''2000)
plot [0:2000][0.0:0.25]"m2610p.txt" u 1:2 w l lc rgb "#DC143C"
set size 0.9,0.3
set origin 0.63,0.
unset label 2
set label 1 'D=500 pA' at 950,0.28
set label 2 '{/Symbol n}(t)' at 100,0.22
set ytics 0,0.2,0.25
set xtics 0,1000,2000
plot [0:2000][0:0.25]"m5000p.txt" u 1:2 w l lc rgb "#DC143C"
