# Supplementary material for: Efficient Transmission of Subthreshold Signals in Complex Networks of Spiking Neurons
Source: PLoS One. 2015 Mar 23;10(3):e0121156. doi: 10.1371/journal.pone.0121156 (PMC4409401; doi:10.1371/journal.pone.0121156)
Supplement: S2 Raw Data — (TAR) [file pone.0121156.s002.tar › Fig13.plot]

set terminal postscript eps enhanced color solid "Helvetica,22"  linewidth 2.5
set output 'Fig13.eps'
set size 1,1
set origin 0,0
set multiplot
set size  1,1
set origin 0,0
set xlabel 'D (pA)' font "Helvetica,25"
set ylabel 'C' font "Helvetica,25"
set log x
#set label 1 "C" at 0.0025,180 font "Helvetica,25"
#
set ytics 1000,2000,9000
#set xrange [0.005:0.2]
set key spacing 1.2 samplen 2 at 350,8500
plot[50:400][1000:9000]'1CN2000.txt' u (10*$1):2 w l  lw 2 lc rgb "#DC143C" title 'Simulation',"datosPRL.dat"u (1*(1.+0.5*($1)*7.1*(1.+erf((($1)-50.)/(140.*sqrt(2.)))))):(($2)*10000):($4*10000)t'Experiment'w errorbar pt 7 lw 2 lc rgb "#228B22"ps 3
unset key
unset label 1
