# Supplementary material for: Efficient Transmission of Subthreshold Signals in Complex Networks of Spiking Neurons
Source: PLoS One. 2015 Mar 23;10(3):e0121156. doi: 10.1371/journal.pone.0121156 (PMC4409401; doi:10.1371/journal.pone.0121156)
Supplement: S2 Raw Data — (TAR) [file pone.0121156.s002.tar › Fig1.plot]

set terminal postscript eps enhanced solid color "Helvetica,22" linewidth 2
set output "Fig1.eps"
set xlabel "D (pA)" font "Helvetica,24"
set ylabel "C" font "Helvetica,24"
set xtics 0,100,500
set ytics 0,3000,12000
plot [50:500][0:12000]"data_fig1.dat" u (10*$1):2 t''w l lw 2.5 lc rgb "#DC143C"
