# Supplementary material for: Efficient Transmission of Subthreshold Signals in Complex Networks of Spiking Neurons
Source: PLoS One. 2015 Mar 23;10(3):e0121156. doi: 10.1371/journal.pone.0121156 (PMC4409401; doi:10.1371/journal.pone.0121156)
Supplement: S2 Raw Data — (TAR) [file pone.0121156.s002.tar › Fig2.plot]

set terminal postscript eps enhanced solid color "Helvetica,16" linewidth 1.5
set output "Fig2.eps"
unset key
set size 1.02,1.4
set origin 0,0
set lmargin 5
set multiplot
set size 0.53,0.21
set origin 0,1.2
set ytics -2,2,2
set xtics (''0,''2500,''5000)
plot [0:5000][-2:2]"A_775.txt" u 1:2 w l lc rgb "#483D8B" lw 2.
set size 0.53,0.25
set origin 0,1.
set label 1 'D=77.5 pA' at 1900,0.23
set label 2 '{/Symbol n}(t)' at 100,0.17 
set ytics 0,0.2,0.2
set xtics (''0,''2500,''5000)
plot [0:5000][0:0.2]"m_775.txt" u 1:2 w l lc rgb "#DC143C"
set size 0.53,0.25
set origin 0,0.8
unset label 2
unset label 1
set label 2 'overlap' at 100,0.8 
set ytics -1,1,1
set xtics (''0,''2500,''5000)
plot [0:5000][-1:1]"overl_775.txt" u 1:2 w l lc rgb "#DC143C"
set size 0.53,0.25
unset label 2
set label 1 'D=97.5 pA' at 1900,0.62
set label 2 '{/Symbol n}(t)' at 100,0.48 
set origin 0,0.6
set ytics 0,0.25,0.55
set xtics (''0,''2500,''5000)
plot [0:5000][0:0.55]"m_975.txt" u 1:2 w l lc rgb "#DC143C"
set size 0.53,0.25
unset label 1
unset label 2
set label 2 'overlap' at 100,1 
set origin 0,0.4
set ytics -1.,1.,1.
set xtics (''0,''2500,''5000)
plot [0:5000][-1.2:1.2]"overl_975.txt" u 1:2 w l lc rgb "#DC143C"
set size 0.53,0.25
set origin 0,0.2
unset label 2
set label 1 'D=175 pA' at 1900,0.25
set label 2 '{/Symbol n}(t)' at 100,0.2 
set ytics 0,0.2,0.2
set xtics (''0,''2500,''5000)
plot [0:5000][0:0.22]"m1750.txt" u 1:2 w l  lc rgb "#DC143C" 
set size 0.53,0.25
set origin 0,0.0
unset label 2
unset label 1
set label 2 'overlap' at 100,0.8
set ytics -1,1,1
set xtics 0,2500,5000
plot [0:5000][-1:1]"overl1750.txt" u 1:2 w l  lc rgb "#DC143C"
###########################################################33
########### segunda columna############################33
set size 0.53,0.21
set origin 0.5,1.2
unset label 2
set ytics -2,2,2
set xtics (''0,''2500,''5000)
plot [0:5000][-2:2]"A_775.txt" u 1:2 w l lc rgb "#483D8B" lw 2.
set size 0.53,0.25
set origin 0.5,1.
set label 2 '{/Symbol n}(t)' at 100,0.15
set label 1 'D=242.5 pA' at 1900,0.175
set ytics 0.05,0.1,0.151
set xtics (''0,''2500,''5000)
plot [0:5000][0.05:0.16]"m2425.txt" u 1:2 w l lc rgb "#DC143C"
set size 0.53,0.25
set origin 0.5,0.8
unset label 1
unset label 2
set label 2 'overlap' at 100,0.8
set ytics -1,1,1
set xtics (''0,''2500,''5000)
plot [0:5000][-1:1]"overl2425.txt" u 1:2 w l lc rgb "#DC143C"
set size 0.53,0.25
set origin 0.5,0.6
unset label 2
set label 2 '{/Symbol n}(t)' at 100,0.155
set label 1 'D=265 pA' at 1900,0.18
set ytics 0.05,0.1,0.15
set xtics (''0,''2500,''5000)
plot [0:5000][0.05:0.165]"m2650.txt" u 1:2 w l lc rgb "#DC143C"
set size 0.53,0.25
unset label 1
unset label 2
set label 2 'overlap' at 100,0.8
set origin 0.5,0.4
set ytics -1,1,1
set xtics (''0,''2500,''5000)
plot [0:5000][-1:1]"overl2650.txt" u 1:2 w l lc rgb "#DC143C"
set size 0.53,0.25
set origin 0.5,0.2
unset label 2
set label 1 'D=452.5 pA' at 1900,0.285
set label 2 '{/Symbol n}(t)' at 100,0.22
set ytics 0,0.2,0.25
set xtics (''0,''2500,''5000)
plot [0:5000][0:0.25]"m4525.txt" u 1:2 w l lc rgb "#DC143C"
set size 0.53,0.25
set origin 0.5,0.
unset label 1
unset label 2
set label 2 'overlap' at 100,0.8
set ytics -1,1,1
set xtics 0,2500,5000
plot [0:5000][-1:1]"overl4525.txt" u 1:2 w l lc rgb "#DC143C"
