# Supplementary material for: Efficient Transmission of Subthreshold Signals in Complex Networks of Spiking Neurons
Source: PLoS One. 2015 Mar 23;10(3):e0121156. doi: 10.1371/journal.pone.0121156 (PMC4409401; doi:10.1371/journal.pone.0121156)
Supplement: S2 Raw Data — (TAR) [file pone.0121156.s002.tar › Fig3.plot]

set terminal postscript eps enhanced solid color "Helvetica,20" linewidth 1.5
set output "Fig3.eps"
unset key
set size 1.21,1.2
set origin 0,0
set lmargin 5
set multiplot
set size 0.63,0.42
set origin 0,0.76
set label 1 'D=77.5 pA' at 2000,1710 
set xtics (''0,''2500,''5000)
set ytics 0,800,1600
plot [0:5000][0:1600]"rp_775.txt" u 2:1 w d lc rgb "#483D8B"
set size 0.63,0.42
unset label 1
set label 1 'D=97.5 pA' at 2000,1710 
set origin 0,0.38
set xtics (''0,''2500,''5000)
set ytics 0,800,1600
plot [0:5000][0:1600]"rp_975.txt" u 2:1 w d lc rgb "#483D8B"
set size 0.63,0.42
unset label 1
set label 1 'D=175 pA' at 2000,1710 
set origin 0,0.
set xtics ('0'0,'2500'2500,'5000'5000)
set ytics 0,800,1600
plot [0:5000][0:1600]"rp1750.txt" u 2:1 w d lc rgb "#483D8B"
######################################################333
set size 0.63,0.42
set origin 0.6,0.76
unset label 1
set label 1 'D=242.5 pA' at 2000,1710 
set xtics (''0,''2500,''5000)
set ytics 0,800,1600
plot [0:5000][0:1600]"rp2425.txt" u 2:1 w d lc rgb "#483D8B"
set size 0.63,0.42
set origin 0.6,0.38
unset label 1
set label 1 'D=265 pA' at 2000,1710 
set xtics (''0,''2500,''5000)
set ytics 0,800,1600
plot [0:5000][0:1600]"rp2650.txt" u 2:1 w d lc rgb "#483D8B"
set size 0.63,0.42
unset label 1
set label 1 'D=452.5 pA' at 2000,1710 
set origin 0.6,0.
set xtics ('0'0,'2500'2500,'5000'5000)
set ytics 0,800,1600
plot [0:5000][0:1600]"rp4525.txt" u 2:1 w d lc rgb "#483D8B"
