# Supplementary material for: Efficient Transmission of Subthreshold Signals in Complex Networks of Spiking Neurons
Source: PLoS One. 2015 Mar 23;10(3):e0121156. doi: 10.1371/journal.pone.0121156 (PMC4409401; doi:10.1371/journal.pone.0121156)
Supplement: S2 Raw Data — (TAR) [file pone.0121156.s002.tar › Fig5.plot]

set terminal postscript eps enhanced solid color "Helvetica,22" linewidth 2
set output "Fig5.eps"
set key at 495,27000
set xlabel "D (pA)" font "Helvetica,24"
set ylabel "C" font "Helvetica,24"
set xtics 50,10,500
set log
#set ytics 0,4000,30000
plot [50:500][1000:30000]"1Cfac100.txt" u (10*$1):2 t'{/Symbol t}_{fac}=100 ms'  w l lw 2 lc rgb "#DC143C","1Cfac200.txt" u (10*$1):2 t'{/Symbol t}_{fac}=200 ms'  w l  lw 2  lc rgb "#228B22","1Cfac500.txt"u (10*$1):2  t'{/Symbol t}_{fac}=500 ms'w l  lw 2 lc rgb "#4169E1"
