# Supplementary material for: Efficient Transmission of Subthreshold Signals in Complex Networks of Spiking Neurons
Source: PLoS One. 2015 Mar 23;10(3):e0121156. doi: 10.1371/journal.pone.0121156 (PMC4409401; doi:10.1371/journal.pone.0121156)
Supplement: S2 Raw Data — (TAR) [file pone.0121156.s002.tar › Fig7.plot]

set terminal postscript eps enhanced solid color "Helvetica,22" linewidth 2
set output "Fig7.eps"
set xlabel "D (pA)" font "Helvetica,24"
set ylabel "C" font "Helvetica,24"
set xtics 50,10,500
set log x
set ytics 0,4000,12000
#plot [50:500][1000:12000]"1CP1.txt" u (10*$1):2 t'P=1'w l lw 2 lc rgb "#DC143C","1CP2.txt" u (10*$1):2 t'P=2'w l lw 2  lc rgb "#228B22","1CP5.txt" u (10*$1):2 t'P=5'w l lw 2 lc rgb "#4169E1","1CP8.txt" u (10*$1):2 t'P=8'w l lw 2 lc rgb "#DDA0DD","1CP10.txt" u (10*$1):2 t'P=10'w l lw 2 lc rgb "#BDB76B"
plot [50:500][1000:12000]"1CP1.txt" u (10*$1):2 t'P=1'w l lw 2 lc rgb "#DC143C","1CP5.txt" u (10*$1):2 t'P=5'w l lw 2 lc rgb "#228B22","1CP10.txt" u (10*$1):2 t'P=10'w l lw 2 lc rgb "#4169E1"
