# Supplementary material for: Efficient Transmission of Subthreshold Signals in Complex Networks of Spiking Neurons
Source: PLoS One. 2015 Mar 23;10(3):e0121156. doi: 10.1371/journal.pone.0121156 (PMC4409401; doi:10.1371/journal.pone.0121156)
Supplement: S2 Raw Data — (TAR) [file pone.0121156.s002.tar › Fig8.plot]

set terminal postscript eps enhanced solid color "Helvetica,22" linewidth 2.5
set output "Fig8.eps"
set size 2,1
set multiplot
set size 1,1
set origin 0,0
set label 1 "A" at 28.5,12220 font "Helvetica,40"
set xlabel "D (pA)" font "Helvetica,24"
set ylabel "C" font "Helvetica,24"
set xtics 50,10,500
set log x
set ytics 0,4000,12000
plot [50:500][1000:12000]"1Ca04.txt" u (10*$1):2 t'a=0.4'w l lw 2.5 lc rgb "#DC143C","1Ca042.txt" u (10*$1):2 t'a=0.42'w l lw 2.5 lc rgb "#228B22","1Ca043.txt" u (10*$1):2 t'a=0.43'w l lw 2.5 lc rgb "#4169E1"
set size 1,1
unset label 1
set origin 1.02,0
set label 1 "B" at 28.5,12220 font "Helvetica,40"
set xlabel "D (pA)" font "Helvetica,24"
set ylabel "C" font "Helvetica,24"
set xtics 50,10,500
set log x
set ytics 0,4000,12000
plot [50:500][1000:12000]"1Ca045.txt" u (10*$1):2 t'a=0.45'w l lw 2.5 lc rgb "#DC143C","1Ca047.txt" u (10*$1):2 t'a=0.47'w l lw 2.5 lc rgb "#228B22","1Ca048.txt" u (10*$1):2 t'a=0.48'w l lw 2.5 lc rgb "#4169E1"
