# Supplementary material for: Efficient Transmission of Subthreshold Signals in Complex Networks of Spiking Neurons
Source: PLoS One. 2015 Mar 23;10(3):e0121156. doi: 10.1371/journal.pone.0121156 (PMC4409401; doi:10.1371/journal.pone.0121156)
Supplement: S2 Raw Data — (TAR) [file pone.0121156.s002.tar › Fig9.plot]

set terminal postscript eps enhanced solid color "Helvetica,22" linewidth 2.5
set output "Fig9.eps"
set size 2,1
set multiplot
set size 1,1
set origin 0,0
set xlabel "D (pA)" font "Helvetica,24"
set ylabel "C" font "Helvetica,24"
set xtics 50,10,500
set label 1 "A" at 28.5,15250  font "Helvetica,40"
set log x
set ytics 0,5000,15000
plot [50:500][1000:15000]"1Cd01.txt" u (10*$1):2 t'{/Symbol d}=0.1'w l lw 2 lc rgb "#DC143C","1Cd02.txt" u (10*$1):2 t'{/Symbol d}=0.2'w l lw 2  lc rgb "#228B22","1Cd03.txt" u (10*$1):2 t'{/Symbol d}=0.3'w l lw 2 lc rgb "#4169E1","1Cd04.txt" u (10*$1):2 t'{/Symbol d}=0.4'w l lw 2 lc rgb "#DDA0DD"
unset xlabel
unset ylabel
unset label 1
set size 1,1
set origin 1,0
set xlabel "D (pA)" font "Helvetica,24"
set ylabel "C" font "Helvetica,24"
set xtics 50,10,500
set label 1 "B" at 26,6100  font "Helvetica,40"
set log x
set ytics 0,5000,15000
plot [50:1000][0:6000]"corr_diluted_p01.dat" u (10*$1):2 t'{/Symbol d}=0.1' w l lw 2 lc rgb "#DC143C","corr_diluted_p05.dat" u (10*$1):2 t'{/Symbol d}=0.5' w l lw 2  lc rgb "#228B22","corr_diluted_p07.dat" u (10*$1):2 t'{/Symbol d}=0.7' w l lw 2 lc rgb "#4169E1","corr_diluted_p08.dat" u (10*$1):2 t'{/Symbol d}=0.8' w l lw 2 lc rgb "#DDA0DD"
