# Supplementary material for: Efficient Transmission of Subthreshold Signals in Complex Networks of Spiking Neurons
Source: PLoS One. 2015 Mar 23;10(3):e0121156. doi: 10.1371/journal.pone.0121156 (PMC4409401; doi:10.1371/journal.pone.0121156)
Supplement: S2 Raw Data — (TAR) [file pone.0121156.s002.tar › histo2.dat]

#interval of data: [8.000000e-02:2.225000e-01]
#average= 1.465862e-01
#standard deviation= 1.790905e-02
8.000000e-02 2.441406e-02
8.250000e-02 1.220703e-02
8.500000e-02 1.831055e-02
8.750000e-02 6.103516e-02
9.000000e-02 1.037598e-01
9.250000e-02 1.037598e-01
9.500000e-02 2.075195e-01
9.750000e-02 3.173828e-01
1.000000e-01 6.958008e-01
1.025000e-01 8.605957e-01
1.050000e-01 1.483154e+00
1.075000e-01 2.075195e+00
1.100000e-01 2.758789e+00
1.125000e-01 3.613281e+00
1.150000e-01 4.479980e+00
1.175000e-01 6.085205e+00
1.200000e-01 7.482910e+00
1.225000e-01 9.307861e+00
1.250000e-01 1.063232e+01
1.275000e-01 1.317749e+01
1.300000e-01 1.500244e+01
1.325000e-01 1.674194e+01
1.350000e-01 1.867676e+01
1.375000e-01 1.986084e+01
1.400000e-01 2.160645e+01
1.425000e-01 2.230225e+01
1.450000e-01 2.169800e+01
1.475000e-01 2.188110e+01
1.500000e-01 2.185669e+01
1.525000e-01 2.151489e+01
1.550000e-01 1.980591e+01
1.575000e-01 1.849365e+01
1.600000e-01 1.608276e+01
1.625000e-01 1.430664e+01
1.650000e-01 1.309814e+01
1.675000e-01 1.055908e+01
1.700000e-01 9.002686e+00
1.725000e-01 7.427979e+00
1.750000e-01 6.085205e+00
1.775000e-01 4.644775e+00
1.800000e-01 3.997803e+00
1.825000e-01 3.094482e+00
1.850000e-01 2.178955e+00
1.875000e-01 1.818848e+00
1.900000e-01 1.226807e+00
1.925000e-01 9.765625e-01
1.950000e-01 7.934570e-01
1.975000e-01 4.699707e-01
2.000000e-01 3.540039e-01
2.025000e-01 3.295898e-01
2.050000e-01 2.380371e-01
2.075000e-01 1.342773e-01
2.100000e-01 6.103516e-02
2.125000e-01 6.713867e-02
2.150000e-01 6.713867e-02
2.175000e-01 3.051758e-02
2.200000e-01 6.103516e-03
