# Supplementary material for: Efficient Transmission of Subthreshold Signals in Complex Networks of Spiking Neurons
Source: PLoS One. 2015 Mar 23;10(3):e0121156. doi: 10.1371/journal.pone.0121156 (PMC4409401; doi:10.1371/journal.pone.0121156)
Supplement: S2 Raw Data — (TAR) [file pone.0121156.s002.tar › histo.dat]

#interval of data: [5.000000e-02:1.900000e-01]
#average= 1.101480e-01
#standard deviation= 1.656026e-02
5.000000e-02 1.220703e-02
5.250000e-02 6.103516e-03
5.500000e-02 1.220703e-02
5.750000e-02 4.882812e-02
6.000000e-02 1.098633e-01
6.250000e-02 1.220703e-01
6.500000e-02 2.685547e-01
6.750000e-02 4.394531e-01
7.000000e-02 9.094238e-01
7.250000e-02 1.525879e+00
7.500000e-02 2.148438e+00
7.750000e-02 3.259277e+00
8.000000e-02 4.486084e+00
8.250000e-02 5.902100e+00
8.500000e-02 8.282471e+00
8.750000e-02 9.991455e+00
9.000000e-02 1.223755e+01
9.250000e-02 1.453857e+01
9.500000e-02 1.722412e+01
9.750000e-02 1.961060e+01
1.000000e-01 2.106323e+01
1.025000e-01 2.215576e+01
1.050000e-01 2.288208e+01
1.075000e-01 2.457275e+01
1.100000e-01 2.467041e+01
1.125000e-01 2.275391e+01
1.150000e-01 2.245483e+01
1.175000e-01 2.103271e+01
1.200000e-01 1.915894e+01
1.225000e-01 1.720581e+01
1.250000e-01 1.516724e+01
1.275000e-01 1.302490e+01
1.300000e-01 1.113892e+01
1.325000e-01 9.326172e+00
1.350000e-01 7.470703e+00
1.375000e-01 5.950928e+00
1.400000e-01 4.827881e+00
1.425000e-01 3.741455e+00
1.450000e-01 2.880859e+00
1.475000e-01 2.044678e+00
1.500000e-01 1.556396e+00
1.525000e-01 1.068115e+00
1.550000e-01 6.958008e-01
1.575000e-01 6.286621e-01
1.600000e-01 3.417969e-01
1.625000e-01 2.380371e-01
1.650000e-01 2.014160e-01
1.675000e-01 1.464844e-01
1.700000e-01 1.403809e-01
1.725000e-01 7.324219e-02
1.750000e-01 8.544922e-02
1.775000e-01 3.662109e-02
1.800000e-01 4.272461e-02
1.825000e-01 3.662109e-02
1.850000e-01 1.220703e-02
1.875000e-01 2.441406e-02
