# Supplementary material for: Efficient Transmission of Subthreshold Signals in Complex Networks of Spiking Neurons
Source: PLoS One. 2015 Mar 23;10(3):e0121156. doi: 10.1371/journal.pone.0121156 (PMC4409401; doi:10.1371/journal.pone.0121156)
Supplement: S2 Raw Data — (TAR) [file pone.0121156.s002.tar › m1600p.txt]

0.110000	0.067500
0.210000	0.067500
0.310000	0.052500
0.410000	0.047500
0.510000	0.047500
0.610000	0.050000
0.710000	0.052500
0.810000	0.052500
0.910000	0.057500
1.010000	0.065000
1.110000	0.070000
1.210000	0.075000
1.310000	0.070000
1.410000	0.065000
1.510000	0.065000
1.610000	0.062500
1.710000	0.060000
1.810000	0.057500
1.910000	0.057500
2.010000	0.057500
2.110000	0.057500
2.210000	0.060000
2.310000	0.065000
2.410000	0.067500
2.510000	0.067500
2.610000	0.067500
2.710000	0.065000
2.810000	0.072500
2.910000	0.075000
3.010000	0.072500
3.110000	0.067500
3.210000	0.070000
3.310000	0.070000
3.410000	0.075000
3.510000	0.075000
3.610000	0.077500
3.710000	0.082500
3.810000	0.080000
3.910000	0.082500
4.010000	0.082500
4.110000	0.082500
4.210000	0.082500
4.310000	0.082500
4.410000	0.077500
4.510000	0.075000
4.610000	0.070000
4.710000	0.070000
4.810000	0.067500
4.910000	0.065000
5.010000	0.065000
5.110000	0.062500
5.210000	0.055000
5.310000	0.052500
5.410000	0.047500
5.510000	0.047500
5.610000	0.047500
5.710000	0.045000
5.810000	0.047500
5.910000	0.045000
6.010000	0.055000
6.110000	0.057500
6.210000	0.052500
6.310000	0.062500
6.410000	0.065000
6.510000	0.072500
6.610000	0.072500
6.710000	0.070000
6.810000	0.067500
6.910000	0.057500
7.010000	0.060000
7.110000	0.067500
7.210000	0.067500
7.310000	0.070000
7.410000	0.075000
7.510000	0.077500
7.610000	0.075000
7.710000	0.075000
7.810000	0.077500
7.910000	0.080000
8.010000	0.075000
8.110000	0.075000
8.210000	0.077500
8.310000	0.067500
8.410000	0.070000
8.510000	0.072500
8.610000	0.072500
8.710000	0.080000
8.810000	0.085000
8.910000	0.085000
9.010000	0.080000
9.110000	0.075000
9.210000	0.075000
9.310000	0.082500
9.410000	0.087500
9.510000	0.090000
9.610000	0.092500
9.710000	0.092500
9.810000	0.095000
9.910000	0.100000
10.010000	0.100000
10.110000	0.095000
10.210000	0.092500
10.310000	0.092500
10.410000	0.085000
10.510000	0.080000
10.610000	0.077500
10.710000	0.072500
10.810000	0.075000
10.910000	0.080000
11.010000	0.077500
11.110000	0.087500
11.210000	0.092500
11.310000	0.087500
11.410000	0.077500
11.510000	0.085000
11.610000	0.085000
11.710000	0.087500
11.810000	0.085000
11.910000	0.085000
12.010000	0.080000
12.110000	0.085000
12.210000	0.090000
12.310000	0.087500
12.410000	0.087500
12.510000	0.097500
12.610000	0.105000
12.710000	0.097500
12.810000	0.095000
12.910000	0.087500
13.010000	0.095000
13.110000	0.092500
13.210000	0.092500
13.310000	0.092500
13.410000	0.095000
13.510000	0.085000
13.610000	0.085000
13.710000	0.082500
13.810000	0.077500
13.910000	0.072500
14.010000	0.075000
14.110000	0.075000
14.210000	0.072500
14.310000	0.072500
14.410000	0.075000
14.510000	0.075000
14.610000	0.067500
14.710000	0.070000
14.810000	0.072500
14.910000	0.072500
15.010000	0.067500
15.110000	0.060000
15.210000	0.052500
15.310000	0.052500
15.410000	0.055000
15.510000	0.062500
15.610000	0.052500
15.710000	0.057500
15.810000	0.065000
15.910000	0.067500
16.010000	0.070000
16.110000	0.067500
16.210000	0.067500
16.310000	0.077500
16.410000	0.082500
16.510000	0.075000
16.610000	0.077500
16.710000	0.075000
16.810000	0.072500
16.910000	0.070000
17.010000	0.075000
17.110000	0.080000
17.210000	0.087500
17.310000	0.095000
17.410000	0.097500
17.510000	0.092500
17.610000	0.090000
17.710000	0.085000
17.810000	0.080000
17.910000	0.080000
18.010000	0.082500
18.110000	0.082500
18.210000	0.095000
18.310000	0.090000
18.410000	0.087500
18.510000	0.095000
18.610000	0.087500
18.710000	0.090000
18.810000	0.092500
18.910000	0.102500
19.010000	0.102500
19.110000	0.100000
19.210000	0.092500
19.310000	0.087500
19.410000	0.080000
19.510000	0.080000
19.610000	0.080000
19.710000	0.080000
19.810000	0.082500
19.910000	0.087500
20.010000	0.085000
20.110000	0.085000
20.210000	0.080000
20.310000	0.075000
20.410000	0.077500
20.510000	0.067500
20.610000	0.077500
20.710000	0.077500
20.810000	0.080000
20.910000	0.085000
21.010000	0.087500
21.110000	0.095000
21.210000	0.097500
21.310000	0.102500
21.410000	0.107500
21.510000	0.107500
21.610000	0.107500
21.710000	0.110000
21.810000	0.110000
21.910000	0.107500
22.010000	0.107500
22.110000	0.107500
22.210000	0.107500
22.310000	0.105000
22.410000	0.107500
22.510000	0.107500
22.610000	0.102500
22.710000	0.102500
22.810000	0.105000
22.910000	0.097500
23.010000	0.085000
23.110000	0.082500
23.210000	0.080000
23.310000	0.070000
23.410000	0.070000
23.510000	0.075000
23.610000	0.077500
23.710000	0.077500
23.810000	0.077500
23.910000	0.077500
24.010000	0.077500
24.110000	0.072500
24.210000	0.072500
24.310000	0.072500
24.410000	0.075000
24.510000	0.075000
24.610000	0.075000
24.710000	0.080000
24.810000	0.080000
24.910000	0.080000
25.010000	0.080000
25.110000	0.077500
25.210000	0.082500
25.310000	0.082500
25.410000	0.077500
25.510000	0.077500
25.610000	0.077500
25.710000	0.080000
25.810000	0.077500
25.910000	0.075000
26.010000	0.070000
26.110000	0.072500
26.210000	0.072500
26.310000	0.072500
26.410000	0.072500
26.510000	0.070000
26.610000	0.070000
26.710000	0.070000
26.810000	0.062500
26.910000	0.057500
27.010000	0.057500
27.110000	0.057500
27.210000	0.057500
27.310000	0.057500
27.410000	0.057500
27.510000	0.055000
27.610000	0.052500
27.710000	0.050000
27.810000	0.047500
27.910000	0.050000
28.010000	0.052500
28.110000	0.052500
28.210000	0.055000
28.310000	0.052500
28.410000	0.050000
28.510000	0.052500
28.610000	0.050000
28.710000	0.050000
28.810000	0.050000
28.910000	0.052500
29.010000	0.057500
29.110000	0.055000
29.210000	0.055000
29.310000	0.060000
29.410000	0.060000
29.510000	0.062500
29.610000	0.065000
29.710000	0.062500
29.810000	0.060000
29.910000	0.060000
30.010000	0.060000
30.110000	0.065000
30.210000	0.062500
30.310000	0.070000
30.410000	0.067500
30.510000	0.067500
30.610000	0.072500
30.710000	0.067500
30.810000	0.070000
30.910000	0.067500
31.010000	0.062500
31.110000	0.065000
31.210000	0.060000
31.310000	0.057500
31.410000	0.067500
31.510000	0.067500
31.610000	0.070000
31.710000	0.070000
31.810000	0.072500
31.910000	0.070000
32.010000	0.075000
32.110000	0.070000
32.210000	0.067500
32.310000	0.065000
32.410000	0.070000
32.510000	0.067500
32.610000	0.065000
32.710000	0.065000
32.810000	0.062500
32.910000	0.067500
33.010000	0.072500
33.110000	0.067500
33.210000	0.070000
33.310000	0.067500
33.410000	0.060000
33.510000	0.060000
33.610000	0.055000
33.710000	0.055000
33.810000	0.052500
33.910000	0.050000
34.010000	0.045000
34.110000	0.047500
34.210000	0.050000
34.310000	0.050000
34.410000	0.047500
34.510000	0.052500
34.610000	0.052500
34.710000	0.060000
34.810000	0.057500
34.910000	0.057500
35.010000	0.052500
35.110000	0.055000
35.210000	0.057500
35.310000	0.060000
35.410000	0.070000
35.510000	0.070000
35.610000	0.070000
35.710000	0.070000
35.810000	0.072500
35.910000	0.072500
36.010000	0.077500
36.110000	0.075000
36.210000	0.080000
36.310000	0.085000
36.410000	0.080000
36.510000	0.075000
36.610000	0.077500
36.710000	0.072500
36.810000	0.070000
36.910000	0.070000
37.010000	0.070000
37.110000	0.072500
37.210000	0.072500
37.310000	0.077500
37.410000	0.072500
37.510000	0.075000
37.610000	0.077500
37.710000	0.080000
37.810000	0.085000
37.910000	0.090000
38.010000	0.087500
38.110000	0.087500
38.210000	0.082500
38.310000	0.087500
38.410000	0.085000
38.510000	0.087500
38.610000	0.085000
38.710000	0.085000
38.810000	0.087500
38.910000	0.085000
39.010000	0.087500
39.110000	0.085000
39.210000	0.092500
39.310000	0.085000
39.410000	0.080000
39.510000	0.082500
39.610000	0.075000
39.710000	0.075000
39.810000	0.077500
39.910000	0.072500
40.010000	0.077500
40.110000	0.080000
40.210000	0.077500
40.310000	0.072500
40.410000	0.075000
40.510000	0.077500
40.610000	0.072500
40.710000	0.077500
40.810000	0.082500
40.910000	0.085000
41.010000	0.087500
41.110000	0.095000
41.210000	0.085000
41.310000	0.085000
41.410000	0.082500
41.510000	0.090000
41.610000	0.097500
41.710000	0.095000
41.810000	0.090000
41.910000	0.097500
42.010000	0.097500
42.110000	0.095000
42.210000	0.105000
42.310000	0.107500
42.410000	0.110000
42.510000	0.110000
42.610000	0.117500
42.710000	0.125000
42.810000	0.125000
42.910000	0.125000
43.010000	0.122500
43.110000	0.120000
43.210000	0.122500
43.310000	0.130000
43.410000	0.145000
43.510000	0.140000
43.610000	0.140000
43.710000	0.145000
43.810000	0.160000
43.910000	0.150000
44.010000	0.150000
44.110000	0.147500
44.210000	0.135000
44.310000	0.130000
44.410000	0.135000
44.510000	0.145000
44.610000	0.155000
44.710000	0.147500
44.810000	0.155000
44.910000	0.147500
45.010000	0.147500
45.110000	0.142500
45.210000	0.142500
45.310000	0.137500
45.410000	0.127500
45.510000	0.127500
45.610000	0.125000
45.710000	0.130000
45.810000	0.120000
45.910000	0.122500
46.010000	0.135000
46.110000	0.142500
46.210000	0.150000
46.310000	0.150000
46.410000	0.160000
46.510000	0.167500
46.610000	0.155000
46.710000	0.157500
46.810000	0.150000
46.910000	0.150000
47.010000	0.152500
47.110000	0.155000
47.210000	0.162500
47.310000	0.162500
47.410000	0.157500
47.510000	0.152500
47.610000	0.150000
47.710000	0.142500
47.810000	0.145000
47.910000	0.140000
48.010000	0.125000
48.110000	0.115000
48.210000	0.110000
48.310000	0.105000
48.410000	0.097500
48.510000	0.087500
48.610000	0.085000
48.710000	0.077500
48.810000	0.077500
48.910000	0.075000
49.010000	0.072500
49.110000	0.072500
49.210000	0.067500
49.310000	0.060000
49.410000	0.062500
49.510000	0.065000
49.610000	0.070000
49.710000	0.067500
49.810000	0.062500
49.910000	0.060000
50.010000	0.060000
50.110000	0.065000
50.210000	0.062500
50.310000	0.062500
50.410000	0.052500
50.510000	0.050000
50.610000	0.055000
50.710000	0.055000
50.810000	0.052500
50.910000	0.060000
51.010000	0.067500
51.110000	0.067500
51.210000	0.072500
51.310000	0.072500
51.410000	0.072500
51.510000	0.075000
51.610000	0.070000
51.710000	0.072500
51.810000	0.070000
51.910000	0.067500
52.010000	0.072500
52.110000	0.070000
52.210000	0.075000
52.310000	0.080000
52.410000	0.090000
52.510000	0.092500
52.610000	0.085000
52.710000	0.087500
52.810000	0.090000
52.910000	0.085000
53.010000	0.077500
53.110000	0.075000
53.210000	0.077500
53.310000	0.080000
53.410000	0.087500
53.510000	0.090000
53.610000	0.095000
53.710000	0.100000
53.810000	0.105000
53.910000	0.112500
54.010000	0.117500
54.110000	0.117500
54.210000	0.125000
54.310000	0.125000
54.410000	0.130000
54.510000	0.132500
54.610000	0.140000
54.710000	0.152500
54.810000	0.157500
54.910000	0.152500
55.010000	0.155000
55.110000	0.155000
55.210000	0.160000
55.310000	0.157500
55.410000	0.162500
55.510000	0.165000
55.610000	0.170000
55.710000	0.167500
55.810000	0.162500
55.910000	0.162500
56.010000	0.165000
56.110000	0.157500
56.210000	0.150000
56.310000	0.147500
56.410000	0.135000
56.510000	0.132500
56.610000	0.122500
56.710000	0.112500
56.810000	0.110000
56.910000	0.115000
57.010000	0.112500
57.110000	0.112500
57.210000	0.117500
57.310000	0.115000
57.410000	0.105000
57.510000	0.100000
57.610000	0.092500
57.710000	0.092500
57.810000	0.090000
57.910000	0.082500
58.010000	0.082500
58.110000	0.087500
58.210000	0.087500
58.310000	0.082500
58.410000	0.085000
58.510000	0.082500
58.610000	0.082500
58.710000	0.080000
58.810000	0.082500
58.910000	0.080000
59.010000	0.077500
59.110000	0.077500
59.210000	0.070000
59.310000	0.067500
59.410000	0.065000
59.510000	0.065000
59.610000	0.065000
59.710000	0.065000
59.810000	0.067500
59.910000	0.072500
60.010000	0.067500
60.110000	0.060000
60.210000	0.065000
60.310000	0.065000
60.410000	0.065000
60.510000	0.062500
60.610000	0.060000
60.710000	0.067500
60.810000	0.057500
60.910000	0.062500
61.010000	0.062500
61.110000	0.062500
61.210000	0.065000
61.310000	0.067500
61.410000	0.062500
61.510000	0.060000
61.610000	0.055000
61.710000	0.057500
61.810000	0.060000
61.910000	0.057500
62.010000	0.060000
62.110000	0.060000
62.210000	0.052500
62.310000	0.057500
62.410000	0.057500
62.510000	0.060000
62.610000	0.065000
62.710000	0.057500
62.810000	0.060000
62.910000	0.057500
63.010000	0.057500
63.110000	0.055000
63.210000	0.055000
63.310000	0.055000
63.410000	0.055000
63.510000	0.060000
63.610000	0.062500
63.710000	0.062500
63.810000	0.057500
63.910000	0.055000
64.010000	0.065000
64.110000	0.067500
64.210000	0.075000
64.310000	0.075000
64.410000	0.077500
64.510000	0.080000
64.610000	0.080000
64.710000	0.085000
64.810000	0.092500
64.910000	0.092500
65.010000	0.095000
65.110000	0.095000
65.210000	0.105000
65.310000	0.110000
65.410000	0.117500
65.510000	0.117500
65.610000	0.120000
65.710000	0.125000
65.810000	0.122500
65.910000	0.127500
66.010000	0.130000
66.110000	0.125000
66.210000	0.125000
66.310000	0.132500
66.410000	0.140000
66.510000	0.135000
66.610000	0.140000
66.710000	0.135000
66.810000	0.130000
66.910000	0.122500
67.010000	0.122500
67.110000	0.122500
67.210000	0.115000
67.310000	0.107500
67.410000	0.102500
67.510000	0.107500
67.610000	0.102500
67.710000	0.105000
67.810000	0.097500
67.910000	0.095000
68.010000	0.090000
68.110000	0.087500
68.210000	0.082500
68.310000	0.075000
68.410000	0.067500
68.510000	0.072500
68.610000	0.062500
68.710000	0.062500
68.810000	0.070000
68.910000	0.077500
69.010000	0.080000
69.110000	0.077500
69.210000	0.080000
69.310000	0.077500
69.410000	0.080000
69.510000	0.075000
69.610000	0.080000
69.710000	0.075000
69.810000	0.077500
69.910000	0.075000
70.010000	0.075000
70.110000	0.075000
70.210000	0.072500
70.310000	0.077500
70.410000	0.077500
70.510000	0.072500
70.610000	0.072500
70.710000	0.072500
70.810000	0.067500
70.910000	0.065000
71.010000	0.060000
71.110000	0.062500
71.210000	0.060000
71.310000	0.067500
71.410000	0.062500
71.510000	0.065000
71.610000	0.060000
71.710000	0.065000
71.810000	0.072500
71.910000	0.075000
72.010000	0.077500
72.110000	0.077500
72.210000	0.075000
72.310000	0.072500
72.410000	0.065000
72.510000	0.067500
72.610000	0.067500
72.710000	0.067500
72.810000	0.065000
72.910000	0.065000
73.010000	0.070000
73.110000	0.070000
73.210000	0.072500
73.310000	0.062500
73.410000	0.065000
73.510000	0.067500
73.610000	0.065000
73.710000	0.062500
73.810000	0.052500
73.910000	0.052500
74.010000	0.055000
74.110000	0.055000
74.210000	0.057500
74.310000	0.067500
74.410000	0.067500
74.510000	0.070000
74.610000	0.070000
74.710000	0.082500
74.810000	0.087500
74.910000	0.100000
75.010000	0.095000
75.110000	0.095000
75.210000	0.092500
75.310000	0.097500
75.410000	0.097500
75.510000	0.097500
75.610000	0.110000
75.710000	0.112500
75.810000	0.112500
75.910000	0.117500
76.010000	0.115000
76.110000	0.112500
76.210000	0.110000
76.310000	0.102500
76.410000	0.105000
76.510000	0.107500
76.610000	0.110000
76.710000	0.112500
76.810000	0.107500
76.910000	0.095000
77.010000	0.097500
77.110000	0.095000
77.210000	0.097500
77.310000	0.092500
77.410000	0.095000
77.510000	0.095000
77.610000	0.090000
77.710000	0.085000
77.810000	0.090000
77.910000	0.087500
78.010000	0.090000
78.110000	0.092500
78.210000	0.095000
78.310000	0.095000
78.410000	0.092500
78.510000	0.087500
78.610000	0.097500
78.710000	0.085000
78.810000	0.085000
78.910000	0.085000
79.010000	0.085000
79.110000	0.082500
79.210000	0.080000
79.310000	0.082500
79.410000	0.077500
79.510000	0.077500
79.610000	0.075000
79.710000	0.077500
79.810000	0.075000
79.910000	0.072500
80.010000	0.070000
80.110000	0.062500
80.210000	0.062500
80.310000	0.060000
80.410000	0.060000
80.510000	0.060000
80.610000	0.050000
80.710000	0.052500
80.810000	0.057500
80.910000	0.060000
81.010000	0.062500
81.110000	0.060000
81.210000	0.060000
81.310000	0.065000
81.410000	0.070000
81.510000	0.067500
81.610000	0.062500
81.710000	0.060000
81.810000	0.057500
81.910000	0.055000
82.010000	0.055000
82.110000	0.057500
82.210000	0.060000
82.310000	0.065000
82.410000	0.065000
82.510000	0.065000
82.610000	0.065000
82.710000	0.067500
82.810000	0.067500
82.910000	0.060000
83.010000	0.055000
83.110000	0.052500
83.210000	0.052500
83.310000	0.050000
83.410000	0.050000
83.510000	0.047500
83.610000	0.052500
83.710000	0.052500
83.810000	0.052500
83.910000	0.055000
84.010000	0.057500
84.110000	0.057500
84.210000	0.055000
84.310000	0.045000
84.410000	0.045000
84.510000	0.042500
84.610000	0.047500
84.710000	0.047500
84.810000	0.047500
84.910000	0.047500
85.010000	0.050000
85.110000	0.055000
85.210000	0.055000
85.310000	0.052500
85.410000	0.055000
85.510000	0.055000
85.610000	0.055000
85.710000	0.060000
85.810000	0.070000
85.910000	0.072500
86.010000	0.072500
86.110000	0.072500
86.210000	0.075000
86.310000	0.082500
86.410000	0.090000
86.510000	0.090000
86.610000	0.095000
86.710000	0.095000
86.810000	0.090000
86.910000	0.097500
87.010000	0.095000
87.110000	0.100000
87.210000	0.105000
87.310000	0.107500
87.410000	0.107500
87.510000	0.102500
87.610000	0.100000
87.710000	0.092500
87.810000	0.085000
87.910000	0.080000
88.010000	0.082500
88.110000	0.080000
88.210000	0.077500
88.310000	0.075000
88.410000	0.072500
88.510000	0.070000
88.610000	0.067500
88.710000	0.070000
88.810000	0.077500
88.910000	0.070000
89.010000	0.082500
89.110000	0.080000
89.210000	0.075000
89.310000	0.075000
89.410000	0.075000
89.510000	0.085000
89.610000	0.090000
89.710000	0.100000
89.810000	0.102500
89.910000	0.102500
90.010000	0.100000
90.110000	0.100000
90.210000	0.105000
90.310000	0.107500
90.410000	0.112500
90.510000	0.120000
90.610000	0.112500
90.710000	0.110000
90.810000	0.112500
90.910000	0.112500
91.010000	0.110000
91.110000	0.107500
91.210000	0.122500
91.310000	0.127500
91.410000	0.122500
91.510000	0.112500
91.610000	0.115000
91.710000	0.107500
91.810000	0.107500
91.910000	0.110000
92.010000	0.110000
92.110000	0.110000
92.210000	0.112500
92.310000	0.102500
92.410000	0.100000
92.510000	0.097500
92.610000	0.100000
92.710000	0.097500
92.810000	0.087500
92.910000	0.090000
93.010000	0.082500
93.110000	0.087500
93.210000	0.075000
93.310000	0.075000
93.410000	0.075000
93.510000	0.072500
93.610000	0.072500
93.710000	0.067500
93.810000	0.067500
93.910000	0.065000
94.010000	0.067500
94.110000	0.067500
94.210000	0.060000
94.310000	0.062500
94.410000	0.065000
94.510000	0.060000
94.610000	0.065000
94.710000	0.062500
94.810000	0.070000
94.910000	0.070000
95.010000	0.067500
95.110000	0.057500
95.210000	0.060000
95.310000	0.052500
95.410000	0.050000
95.510000	0.057500
95.610000	0.060000
95.710000	0.065000
95.810000	0.062500
95.910000	0.070000
96.010000	0.070000
96.110000	0.065000
96.210000	0.067500
96.310000	0.065000
96.410000	0.067500
96.510000	0.075000
96.610000	0.067500
96.710000	0.067500
96.810000	0.062500
96.910000	0.060000
97.010000	0.062500
97.110000	0.065000
97.210000	0.065000
97.310000	0.062500
97.410000	0.065000
97.510000	0.060000
97.610000	0.065000
97.710000	0.055000
97.810000	0.062500
97.910000	0.060000
98.010000	0.057500
98.110000	0.060000
98.210000	0.062500
98.310000	0.067500
98.410000	0.070000
98.510000	0.057500
98.610000	0.062500
98.710000	0.062500
98.810000	0.067500
98.910000	0.067500
99.010000	0.067500
99.110000	0.067500
99.210000	0.067500
99.310000	0.067500
99.410000	0.070000
99.510000	0.067500
99.610000	0.067500
99.710000	0.067500
99.810000	0.060000
99.910000	0.057500
100.010000	0.060000
100.110000	0.070000
100.210000	0.062500
100.310000	0.060000
100.410000	0.055000
100.510000	0.060000
100.610000	0.062500
100.710000	0.065000
100.810000	0.065000
100.910000	0.067500
101.010000	0.070000
101.110000	0.067500
101.210000	0.067500
101.310000	0.070000
101.410000	0.070000
101.510000	0.075000
101.610000	0.072500
101.710000	0.075000
101.810000	0.077500
101.910000	0.072500
102.010000	0.072500
102.110000	0.065000
102.210000	0.070000
102.310000	0.077500
102.410000	0.075000
102.510000	0.075000
102.610000	0.072500
102.710000	0.070000
102.810000	0.072500
102.910000	0.070000
103.010000	0.070000
103.110000	0.075000
103.210000	0.072500
103.310000	0.072500
103.410000	0.072500
103.510000	0.070000
103.610000	0.067500
103.710000	0.065000
103.810000	0.065000
103.910000	0.067500
104.010000	0.067500
104.110000	0.075000
104.210000	0.082500
104.310000	0.077500
104.410000	0.077500
104.510000	0.075000
104.610000	0.072500
104.710000	0.077500
104.810000	0.080000
104.910000	0.082500
105.010000	0.080000
105.110000	0.077500
105.210000	0.075000
105.310000	0.080000
105.410000	0.077500
105.510000	0.087500
105.610000	0.095000
105.710000	0.100000
105.810000	0.097500
105.910000	0.097500
106.010000	0.097500
106.110000	0.087500
106.210000	0.080000
106.310000	0.075000
106.410000	0.077500
106.510000	0.077500
106.610000	0.082500
106.710000	0.085000
106.810000	0.085000
106.910000	0.082500
107.010000	0.077500
107.110000	0.080000
107.210000	0.085000
107.310000	0.085000
107.410000	0.082500
107.510000	0.077500
107.610000	0.072500
107.710000	0.072500
107.810000	0.070000
107.910000	0.070000
108.010000	0.067500
108.110000	0.070000
108.210000	0.072500
108.310000	0.077500
108.410000	0.077500
108.510000	0.072500
108.610000	0.070000
108.710000	0.060000
108.810000	0.060000
108.910000	0.057500
109.010000	0.065000
109.110000	0.062500
109.210000	0.060000
109.310000	0.055000
109.410000	0.062500
109.510000	0.062500
109.610000	0.067500
109.710000	0.067500
109.810000	0.070000
109.910000	0.067500
110.010000	0.075000
110.110000	0.072500
110.210000	0.070000
110.310000	0.072500
110.410000	0.072500
110.510000	0.080000
110.610000	0.080000
110.710000	0.090000
110.810000	0.090000
110.910000	0.090000
111.010000	0.085000
111.110000	0.085000
111.210000	0.087500
111.310000	0.090000
111.410000	0.090000
111.510000	0.085000
111.610000	0.077500
111.710000	0.080000
111.810000	0.080000
111.910000	0.082500
112.010000	0.080000
112.110000	0.075000
112.210000	0.077500
112.310000	0.080000
112.410000	0.082500
112.510000	0.077500
112.610000	0.080000
112.710000	0.075000
112.810000	0.070000
112.910000	0.067500
113.010000	0.067500
113.110000	0.070000
113.210000	0.067500
113.310000	0.060000
113.410000	0.057500
113.510000	0.057500
113.610000	0.055000
113.710000	0.050000
113.810000	0.050000
113.910000	0.045000
114.010000	0.052500
114.110000	0.057500
114.210000	0.062500
114.310000	0.052500
114.410000	0.050000
114.510000	0.052500
114.610000	0.052500
114.710000	0.055000
114.810000	0.055000
114.910000	0.052500
115.010000	0.055000
115.110000	0.060000
115.210000	0.060000
115.310000	0.062500
115.410000	0.062500
115.510000	0.065000
115.610000	0.065000
115.710000	0.065000
115.810000	0.067500
115.910000	0.067500
116.010000	0.065000
116.110000	0.060000
116.210000	0.057500
116.310000	0.057500
116.410000	0.065000
116.510000	0.060000
116.610000	0.060000
116.710000	0.055000
116.810000	0.055000
116.910000	0.057500
117.010000	0.062500
117.110000	0.057500
117.210000	0.065000
117.310000	0.065000
117.410000	0.067500
117.510000	0.070000
117.610000	0.070000
117.710000	0.075000
117.810000	0.075000
117.910000	0.075000
118.010000	0.085000
118.110000	0.090000
118.210000	0.090000
118.310000	0.087500
118.410000	0.082500
118.510000	0.085000
118.610000	0.085000
118.710000	0.087500
118.810000	0.090000
118.910000	0.092500
119.010000	0.090000
119.110000	0.085000
119.210000	0.080000
119.310000	0.077500
119.410000	0.072500
119.510000	0.065000
119.610000	0.067500
119.710000	0.062500
119.810000	0.062500
119.910000	0.067500
120.010000	0.065000
120.110000	0.055000
120.210000	0.050000
120.310000	0.052500
120.410000	0.052500
120.510000	0.052500
120.610000	0.057500
120.710000	0.055000
120.810000	0.055000
120.910000	0.050000
121.010000	0.050000
121.110000	0.050000
121.210000	0.055000
121.310000	0.055000
121.410000	0.065000
121.510000	0.070000
121.610000	0.072500
121.710000	0.077500
121.810000	0.075000
121.910000	0.072500
122.010000	0.067500
122.110000	0.072500
122.210000	0.082500
122.310000	0.085000
122.410000	0.087500
122.510000	0.090000
122.610000	0.087500
122.710000	0.085000
122.810000	0.085000
122.910000	0.090000
123.010000	0.087500
123.110000	0.090000
123.210000	0.087500
123.310000	0.095000
123.410000	0.092500
123.510000	0.087500
123.610000	0.087500
123.710000	0.082500
123.810000	0.082500
123.910000	0.080000
124.010000	0.080000
124.110000	0.075000
124.210000	0.067500
124.310000	0.072500
124.410000	0.070000
124.510000	0.065000
124.610000	0.065000
124.710000	0.067500
124.810000	0.065000
124.910000	0.070000
125.010000	0.067500
125.110000	0.072500
125.210000	0.077500
125.310000	0.067500
125.410000	0.075000
125.510000	0.072500
125.610000	0.070000
125.710000	0.075000
125.810000	0.075000
125.910000	0.080000
126.010000	0.080000
126.110000	0.082500
126.210000	0.087500
126.310000	0.085000
126.410000	0.085000
126.510000	0.085000
126.610000	0.082500
126.710000	0.087500
126.810000	0.092500
126.910000	0.087500
127.010000	0.087500
127.110000	0.090000
127.210000	0.082500
127.310000	0.082500
127.410000	0.080000
127.510000	0.080000
127.610000	0.085000
127.710000	0.080000
127.810000	0.082500
127.910000	0.080000
128.010000	0.077500
128.110000	0.077500
128.210000	0.072500
128.310000	0.072500
128.410000	0.065000
128.510000	0.072500
128.610000	0.070000
128.710000	0.065000
128.810000	0.062500
128.910000	0.060000
129.010000	0.060000
129.110000	0.060000
129.210000	0.065000
129.310000	0.070000
129.410000	0.070000
129.510000	0.072500
129.610000	0.072500
129.710000	0.072500
129.810000	0.070000
129.910000	0.082500
130.010000	0.085000
130.110000	0.082500
130.210000	0.092500
130.310000	0.097500
130.410000	0.102500
130.510000	0.095000
130.610000	0.100000
130.710000	0.100000
130.810000	0.102500
130.910000	0.102500
131.010000	0.105000
131.110000	0.102500
131.210000	0.102500
131.310000	0.102500
131.410000	0.105000
131.510000	0.102500
131.610000	0.102500
131.710000	0.115000
131.810000	0.120000
131.910000	0.112500
132.010000	0.112500
132.110000	0.120000
132.210000	0.115000
132.310000	0.112500
132.410000	0.115000
132.510000	0.127500
132.610000	0.135000
132.710000	0.147500
132.810000	0.152500
132.910000	0.160000
133.010000	0.157500
133.110000	0.165000
133.210000	0.165000
133.310000	0.170000
133.410000	0.172500
133.510000	0.167500
133.610000	0.165000
133.710000	0.155000
133.810000	0.160000
133.910000	0.165000
134.010000	0.172500
134.110000	0.180000
134.210000	0.177500
134.310000	0.180000
134.410000	0.175000
134.510000	0.167500
134.610000	0.160000
134.710000	0.160000
134.810000	0.150000
134.910000	0.150000
135.010000	0.150000
135.110000	0.152500
135.210000	0.147500
135.310000	0.147500
135.410000	0.150000
135.510000	0.157500
135.610000	0.157500
135.710000	0.155000
135.810000	0.142500
135.910000	0.140000
136.010000	0.127500
136.110000	0.112500
136.210000	0.107500
136.310000	0.102500
136.410000	0.105000
136.510000	0.105000
136.610000	0.107500
136.710000	0.100000
136.810000	0.097500
136.910000	0.090000
137.010000	0.087500
137.110000	0.077500
137.210000	0.077500
137.310000	0.072500
137.410000	0.060000
137.510000	0.055000
137.610000	0.050000
137.710000	0.055000
137.810000	0.052500
137.910000	0.055000
138.010000	0.057500
138.110000	0.057500
138.210000	0.057500
138.310000	0.060000
138.410000	0.055000
138.510000	0.062500
138.610000	0.060000
138.710000	0.057500
138.810000	0.060000
138.910000	0.062500
139.010000	0.060000
139.110000	0.062500
139.210000	0.060000
139.310000	0.065000
139.410000	0.062500
139.510000	0.060000
139.610000	0.060000
139.710000	0.060000
139.810000	0.067500
139.910000	0.067500
140.010000	0.080000
140.110000	0.077500
140.210000	0.080000
140.310000	0.077500
140.410000	0.080000
140.510000	0.075000
140.610000	0.065000
140.710000	0.062500
140.810000	0.070000
140.910000	0.070000
141.010000	0.072500
141.110000	0.075000
141.210000	0.075000
141.310000	0.077500
141.410000	0.082500
141.510000	0.085000
141.610000	0.092500
141.710000	0.095000
141.810000	0.092500
141.910000	0.097500
142.010000	0.090000
142.110000	0.092500
142.210000	0.092500
142.310000	0.090000
142.410000	0.090000
142.510000	0.097500
142.610000	0.110000
142.710000	0.115000
142.810000	0.117500
142.910000	0.125000
143.010000	0.127500
143.110000	0.132500
143.210000	0.145000
143.310000	0.145000
143.410000	0.145000
143.510000	0.147500
143.610000	0.145000
143.710000	0.145000
143.810000	0.147500
143.910000	0.140000
144.010000	0.145000
144.110000	0.142500
144.210000	0.145000
144.310000	0.142500
144.410000	0.142500
144.510000	0.137500
144.610000	0.130000
144.710000	0.140000
144.810000	0.132500
144.910000	0.132500
145.010000	0.132500
145.110000	0.127500
145.210000	0.120000
145.310000	0.115000
145.410000	0.120000
145.510000	0.112500
145.610000	0.107500
145.710000	0.112500
145.810000	0.110000
145.910000	0.107500
146.010000	0.110000
146.110000	0.115000
146.210000	0.115000
146.310000	0.117500
146.410000	0.117500
146.510000	0.117500
146.610000	0.115000
146.710000	0.097500
146.810000	0.097500
146.910000	0.100000
147.010000	0.090000
147.110000	0.090000
147.210000	0.085000
147.310000	0.087500
147.410000	0.085000
147.510000	0.085000
147.610000	0.090000
147.710000	0.087500
147.810000	0.080000
147.910000	0.080000
148.010000	0.075000
148.110000	0.070000
148.210000	0.067500
148.310000	0.065000
148.410000	0.062500
148.510000	0.060000
148.610000	0.060000
148.710000	0.060000
148.810000	0.060000
148.910000	0.060000
149.010000	0.055000
149.110000	0.055000
149.210000	0.057500
149.310000	0.052500
149.410000	0.050000
149.510000	0.057500
149.610000	0.052500
149.710000	0.050000
149.810000	0.052500
149.910000	0.052500
150.010000	0.050000
150.110000	0.052500
150.210000	0.055000
150.310000	0.057500
150.410000	0.057500
150.510000	0.062500
150.610000	0.062500
150.710000	0.065000
150.810000	0.062500
150.910000	0.062500
151.010000	0.067500
151.110000	0.070000
151.210000	0.067500
151.310000	0.075000
151.410000	0.072500
151.510000	0.067500
151.610000	0.067500
151.710000	0.070000
151.810000	0.070000
151.910000	0.072500
152.010000	0.072500
152.110000	0.072500
152.210000	0.070000
152.310000	0.072500
152.410000	0.072500
152.510000	0.072500
152.610000	0.077500
152.710000	0.082500
152.810000	0.082500
152.910000	0.087500
153.010000	0.082500
153.110000	0.080000
153.210000	0.082500
153.310000	0.077500
153.410000	0.082500
153.510000	0.082500
153.610000	0.095000
153.710000	0.092500
153.810000	0.092500
153.910000	0.092500
154.010000	0.097500
154.110000	0.100000
154.210000	0.097500
154.310000	0.102500
154.410000	0.107500
154.510000	0.102500
154.610000	0.115000
154.710000	0.105000
154.810000	0.105000
154.910000	0.100000
155.010000	0.102500
155.110000	0.110000
155.210000	0.107500
155.310000	0.117500
155.410000	0.115000
155.510000	0.117500
155.610000	0.117500
155.710000	0.120000
155.810000	0.132500
155.910000	0.135000
156.010000	0.132500
156.110000	0.127500
156.210000	0.132500
156.310000	0.127500
156.410000	0.122500
156.510000	0.127500
156.610000	0.125000
156.710000	0.125000
156.810000	0.127500
156.910000	0.130000
157.010000	0.127500
157.110000	0.120000
157.210000	0.115000
157.310000	0.112500
157.410000	0.110000
157.510000	0.105000
157.610000	0.100000
157.710000	0.097500
157.810000	0.087500
157.910000	0.080000
158.010000	0.080000
158.110000	0.080000
158.210000	0.082500
158.310000	0.080000
158.410000	0.075000
158.510000	0.067500
158.610000	0.060000
158.710000	0.062500
158.810000	0.062500
158.910000	0.060000
159.010000	0.065000
159.110000	0.067500
159.210000	0.065000
159.310000	0.062500
159.410000	0.062500
159.510000	0.062500
159.610000	0.065000
159.710000	0.062500
159.810000	0.065000
159.910000	0.062500
160.010000	0.062500
160.110000	0.072500
160.210000	0.062500
160.310000	0.062500
160.410000	0.062500
160.510000	0.065000
160.610000	0.065000
160.710000	0.062500
160.810000	0.067500
160.910000	0.065000
161.010000	0.060000
161.110000	0.055000
161.210000	0.055000
161.310000	0.047500
161.410000	0.050000
161.510000	0.047500
161.610000	0.045000
161.710000	0.042500
161.810000	0.037500
161.910000	0.040000
162.010000	0.047500
162.110000	0.045000
162.210000	0.050000
162.310000	0.052500
162.410000	0.052500
162.510000	0.055000
162.610000	0.052500
162.710000	0.052500
162.810000	0.050000
162.910000	0.050000
163.010000	0.055000
163.110000	0.055000
163.210000	0.070000
163.310000	0.072500
163.410000	0.072500
163.510000	0.072500
163.610000	0.080000
163.710000	0.080000
163.810000	0.087500
163.910000	0.085000
164.010000	0.080000
164.110000	0.075000
164.210000	0.077500
164.310000	0.075000
164.410000	0.082500
164.510000	0.080000
164.610000	0.087500
164.710000	0.090000
164.810000	0.090000
164.910000	0.085000
165.010000	0.080000
165.110000	0.090000
165.210000	0.082500
165.310000	0.082500
165.410000	0.085000
165.510000	0.087500
165.610000	0.077500
165.710000	0.082500
165.810000	0.080000
165.910000	0.077500
166.010000	0.077500
166.110000	0.085000
166.210000	0.077500
166.310000	0.080000
166.410000	0.080000
166.510000	0.075000
166.610000	0.070000
166.710000	0.067500
166.810000	0.070000
166.910000	0.075000
167.010000	0.077500
167.110000	0.075000
167.210000	0.072500
167.310000	0.072500
167.410000	0.070000
167.510000	0.075000
167.610000	0.072500
167.710000	0.070000
167.810000	0.077500
167.910000	0.075000
168.010000	0.075000
168.110000	0.070000
168.210000	0.067500
168.310000	0.067500
168.410000	0.062500
168.510000	0.067500
168.610000	0.065000
168.710000	0.065000
168.810000	0.070000
168.910000	0.067500
169.010000	0.067500
169.110000	0.060000
169.210000	0.062500
169.310000	0.065000
169.410000	0.065000
169.510000	0.057500
169.610000	0.065000
169.710000	0.065000
169.810000	0.060000
169.910000	0.057500
170.010000	0.062500
170.110000	0.065000
170.210000	0.065000
170.310000	0.067500
170.410000	0.070000
170.510000	0.065000
170.610000	0.070000
170.710000	0.072500
170.810000	0.067500
170.910000	0.070000
171.010000	0.067500
171.110000	0.077500
171.210000	0.075000
171.310000	0.075000
171.410000	0.077500
171.510000	0.077500
171.610000	0.072500
171.710000	0.070000
171.810000	0.070000
171.910000	0.085000
172.010000	0.080000
172.110000	0.080000
172.210000	0.077500
172.310000	0.085000
172.410000	0.082500
172.510000	0.090000
172.610000	0.092500
172.710000	0.095000
172.810000	0.090000
172.910000	0.095000
173.010000	0.095000
173.110000	0.087500
173.210000	0.090000
173.310000	0.085000
173.410000	0.087500
173.510000	0.090000
173.610000	0.092500
173.710000	0.095000
173.810000	0.100000
173.910000	0.092500
174.010000	0.090000
174.110000	0.092500
174.210000	0.092500
174.310000	0.085000
174.410000	0.085000
174.510000	0.085000
174.610000	0.080000
174.710000	0.077500
174.810000	0.077500
174.910000	0.075000
175.010000	0.075000
175.110000	0.072500
175.210000	0.067500
175.310000	0.072500
175.410000	0.065000
175.510000	0.065000
175.610000	0.060000
175.710000	0.060000
175.810000	0.055000
175.910000	0.055000
176.010000	0.050000
176.110000	0.047500
176.210000	0.047500
176.310000	0.052500
176.410000	0.052500
176.510000	0.045000
176.610000	0.042500
176.710000	0.042500
176.810000	0.047500
176.910000	0.042500
177.010000	0.042500
177.110000	0.045000
177.210000	0.047500
177.310000	0.047500
177.410000	0.047500
177.510000	0.047500
177.610000	0.050000
177.710000	0.050000
177.810000	0.047500
177.910000	0.052500
178.010000	0.060000
178.110000	0.065000
178.210000	0.065000
178.310000	0.065000
178.410000	0.067500
178.510000	0.070000
178.610000	0.072500
178.710000	0.070000
178.810000	0.062500
178.910000	0.062500
179.010000	0.060000
179.110000	0.067500
179.210000	0.070000
179.310000	0.070000
179.410000	0.080000
179.510000	0.085000
179.610000	0.082500
179.710000	0.082500
179.810000	0.082500
179.910000	0.075000
180.010000	0.087500
180.110000	0.075000
180.210000	0.080000
180.310000	0.077500
180.410000	0.077500
180.510000	0.077500
180.610000	0.077500
180.710000	0.082500
180.810000	0.090000
180.910000	0.092500
181.010000	0.092500
181.110000	0.085000
181.210000	0.082500
181.310000	0.085000
181.410000	0.082500
181.510000	0.080000
181.610000	0.075000
181.710000	0.077500
181.810000	0.077500
181.910000	0.085000
182.010000	0.080000
182.110000	0.075000
182.210000	0.072500
182.310000	0.080000
182.410000	0.075000
182.510000	0.075000
182.610000	0.075000
182.710000	0.077500
182.810000	0.077500
182.910000	0.077500
183.010000	0.075000
183.110000	0.077500
183.210000	0.082500
183.310000	0.072500
183.410000	0.075000
183.510000	0.070000
183.610000	0.077500
183.710000	0.087500
183.810000	0.087500
183.910000	0.082500
184.010000	0.085000
184.110000	0.085000
184.210000	0.092500
184.310000	0.087500
184.410000	0.092500
184.510000	0.102500
184.610000	0.102500
184.710000	0.097500
184.810000	0.100000
184.910000	0.102500
185.010000	0.102500
185.110000	0.100000
185.210000	0.092500
185.310000	0.092500
185.410000	0.095000
185.510000	0.097500
185.610000	0.092500
185.710000	0.092500
185.810000	0.092500
185.910000	0.090000
186.010000	0.082500
186.110000	0.090000
186.210000	0.087500
186.310000	0.082500
186.410000	0.082500
186.510000	0.077500
186.610000	0.077500
186.710000	0.082500
186.810000	0.077500
186.910000	0.070000
187.010000	0.072500
187.110000	0.080000
187.210000	0.090000
187.310000	0.090000
187.410000	0.095000
187.510000	0.097500
187.610000	0.095000
187.710000	0.090000
187.810000	0.087500
187.910000	0.090000
188.010000	0.095000
188.110000	0.087500
188.210000	0.080000
188.310000	0.082500
188.410000	0.087500
188.510000	0.075000
188.610000	0.072500
188.710000	0.067500
188.810000	0.070000
188.910000	0.070000
189.010000	0.072500
189.110000	0.072500
189.210000	0.070000
189.310000	0.070000
189.410000	0.067500
189.510000	0.067500
189.610000	0.072500
189.710000	0.075000
189.810000	0.072500
189.910000	0.072500
190.010000	0.067500
190.110000	0.070000
190.210000	0.070000
190.310000	0.067500
190.410000	0.065000
190.510000	0.062500
190.610000	0.067500
190.710000	0.070000
190.810000	0.075000
190.910000	0.077500
191.010000	0.072500
191.110000	0.070000
191.210000	0.057500
191.310000	0.060000
191.410000	0.052500
191.510000	0.052500
191.610000	0.050000
191.710000	0.047500
191.810000	0.050000
191.910000	0.047500
192.010000	0.047500
192.110000	0.045000
192.210000	0.050000
192.310000	0.052500
192.410000	0.055000
192.510000	0.067500
192.610000	0.067500
192.710000	0.065000
192.810000	0.055000
192.910000	0.055000
193.010000	0.065000
193.110000	0.072500
193.210000	0.077500
193.310000	0.077500
193.410000	0.082500
193.510000	0.080000
193.610000	0.080000
193.710000	0.077500
193.810000	0.077500
193.910000	0.077500
194.010000	0.080000
194.110000	0.082500
194.210000	0.082500
194.310000	0.080000
194.410000	0.082500
194.510000	0.075000
194.610000	0.075000
194.710000	0.072500
194.810000	0.080000
194.910000	0.090000
195.010000	0.080000
195.110000	0.075000
195.210000	0.077500
195.310000	0.077500
195.410000	0.077500
195.510000	0.075000
195.610000	0.080000
195.710000	0.087500
195.810000	0.085000
195.910000	0.090000
196.010000	0.095000
196.110000	0.090000
196.210000	0.090000
196.310000	0.090000
196.410000	0.085000
196.510000	0.085000
196.610000	0.087500
196.710000	0.087500
196.810000	0.087500
196.910000	0.082500
197.010000	0.092500
197.110000	0.095000
197.210000	0.087500
197.310000	0.090000
197.410000	0.090000
197.510000	0.095000
197.610000	0.095000
197.710000	0.085000
197.810000	0.085000
197.910000	0.080000
198.010000	0.077500
198.110000	0.080000
198.210000	0.082500
198.310000	0.082500
198.410000	0.087500
198.510000	0.085000
198.610000	0.082500
198.710000	0.080000
198.810000	0.077500
198.910000	0.080000
199.010000	0.070000
199.110000	0.070000
199.210000	0.072500
199.310000	0.070000
199.410000	0.070000
199.510000	0.067500
199.610000	0.060000
199.710000	0.060000
199.810000	0.060000
199.910000	0.057500
200.010000	0.062500
[truncated: 63,536 more rows]
