# Supplementary material for: Efficient Transmission of Subthreshold Signals in Complex Networks of Spiking Neurons
Source: PLoS One. 2015 Mar 23;10(3):e0121156. doi: 10.1371/journal.pone.0121156 (PMC4409401; doi:10.1371/journal.pone.0121156)
Supplement: S2 Raw Data — (TAR) [file pone.0121156.s002.tar › m1750.txt]

0.110000	0.066250
0.210000	0.065000
0.310000	0.064375
0.410000	0.065000
0.510000	0.064375
0.610000	0.063125
0.710000	0.062500
0.810000	0.063750
0.910000	0.063125
1.010000	0.061250
1.110000	0.063125
1.210000	0.062500
1.310000	0.063750
1.410000	0.063125
1.510000	0.061875
1.610000	0.063750
1.710000	0.065625
1.810000	0.067500
1.910000	0.069375
2.010000	0.067500
2.110000	0.068125
2.210000	0.066250
2.310000	0.062500
2.410000	0.065000
2.510000	0.065625
2.610000	0.068125
2.710000	0.066875
2.810000	0.066250
2.910000	0.063750
3.010000	0.063750
3.110000	0.061250
3.210000	0.060625
3.310000	0.060000
3.410000	0.061875
3.510000	0.061250
3.610000	0.060625
3.710000	0.056250
3.810000	0.057500
3.910000	0.056875
4.010000	0.057500
4.110000	0.057500
4.210000	0.058125
4.310000	0.058750
4.410000	0.059375
4.510000	0.060625
4.610000	0.058125
4.710000	0.056875
4.810000	0.056250
4.910000	0.059375
5.010000	0.061875
5.110000	0.061875
5.210000	0.060625
5.310000	0.062500
5.410000	0.062500
5.510000	0.062500
5.610000	0.065000
5.710000	0.065000
5.810000	0.064375
5.910000	0.063750
6.010000	0.067500
6.110000	0.067500
6.210000	0.069375
6.310000	0.071875
6.410000	0.070000
6.510000	0.070000
6.610000	0.070000
6.710000	0.071250
6.810000	0.074375
6.910000	0.073125
7.010000	0.071250
7.110000	0.070625
7.210000	0.073125
7.310000	0.070625
7.410000	0.072500
7.510000	0.076250
7.610000	0.073125
7.710000	0.074375
7.810000	0.069375
7.910000	0.069375
8.010000	0.068125
8.110000	0.067500
8.210000	0.067500
8.310000	0.065000
8.410000	0.063750
8.510000	0.063750
8.610000	0.065000
8.710000	0.063750
8.810000	0.061250
8.910000	0.060000
9.010000	0.063750
9.110000	0.065000
9.210000	0.068125
9.310000	0.071875
9.410000	0.070625
9.510000	0.070000
9.610000	0.070000
9.710000	0.066875
9.810000	0.068125
9.910000	0.068750
10.010000	0.068125
10.110000	0.066875
10.210000	0.066875
10.310000	0.065625
10.410000	0.066250
10.510000	0.066875
10.610000	0.068125
10.710000	0.070000
10.810000	0.070000
10.910000	0.071250
11.010000	0.070000
11.110000	0.069375
11.210000	0.070625
11.310000	0.070000
11.410000	0.071250
11.510000	0.071250
11.610000	0.070000
11.710000	0.073125
11.810000	0.075000
11.910000	0.075000
12.010000	0.074375
12.110000	0.075625
12.210000	0.073125
12.310000	0.076875
12.410000	0.075000
12.510000	0.075000
12.610000	0.076250
12.710000	0.074375
12.810000	0.072500
12.910000	0.070625
13.010000	0.071250
13.110000	0.071875
13.210000	0.068750
13.310000	0.066250
13.410000	0.065625
13.510000	0.065625
13.610000	0.068125
13.710000	0.070000
13.810000	0.070000
13.910000	0.070000
14.010000	0.071875
14.110000	0.073125
14.210000	0.075000
14.310000	0.074375
14.410000	0.073750
14.510000	0.075625
14.610000	0.075625
14.710000	0.075000
14.810000	0.075000
14.910000	0.074375
15.010000	0.074375
15.110000	0.075000
15.210000	0.076250
15.310000	0.079375
15.410000	0.079375
15.510000	0.076875
15.610000	0.075000
15.710000	0.073750
15.810000	0.075625
15.910000	0.078125
16.010000	0.079375
16.110000	0.076875
16.210000	0.076875
16.310000	0.078125
16.410000	0.077500
16.510000	0.075625
16.610000	0.076250
16.710000	0.075625
16.810000	0.078750
16.910000	0.079375
17.010000	0.078125
17.110000	0.081250
17.210000	0.076875
17.310000	0.078125
17.410000	0.074375
17.510000	0.075625
17.610000	0.079375
17.710000	0.075625
17.810000	0.075625
17.910000	0.075625
18.010000	0.076250
18.110000	0.078750
18.210000	0.081875
18.310000	0.080625
18.410000	0.083750
18.510000	0.087500
18.610000	0.088750
18.710000	0.089375
18.810000	0.091250
18.910000	0.091875
19.010000	0.097500
19.110000	0.096875
19.210000	0.098125
19.310000	0.098125
19.410000	0.102500
19.510000	0.103125
19.610000	0.103125
19.710000	0.107500
19.810000	0.108750
19.910000	0.108750
20.010000	0.111250
20.110000	0.108125
20.210000	0.111875
20.310000	0.111875
20.410000	0.111875
20.510000	0.112500
20.610000	0.113125
20.710000	0.112500
20.810000	0.113125
20.910000	0.113750
21.010000	0.110625
21.110000	0.111875
21.210000	0.115000
21.310000	0.116875
21.410000	0.121250
21.510000	0.122500
21.610000	0.126250
21.710000	0.128750
21.810000	0.129375
21.910000	0.132500
22.010000	0.133750
22.110000	0.140000
22.210000	0.138750
22.310000	0.141250
22.410000	0.143125
22.510000	0.145625
22.610000	0.146875
22.710000	0.148125
22.810000	0.148750
22.910000	0.149375
23.010000	0.153125
23.110000	0.155625
23.210000	0.155000
23.310000	0.151875
23.410000	0.145000
23.510000	0.147500
23.610000	0.142500
23.710000	0.140625
23.810000	0.141875
23.910000	0.139375
24.010000	0.135000
24.110000	0.131875
24.210000	0.128750
24.310000	0.128125
24.410000	0.125625
24.510000	0.126250
24.610000	0.123125
24.710000	0.122500
24.810000	0.122500
24.910000	0.120000
25.010000	0.116250
25.110000	0.110000
25.210000	0.108750
25.310000	0.105000
25.410000	0.106250
25.510000	0.106250
25.610000	0.105000
25.710000	0.100000
25.810000	0.099375
25.910000	0.095000
26.010000	0.095000
26.110000	0.091875
26.210000	0.091250
26.310000	0.088125
26.410000	0.084375
26.510000	0.081250
26.610000	0.080000
26.710000	0.075000
26.810000	0.073750
26.910000	0.074375
27.010000	0.072500
27.110000	0.073125
27.210000	0.073750
27.310000	0.075000
27.410000	0.074375
27.510000	0.071250
27.610000	0.070625
27.710000	0.073125
27.810000	0.067500
27.910000	0.067500
28.010000	0.068750
28.110000	0.069375
28.210000	0.068750
28.310000	0.071250
28.410000	0.071875
28.510000	0.072500
28.610000	0.071250
28.710000	0.075625
28.810000	0.074375
28.910000	0.073750
29.010000	0.073125
29.110000	0.078750
29.210000	0.076250
29.310000	0.079375
29.410000	0.080000
29.510000	0.078125
29.610000	0.083125
29.710000	0.086875
29.810000	0.088750
29.910000	0.088750
30.010000	0.086875
30.110000	0.088125
30.210000	0.089375
30.310000	0.091875
30.410000	0.092500
30.510000	0.090625
30.610000	0.090625
30.710000	0.090000
30.810000	0.092500
30.910000	0.091875
31.010000	0.098750
31.110000	0.097500
31.210000	0.100625
31.310000	0.101250
31.410000	0.103750
31.510000	0.108125
31.610000	0.108750
31.710000	0.106250
31.810000	0.108125
31.910000	0.105000
32.010000	0.105625
32.110000	0.108125
32.210000	0.105000
32.310000	0.103750
32.410000	0.105625
32.510000	0.108750
32.610000	0.112500
32.710000	0.115000
32.810000	0.111875
32.910000	0.113750
33.010000	0.112500
33.110000	0.114375
33.210000	0.113125
33.310000	0.111250
33.410000	0.109375
33.510000	0.112500
33.610000	0.108750
33.710000	0.105625
33.810000	0.106250
33.910000	0.111250
34.010000	0.111250
34.110000	0.107500
34.210000	0.110625
34.310000	0.110625
34.410000	0.112500
34.510000	0.109375
34.610000	0.107500
34.710000	0.106875
34.810000	0.103125
34.910000	0.101875
35.010000	0.101250
35.110000	0.096250
35.210000	0.095625
35.310000	0.098125
35.410000	0.100000
35.510000	0.095000
35.610000	0.093125
35.710000	0.096250
35.810000	0.096875
35.910000	0.092500
36.010000	0.090000
36.110000	0.088750
36.210000	0.086250
36.310000	0.085625
36.410000	0.080625
36.510000	0.082500
36.610000	0.086875
36.710000	0.086875
36.810000	0.086250
36.910000	0.085000
37.010000	0.078750
37.110000	0.082500
37.210000	0.080625
37.310000	0.076875
37.410000	0.073125
37.510000	0.074375
37.610000	0.076250
37.710000	0.075625
37.810000	0.072500
37.910000	0.073125
38.010000	0.073125
38.110000	0.073750
38.210000	0.076250
38.310000	0.075625
38.410000	0.075625
38.510000	0.072500
38.610000	0.070000
38.710000	0.071875
38.810000	0.076250
38.910000	0.075625
39.010000	0.078125
39.110000	0.075625
39.210000	0.077500
39.310000	0.076250
39.410000	0.078125
39.510000	0.078125
39.610000	0.078750
39.710000	0.079375
39.810000	0.080000
39.910000	0.081250
40.010000	0.083750
40.110000	0.081250
40.210000	0.079375
40.310000	0.081250
40.410000	0.082500
40.510000	0.086250
40.610000	0.085625
40.710000	0.086875
40.810000	0.083125
40.910000	0.083125
41.010000	0.083750
41.110000	0.085000
41.210000	0.085000
41.310000	0.083125
41.410000	0.081250
41.510000	0.079375
41.610000	0.077500
41.710000	0.076875
41.810000	0.075000
41.910000	0.075000
42.010000	0.075625
42.110000	0.080625
42.210000	0.081875
42.310000	0.080625
42.410000	0.081875
42.510000	0.080625
42.610000	0.078750
42.710000	0.073750
42.810000	0.074375
42.910000	0.075000
43.010000	0.076250
43.110000	0.076875
43.210000	0.080625
43.310000	0.079375
43.410000	0.082500
43.510000	0.083125
43.610000	0.085000
43.710000	0.084375
43.810000	0.083750
43.910000	0.086250
44.010000	0.087500
44.110000	0.085625
44.210000	0.089375
44.310000	0.086250
44.410000	0.085000
44.510000	0.086875
44.610000	0.088750
44.710000	0.089375
44.810000	0.093125
44.910000	0.095625
45.010000	0.091875
45.110000	0.090000
45.210000	0.088750
45.310000	0.090000
45.410000	0.089375
45.510000	0.087500
45.610000	0.084375
45.710000	0.085000
45.810000	0.087500
45.910000	0.086250
46.010000	0.082500
46.110000	0.082500
46.210000	0.080000
46.310000	0.080625
46.410000	0.081875
46.510000	0.077500
46.610000	0.078750
46.710000	0.080000
46.810000	0.079375
46.910000	0.076250
47.010000	0.076875
47.110000	0.076875
47.210000	0.073125
47.310000	0.072500
47.410000	0.074375
47.510000	0.074375
47.610000	0.074375
47.710000	0.074375
47.810000	0.070000
47.910000	0.070625
48.010000	0.071250
48.110000	0.073125
48.210000	0.074375
48.310000	0.076250
48.410000	0.075625
48.510000	0.077500
48.610000	0.075625
48.710000	0.077500
48.810000	0.076250
48.910000	0.076250
49.010000	0.079375
49.110000	0.086250
49.210000	0.088750
49.310000	0.093125
49.410000	0.089375
49.510000	0.089375
49.610000	0.092500
49.710000	0.095000
49.810000	0.096250
49.910000	0.097500
50.010000	0.098750
50.110000	0.098125
50.210000	0.096875
50.310000	0.093750
50.410000	0.094375
50.510000	0.097500
50.610000	0.098125
50.710000	0.095000
50.810000	0.096250
50.910000	0.098750
51.010000	0.096250
51.110000	0.088750
51.210000	0.085625
51.310000	0.085625
51.410000	0.086250
51.510000	0.085000
51.610000	0.084375
51.710000	0.083750
51.810000	0.083750
51.910000	0.080625
52.010000	0.077500
52.110000	0.075000
52.210000	0.071875
52.310000	0.070625
52.410000	0.068750
52.510000	0.069375
52.610000	0.066250
52.710000	0.066875
52.810000	0.066250
52.910000	0.066250
53.010000	0.066250
53.110000	0.065000
53.210000	0.066250
53.310000	0.065625
53.410000	0.067500
53.510000	0.068125
53.610000	0.066250
53.710000	0.066250
53.810000	0.066250
53.910000	0.070000
54.010000	0.070000
54.110000	0.073125
54.210000	0.075625
54.310000	0.075625
54.410000	0.079375
54.510000	0.078750
54.610000	0.083125
54.710000	0.085625
54.810000	0.086875
54.910000	0.088750
55.010000	0.086250
55.110000	0.088125
55.210000	0.087500
55.310000	0.086250
55.410000	0.087500
55.510000	0.085625
55.610000	0.088125
55.710000	0.086875
55.810000	0.085000
55.910000	0.081250
56.010000	0.081875
56.110000	0.080625
56.210000	0.079375
56.310000	0.080625
56.410000	0.076875
56.510000	0.072500
56.610000	0.066875
56.710000	0.063750
56.810000	0.061250
56.910000	0.058750
57.010000	0.056250
57.110000	0.055000
57.210000	0.055000
57.310000	0.053750
57.410000	0.054375
57.510000	0.055000
57.610000	0.058125
57.710000	0.060625
57.810000	0.064375
57.910000	0.064375
58.010000	0.066875
58.110000	0.068125
58.210000	0.068125
58.310000	0.067500
58.410000	0.066875
58.510000	0.071250
58.610000	0.075625
58.710000	0.078125
58.810000	0.080625
58.910000	0.082500
59.010000	0.084375
59.110000	0.086250
59.210000	0.086250
59.310000	0.087500
59.410000	0.087500
59.510000	0.087500
59.610000	0.090625
59.710000	0.088125
59.810000	0.089375
59.910000	0.089375
60.010000	0.088125
60.110000	0.088125
60.210000	0.090000
60.310000	0.090000
60.410000	0.090625
60.510000	0.090625
60.610000	0.086250
60.710000	0.085000
60.810000	0.085625
60.910000	0.085000
61.010000	0.086875
61.110000	0.088125
61.210000	0.086250
61.310000	0.087500
61.410000	0.086250
61.510000	0.087500
61.610000	0.080625
61.710000	0.080625
61.810000	0.076875
61.910000	0.075625
62.010000	0.077500
62.110000	0.076875
62.210000	0.078125
62.310000	0.078750
62.410000	0.080000
62.510000	0.075625
62.610000	0.078125
62.710000	0.075625
62.810000	0.074375
62.910000	0.073750
63.010000	0.070000
63.110000	0.068125
63.210000	0.068750
63.310000	0.070000
63.410000	0.070625
63.510000	0.070000
63.610000	0.068125
63.710000	0.068750
63.810000	0.070000
63.910000	0.070625
64.010000	0.072500
64.110000	0.068750
64.210000	0.066875
64.310000	0.065625
64.410000	0.064375
64.510000	0.067500
64.610000	0.067500
64.710000	0.068750
64.810000	0.070625
64.910000	0.069375
65.010000	0.071250
65.110000	0.071875
65.210000	0.072500
65.310000	0.070000
65.410000	0.068125
65.510000	0.067500
65.610000	0.069375
65.710000	0.066250
65.810000	0.064375
65.910000	0.060625
66.010000	0.058750
66.110000	0.060000
66.210000	0.061875
66.310000	0.061250
66.410000	0.062500
66.510000	0.061250
66.610000	0.060000
66.710000	0.063750
66.810000	0.060625
66.910000	0.062500
67.010000	0.061875
67.110000	0.063750
67.210000	0.063750
67.310000	0.063750
67.410000	0.062500
67.510000	0.063125
67.610000	0.063750
67.710000	0.066250
67.810000	0.067500
67.910000	0.069375
68.010000	0.068125
68.110000	0.070000
68.210000	0.069375
68.310000	0.071250
68.410000	0.070625
68.510000	0.070000
68.610000	0.072500
68.710000	0.067500
68.810000	0.069375
68.910000	0.070000
69.010000	0.067500
69.110000	0.067500
69.210000	0.068125
69.310000	0.068125
69.410000	0.071250
69.510000	0.070625
69.610000	0.073125
69.710000	0.072500
69.810000	0.073125
69.910000	0.076875
70.010000	0.073750
70.110000	0.074375
70.210000	0.073125
70.310000	0.076250
70.410000	0.075625
70.510000	0.080000
70.610000	0.079375
70.710000	0.083125
70.810000	0.082500
70.910000	0.083125
71.010000	0.084375
71.110000	0.084375
71.210000	0.080625
71.310000	0.082500
71.410000	0.081250
71.510000	0.083125
71.610000	0.078125
71.710000	0.078125
71.810000	0.078750
71.910000	0.076875
72.010000	0.078750
72.110000	0.076250
72.210000	0.079375
72.310000	0.075000
72.410000	0.075000
72.510000	0.070625
72.610000	0.071875
72.710000	0.069375
72.810000	0.068750
72.910000	0.066875
73.010000	0.068750
73.110000	0.068750
73.210000	0.067500
73.310000	0.066875
73.410000	0.066875
73.510000	0.066250
73.610000	0.064375
73.710000	0.061875
73.810000	0.061250
73.910000	0.060625
74.010000	0.062500
74.110000	0.061875
74.210000	0.058125
74.310000	0.061250
74.410000	0.062500
74.510000	0.063125
74.610000	0.061875
74.710000	0.065625
74.810000	0.065625
74.910000	0.068125
75.010000	0.065625
75.110000	0.066875
75.210000	0.066875
75.310000	0.067500
75.410000	0.069375
75.510000	0.068125
75.610000	0.068750
75.710000	0.073125
75.810000	0.076250
75.910000	0.075000
76.010000	0.074375
76.110000	0.075000
76.210000	0.076250
76.310000	0.075625
76.410000	0.071875
76.510000	0.072500
76.610000	0.071875
76.710000	0.068750
76.810000	0.069375
76.910000	0.068125
77.010000	0.068750
77.110000	0.070000
77.210000	0.070625
77.310000	0.068125
77.410000	0.068750
77.510000	0.070625
77.610000	0.070625
77.710000	0.070625
77.810000	0.068750
77.910000	0.067500
78.010000	0.064375
78.110000	0.064375
78.210000	0.065625
78.310000	0.063125
78.410000	0.064375
78.510000	0.063125
78.610000	0.067500
78.710000	0.067500
78.810000	0.066250
78.910000	0.068750
79.010000	0.068750
79.110000	0.071250
79.210000	0.071875
79.310000	0.072500
79.410000	0.073125
79.510000	0.075000
79.610000	0.076250
79.710000	0.072500
79.810000	0.073125
79.910000	0.073125
80.010000	0.076250
80.110000	0.075000
80.210000	0.071875
80.310000	0.075625
80.410000	0.078750
80.510000	0.081250
80.610000	0.076875
80.710000	0.075625
80.810000	0.078125
80.910000	0.073125
81.010000	0.073750
81.110000	0.070000
81.210000	0.070625
81.310000	0.068750
81.410000	0.068125
81.510000	0.066875
81.610000	0.068750
81.710000	0.069375
81.810000	0.070625
81.910000	0.068750
82.010000	0.067500
82.110000	0.066875
82.210000	0.068125
82.310000	0.063750
82.410000	0.060625
82.510000	0.059375
82.610000	0.060000
82.710000	0.063125
82.810000	0.061250
82.910000	0.062500
83.010000	0.058125
83.110000	0.057500
83.210000	0.057500
83.310000	0.060000
83.410000	0.060000
83.510000	0.058750
83.610000	0.058750
83.710000	0.059375
83.810000	0.060000
83.910000	0.061250
84.010000	0.062500
84.110000	0.063125
84.210000	0.063750
84.310000	0.065000
84.410000	0.065000
84.510000	0.064375
84.610000	0.064375
84.710000	0.063125
84.810000	0.065000
84.910000	0.067500
85.010000	0.072500
85.110000	0.073125
85.210000	0.071250
85.310000	0.070625
85.410000	0.068750
85.510000	0.065625
85.610000	0.066250
85.710000	0.066875
85.810000	0.066250
85.910000	0.066875
86.010000	0.068750
86.110000	0.070625
86.210000	0.072500
86.310000	0.071250
86.410000	0.076250
86.510000	0.079375
86.610000	0.080625
86.710000	0.078125
86.810000	0.077500
86.910000	0.078750
87.010000	0.076250
87.110000	0.076875
87.210000	0.079375
87.310000	0.080000
87.410000	0.080625
87.510000	0.081250
87.610000	0.079375
87.710000	0.077500
87.810000	0.075625
87.910000	0.073125
88.010000	0.073125
88.110000	0.071875
88.210000	0.069375
88.310000	0.068750
88.410000	0.066875
88.510000	0.062500
88.610000	0.058750
88.710000	0.061875
88.810000	0.060000
88.910000	0.061250
89.010000	0.060000
89.110000	0.060625
89.210000	0.061250
89.310000	0.063125
89.410000	0.064375
89.510000	0.063125
89.610000	0.065000
89.710000	0.066875
89.810000	0.068125
89.910000	0.066875
90.010000	0.066875
90.110000	0.066875
90.210000	0.066250
90.310000	0.066250
90.410000	0.064375
90.510000	0.066875
90.610000	0.066875
90.710000	0.065625
90.810000	0.068750
90.910000	0.063750
91.010000	0.063125
91.110000	0.060000
91.210000	0.060000
91.310000	0.056875
91.410000	0.055000
91.510000	0.055000
91.610000	0.055000
91.710000	0.051875
91.810000	0.052500
91.910000	0.055000
92.010000	0.054375
92.110000	0.054375
92.210000	0.058750
92.310000	0.058750
92.410000	0.056875
92.510000	0.055625
92.610000	0.056875
92.710000	0.055625
92.810000	0.054375
92.910000	0.057500
93.010000	0.063125
93.110000	0.065625
93.210000	0.065000
93.310000	0.068750
93.410000	0.069375
93.510000	0.070000
93.610000	0.072500
93.710000	0.071250
93.810000	0.071875
93.910000	0.070000
94.010000	0.071250
94.110000	0.073750
94.210000	0.071250
94.310000	0.071875
94.410000	0.072500
94.510000	0.076250
94.610000	0.076875
94.710000	0.078125
94.810000	0.081250
94.910000	0.080000
95.010000	0.074375
95.110000	0.073125
95.210000	0.071875
95.310000	0.068125
95.410000	0.069375
95.510000	0.070625
95.610000	0.070000
95.710000	0.072500
95.810000	0.071875
95.910000	0.071875
96.010000	0.069375
96.110000	0.066875
96.210000	0.068750
96.310000	0.068750
96.410000	0.070000
96.510000	0.067500
96.610000	0.068125
96.710000	0.068750
96.810000	0.065000
96.910000	0.067500
97.010000	0.069375
97.110000	0.070000
97.210000	0.074375
97.310000	0.076250
97.410000	0.078125
97.510000	0.077500
97.610000	0.074375
97.710000	0.070625
97.810000	0.071250
97.910000	0.076875
98.010000	0.076250
98.110000	0.076250
98.210000	0.075625
98.310000	0.075625
98.410000	0.073750
98.510000	0.071875
98.610000	0.071875
98.710000	0.075000
98.810000	0.076875
98.910000	0.076250
99.010000	0.075625
99.110000	0.078125
99.210000	0.072500
99.310000	0.070000
99.410000	0.066875
99.510000	0.067500
99.610000	0.073125
99.710000	0.074375
99.810000	0.075000
99.910000	0.071250
100.010000	0.069375
100.110000	0.073125
100.210000	0.072500
100.310000	0.075000
100.410000	0.076250
100.510000	0.075625
100.610000	0.073750
100.710000	0.073750
100.810000	0.077500
100.910000	0.078125
101.010000	0.080625
101.110000	0.084375
101.210000	0.086875
101.310000	0.088750
101.410000	0.088750
101.510000	0.090625
101.610000	0.090000
101.710000	0.090625
101.810000	0.090625
101.910000	0.091875
102.010000	0.096250
102.110000	0.096875
102.210000	0.097500
102.310000	0.096875
102.410000	0.096250
102.510000	0.103125
102.610000	0.104375
102.710000	0.106875
102.810000	0.104375
102.910000	0.104375
103.010000	0.104375
103.110000	0.105000
103.210000	0.103750
103.310000	0.105625
103.410000	0.112500
103.510000	0.110000
103.610000	0.110625
103.710000	0.114375
103.810000	0.116250
103.910000	0.120625
104.010000	0.123125
104.110000	0.122500
104.210000	0.124375
104.310000	0.127500
104.410000	0.131875
104.510000	0.131875
104.610000	0.133125
104.710000	0.131875
104.810000	0.135625
104.910000	0.137500
105.010000	0.137500
105.110000	0.140000
105.210000	0.145000
105.310000	0.148750
105.410000	0.147500
105.510000	0.148125
105.610000	0.148125
105.710000	0.148750
105.810000	0.149375
105.910000	0.146875
106.010000	0.147500
106.110000	0.150000
106.210000	0.153125
106.310000	0.149375
106.410000	0.147500
106.510000	0.148750
106.610000	0.146250
106.710000	0.146250
106.810000	0.143750
106.910000	0.139375
107.010000	0.140000
107.110000	0.135000
107.210000	0.128125
107.310000	0.122500
107.410000	0.118750
107.510000	0.116250
107.610000	0.116875
107.710000	0.110625
107.810000	0.108125
107.910000	0.103750
108.010000	0.101250
108.110000	0.098750
108.210000	0.095000
108.310000	0.091250
108.410000	0.088125
108.510000	0.085000
108.610000	0.083125
108.710000	0.080000
108.810000	0.076250
108.910000	0.073750
109.010000	0.068750
109.110000	0.068750
109.210000	0.071875
109.310000	0.070625
109.410000	0.071250
109.510000	0.070625
109.610000	0.067500
109.710000	0.067500
109.810000	0.070625
109.910000	0.071875
110.010000	0.070625
110.110000	0.068125
110.210000	0.067500
110.310000	0.070000
110.410000	0.075000
110.510000	0.073750
110.610000	0.073125
110.710000	0.075000
110.810000	0.073125
110.910000	0.075000
111.010000	0.080000
111.110000	0.076250
111.210000	0.076875
111.310000	0.076875
111.410000	0.079375
111.510000	0.080000
111.610000	0.082500
111.710000	0.086250
111.810000	0.083125
111.910000	0.084375
112.010000	0.084375
112.110000	0.083750
112.210000	0.081250
112.310000	0.081250
112.410000	0.081250
112.510000	0.083125
112.610000	0.086250
112.710000	0.089375
112.810000	0.088750
112.910000	0.088750
113.010000	0.087500
113.110000	0.091875
113.210000	0.088750
113.310000	0.089375
113.410000	0.091250
113.510000	0.091250
113.610000	0.093750
113.710000	0.093750
113.810000	0.092500
113.910000	0.093750
114.010000	0.096875
114.110000	0.100625
114.210000	0.103750
114.310000	0.106250
114.410000	0.110000
114.510000	0.110625
114.610000	0.109375
114.710000	0.108125
114.810000	0.111875
114.910000	0.111250
115.010000	0.113750
115.110000	0.116250
115.210000	0.118125
115.310000	0.122500
115.410000	0.121875
115.510000	0.122500
115.610000	0.125625
115.710000	0.121875
115.810000	0.123125
115.910000	0.120625
116.010000	0.121875
116.110000	0.125625
116.210000	0.125000
116.310000	0.126875
116.410000	0.124375
116.510000	0.123750
116.610000	0.123750
116.710000	0.123750
116.810000	0.121250
116.910000	0.123125
117.010000	0.118125
117.110000	0.116875
117.210000	0.117500
117.310000	0.113125
117.410000	0.114375
117.510000	0.111875
117.610000	0.103750
117.710000	0.103750
117.810000	0.101875
117.910000	0.102500
118.010000	0.099375
118.110000	0.094375
118.210000	0.095625
118.310000	0.091875
118.410000	0.090000
118.510000	0.087500
118.610000	0.083125
118.710000	0.080625
118.810000	0.081875
118.910000	0.080000
119.010000	0.079375
119.110000	0.076875
119.210000	0.075625
119.310000	0.078750
119.410000	0.077500
119.510000	0.078125
119.610000	0.080000
119.710000	0.078750
119.810000	0.078125
119.910000	0.079375
120.010000	0.080000
120.110000	0.081250
120.210000	0.081250
120.310000	0.077500
120.410000	0.077500
120.510000	0.078125
120.610000	0.078750
120.710000	0.081875
120.810000	0.080000
120.910000	0.080625
121.010000	0.082500
121.110000	0.081250
121.210000	0.080000
121.310000	0.078750
121.410000	0.080000
121.510000	0.079375
121.610000	0.079375
121.710000	0.080000
121.810000	0.078125
121.910000	0.075000
122.010000	0.074375
122.110000	0.074375
122.210000	0.072500
122.310000	0.072500
122.410000	0.070625
122.510000	0.070625
122.610000	0.069375
122.710000	0.068750
122.810000	0.071250
122.910000	0.071875
123.010000	0.074375
123.110000	0.073750
123.210000	0.077500
123.310000	0.074375
123.410000	0.074375
123.510000	0.072500
123.610000	0.075000
123.710000	0.078125
123.810000	0.078125
123.910000	0.081250
124.010000	0.081875
124.110000	0.082500
124.210000	0.083125
124.310000	0.083125
124.410000	0.083750
124.510000	0.086250
124.610000	0.084375
124.710000	0.085000
124.810000	0.088125
124.910000	0.092500
125.010000	0.090000
125.110000	0.091250
125.210000	0.089375
125.310000	0.091250
125.410000	0.088750
125.510000	0.091875
125.610000	0.090625
125.710000	0.090000
125.810000	0.090625
125.910000	0.089375
126.010000	0.091875
126.110000	0.091250
126.210000	0.092500
126.310000	0.095000
126.410000	0.096875
126.510000	0.095625
126.610000	0.098125
126.710000	0.093750
126.810000	0.091875
126.910000	0.086875
127.010000	0.088125
127.110000	0.088125
127.210000	0.086875
127.310000	0.085625
127.410000	0.086250
127.510000	0.083125
127.610000	0.088125
127.710000	0.090000
127.810000	0.088125
127.910000	0.085625
128.010000	0.085625
128.110000	0.083125
128.210000	0.081875
128.310000	0.080000
128.410000	0.080625
128.510000	0.083750
128.610000	0.081875
128.710000	0.081250
128.810000	0.080625
128.910000	0.084375
129.010000	0.085000
129.110000	0.086250
129.210000	0.086250
129.310000	0.088125
129.410000	0.088125
129.510000	0.088750
129.610000	0.085000
129.710000	0.081875
129.810000	0.081875
129.910000	0.085000
130.010000	0.080000
130.110000	0.083750
130.210000	0.083125
130.310000	0.083750
130.410000	0.079375
130.510000	0.077500
130.610000	0.079375
130.710000	0.080625
130.810000	0.083125
130.910000	0.079375
131.010000	0.077500
131.110000	0.078750
131.210000	0.077500
131.310000	0.078750
131.410000	0.076250
131.510000	0.080625
131.610000	0.077500
131.710000	0.077500
131.810000	0.076250
131.910000	0.073750
132.010000	0.078125
132.110000	0.075625
132.210000	0.076875
132.310000	0.073125
132.410000	0.073750
132.510000	0.073125
132.610000	0.073750
132.710000	0.075000
132.810000	0.070625
132.910000	0.070000
133.010000	0.068750
133.110000	0.067500
133.210000	0.069375
133.310000	0.069375
133.410000	0.073125
133.510000	0.070625
133.610000	0.071250
133.710000	0.073125
133.810000	0.073750
133.910000	0.073125
134.010000	0.071250
134.110000	0.069375
134.210000	0.070625
134.310000	0.071875
134.410000	0.072500
134.510000	0.071875
134.610000	0.071875
134.710000	0.071250
134.810000	0.073750
134.910000	0.075000
135.010000	0.074375
135.110000	0.072500
135.210000	0.071250
135.310000	0.067500
135.410000	0.063125
135.510000	0.063750
135.610000	0.063750
135.710000	0.065625
135.810000	0.061875
135.910000	0.064375
136.010000	0.065625
136.110000	0.071250
136.210000	0.072500
136.310000	0.073125
136.410000	0.077500
136.510000	0.076875
136.610000	0.077500
136.710000	0.076875
136.810000	0.074375
136.910000	0.075625
137.010000	0.073125
137.110000	0.078125
137.210000	0.077500
137.310000	0.076875
137.410000	0.078125
137.510000	0.077500
137.610000	0.076875
137.710000	0.075625
137.810000	0.080625
137.910000	0.078750
138.010000	0.080000
138.110000	0.078125
138.210000	0.074375
138.310000	0.077500
138.410000	0.072500
138.510000	0.075000
138.610000	0.073125
138.710000	0.072500
138.810000	0.073125
138.910000	0.071250
139.010000	0.076875
139.110000	0.075625
139.210000	0.073750
139.310000	0.076875
139.410000	0.078125
139.510000	0.079375
139.610000	0.079375
139.710000	0.078750
139.810000	0.077500
139.910000	0.075000
140.010000	0.073750
140.110000	0.071250
140.210000	0.070625
140.310000	0.070000
140.410000	0.070625
140.510000	0.069375
140.610000	0.073750
140.710000	0.071875
140.810000	0.075625
140.910000	0.076250
141.010000	0.073125
141.110000	0.073125
141.210000	0.075000
141.310000	0.076875
141.410000	0.076250
141.510000	0.075000
141.610000	0.075625
141.710000	0.080625
141.810000	0.080000
141.910000	0.083125
142.010000	0.085000
142.110000	0.086250
142.210000	0.089375
142.310000	0.086250
142.410000	0.086875
142.510000	0.087500
142.610000	0.085625
142.710000	0.087500
142.810000	0.083750
142.910000	0.085625
143.010000	0.087500
143.110000	0.086875
143.210000	0.088125
143.310000	0.085625
143.410000	0.085000
143.510000	0.085625
143.610000	0.085000
143.710000	0.080625
143.810000	0.078750
143.910000	0.081250
144.010000	0.078125
144.110000	0.075625
144.210000	0.076875
144.310000	0.076250
144.410000	0.074375
144.510000	0.077500
144.610000	0.077500
144.710000	0.079375
144.810000	0.080625
144.910000	0.078750
145.010000	0.078750
145.110000	0.076875
145.210000	0.074375
145.310000	0.071250
145.410000	0.071250
145.510000	0.073750
145.610000	0.071250
145.710000	0.073125
145.810000	0.074375
145.910000	0.071250
146.010000	0.075625
146.110000	0.075625
146.210000	0.074375
146.310000	0.076875
146.410000	0.078125
146.510000	0.076250
146.610000	0.073750
146.710000	0.073750
146.810000	0.070625
146.910000	0.068125
147.010000	0.067500
147.110000	0.068750
147.210000	0.065625
147.310000	0.065625
147.410000	0.069375
147.510000	0.070000
147.610000	0.073750
147.710000	0.074375
147.810000	0.071250
147.910000	0.072500
148.010000	0.068750
148.110000	0.066875
148.210000	0.066875
148.310000	0.065000
148.410000	0.065000
148.510000	0.065625
148.610000	0.066250
148.710000	0.064375
148.810000	0.065000
148.910000	0.069375
149.010000	0.070625
149.110000	0.069375
149.210000	0.070625
149.310000	0.073125
149.410000	0.070000
149.510000	0.067500
149.610000	0.067500
149.710000	0.065000
149.810000	0.065625
149.910000	0.068125
150.010000	0.069375
150.110000	0.071875
150.210000	0.073750
150.310000	0.071875
150.410000	0.071875
150.510000	0.070000
150.610000	0.071250
150.710000	0.072500
150.810000	0.072500
150.910000	0.071875
151.010000	0.072500
151.110000	0.073125
151.210000	0.076875
151.310000	0.076250
151.410000	0.075000
151.510000	0.078125
151.610000	0.076250
151.710000	0.080000
151.810000	0.078125
151.910000	0.075625
152.010000	0.073750
152.110000	0.071875
152.210000	0.070000
152.310000	0.068750
152.410000	0.070625
152.510000	0.070000
152.610000	0.066875
152.710000	0.067500
152.810000	0.067500
152.910000	0.068750
153.010000	0.068125
153.110000	0.068125
153.210000	0.063750
153.310000	0.063125
153.410000	0.065000
153.510000	0.062500
153.610000	0.061875
153.710000	0.058125
153.810000	0.058125
153.910000	0.058125
154.010000	0.060625
154.110000	0.060625
154.210000	0.063750
154.310000	0.066250
154.410000	0.065000
154.510000	0.064375
154.610000	0.063125
154.710000	0.066250
154.810000	0.065000
154.910000	0.063125
155.010000	0.062500
155.110000	0.061250
155.210000	0.063125
155.310000	0.066250
155.410000	0.063750
155.510000	0.061875
155.610000	0.062500
155.710000	0.066250
155.810000	0.067500
155.910000	0.068125
156.010000	0.066250
156.110000	0.070000
156.210000	0.071250
156.310000	0.072500
156.410000	0.073750
156.510000	0.080000
156.610000	0.085625
156.710000	0.081250
156.810000	0.082500
156.910000	0.080625
157.010000	0.080625
157.110000	0.081250
157.210000	0.080000
157.310000	0.077500
157.410000	0.081250
157.510000	0.083125
157.610000	0.083750
157.710000	0.084375
157.810000	0.082500
157.910000	0.079375
158.010000	0.081875
158.110000	0.080625
158.210000	0.078750
158.310000	0.075000
158.410000	0.073125
158.510000	0.072500
158.610000	0.073125
158.710000	0.075625
158.810000	0.075625
158.910000	0.080625
159.010000	0.083125
159.110000	0.083750
159.210000	0.085625
159.310000	0.086250
159.410000	0.083750
159.510000	0.083125
159.610000	0.086875
159.710000	0.084375
159.810000	0.084375
159.910000	0.085625
160.010000	0.086250
160.110000	0.082500
160.210000	0.080625
160.310000	0.079375
160.410000	0.079375
160.510000	0.078750
160.610000	0.073125
160.710000	0.070625
160.810000	0.068750
160.910000	0.066875
161.010000	0.067500
161.110000	0.068125
161.210000	0.070625
161.310000	0.068125
161.410000	0.068750
161.510000	0.066250
161.610000	0.067500
161.710000	0.065625
161.810000	0.066250
161.910000	0.066875
162.010000	0.065000
162.110000	0.067500
162.210000	0.068750
162.310000	0.068750
162.410000	0.066875
162.510000	0.065625
162.610000	0.066250
162.710000	0.063750
162.810000	0.065625
162.910000	0.066250
163.010000	0.065000
163.110000	0.062500
163.210000	0.060625
163.310000	0.061250
163.410000	0.060000
163.510000	0.066875
163.610000	0.065625
163.710000	0.065625
163.810000	0.066875
163.910000	0.066250
164.010000	0.067500
164.110000	0.067500
164.210000	0.070625
164.310000	0.070625
164.410000	0.074375
164.510000	0.074375
164.610000	0.074375
164.710000	0.073125
164.810000	0.070625
164.910000	0.068750
165.010000	0.069375
165.110000	0.068750
165.210000	0.066875
165.310000	0.069375
165.410000	0.070000
165.510000	0.065625
165.610000	0.063125
165.710000	0.063125
165.810000	0.066250
165.910000	0.064375
166.010000	0.063750
166.110000	0.060000
166.210000	0.056250
166.310000	0.056250
166.410000	0.051250
166.510000	0.050000
166.610000	0.055625
166.710000	0.057500
166.810000	0.058750
166.910000	0.061250
167.010000	0.060000
167.110000	0.058125
167.210000	0.060000
167.310000	0.059375
167.410000	0.061250
167.510000	0.065000
167.610000	0.065000
167.710000	0.068750
167.810000	0.064375
167.910000	0.066250
168.010000	0.066875
168.110000	0.068750
168.210000	0.070625
168.310000	0.070625
168.410000	0.071875
168.510000	0.073750
168.610000	0.072500
168.710000	0.071250
168.810000	0.072500
168.910000	0.071250
169.010000	0.069375
169.110000	0.071250
169.210000	0.071875
169.310000	0.072500
169.410000	0.069375
169.510000	0.068125
169.610000	0.068750
169.710000	0.065000
169.810000	0.068125
169.910000	0.066250
170.010000	0.063750
170.110000	0.067500
170.210000	0.069375
170.310000	0.070625
170.410000	0.073750
170.510000	0.072500
170.610000	0.073125
170.710000	0.073125
170.810000	0.072500
170.910000	0.074375
171.010000	0.073125
171.110000	0.073750
171.210000	0.071250
171.310000	0.073125
171.410000	0.076250
171.510000	0.076875
171.610000	0.075625
171.710000	0.075000
171.810000	0.072500
171.910000	0.073750
172.010000	0.074375
172.110000	0.074375
172.210000	0.073125
172.310000	0.071875
172.410000	0.071875
172.510000	0.071875
172.610000	0.070000
172.710000	0.069375
172.810000	0.070000
172.910000	0.069375
173.010000	0.071875
173.110000	0.071875
173.210000	0.071250
173.310000	0.071875
173.410000	0.071875
173.510000	0.070000
173.610000	0.069375
173.710000	0.068125
173.810000	0.068125
173.910000	0.066875
174.010000	0.068125
174.110000	0.065625
174.210000	0.061875
174.310000	0.061250
174.410000	0.060000
174.510000	0.060625
174.610000	0.060000
174.710000	0.059375
174.810000	0.060000
174.910000	0.058750
175.010000	0.057500
175.110000	0.060000
175.210000	0.058750
175.310000	0.054375
175.410000	0.053750
175.510000	0.053750
175.610000	0.054375
175.710000	0.059375
175.810000	0.061250
175.910000	0.060625
176.010000	0.061250
176.110000	0.063125
176.210000	0.065625
176.310000	0.067500
176.410000	0.068750
176.510000	0.070000
176.610000	0.069375
176.710000	0.068750
176.810000	0.069375
176.910000	0.068750
177.010000	0.070625
177.110000	0.071250
177.210000	0.072500
177.310000	0.073125
177.410000	0.074375
177.510000	0.075000
177.610000	0.076250
177.710000	0.073125
177.810000	0.070000
177.910000	0.071250
178.010000	0.071875
178.110000	0.069375
178.210000	0.066250
178.310000	0.066250
178.410000	0.068125
178.510000	0.063125
178.610000	0.065000
178.710000	0.065000
178.810000	0.068125
178.910000	0.066875
179.010000	0.066250
179.110000	0.065000
179.210000	0.063125
179.310000	0.066250
179.410000	0.066250
179.510000	0.067500
179.610000	0.069375
179.710000	0.065625
179.810000	0.066875
179.910000	0.067500
180.010000	0.065000
180.110000	0.069375
180.210000	0.069375
180.310000	0.071250
180.410000	0.071250
180.510000	0.072500
180.610000	0.071250
180.710000	0.070625
180.810000	0.066875
180.910000	0.067500
181.010000	0.066875
181.110000	0.068750
181.210000	0.069375
181.310000	0.069375
181.410000	0.066250
181.510000	0.062500
181.610000	0.060000
181.710000	0.064375
181.810000	0.070000
181.910000	0.070625
182.010000	0.075000
182.110000	0.071250
182.210000	0.071250
182.310000	0.068125
182.410000	0.066875
182.510000	0.066875
182.610000	0.068125
182.710000	0.071250
182.810000	0.071250
182.910000	0.071250
183.010000	0.070000
183.110000	0.071250
183.210000	0.071250
183.310000	0.071250
183.410000	0.073750
183.510000	0.078125
183.610000	0.079375
183.710000	0.078750
183.810000	0.078750
183.910000	0.076875
184.010000	0.076250
184.110000	0.074375
184.210000	0.077500
184.310000	0.080625
184.410000	0.081875
184.510000	0.082500
184.610000	0.084375
184.710000	0.080000
184.810000	0.081250
184.910000	0.082500
185.010000	0.083125
185.110000	0.081250
185.210000	0.078750
185.310000	0.083750
185.410000	0.086250
185.510000	0.082500
185.610000	0.080625
185.710000	0.078750
185.810000	0.078125
185.910000	0.076875
186.010000	0.076875
186.110000	0.080000
186.210000	0.078750
186.310000	0.077500
186.410000	0.074375
186.510000	0.075625
186.610000	0.076875
186.710000	0.080625
186.810000	0.079375
186.910000	0.081250
187.010000	0.081250
187.110000	0.083750
187.210000	0.085625
187.310000	0.083125
187.410000	0.081250
187.510000	0.082500
187.610000	0.081875
187.710000	0.086875
187.810000	0.089375
187.910000	0.090625
188.010000	0.092500
188.110000	0.094375
188.210000	0.103125
188.310000	0.104375
188.410000	0.106250
188.510000	0.106875
188.610000	0.106875
188.710000	0.107500
188.810000	0.110625
188.910000	0.110625
189.010000	0.111875
189.110000	0.116250
189.210000	0.116875
189.310000	0.123750
189.410000	0.122500
189.510000	0.127500
189.610000	0.130625
189.710000	0.130000
189.810000	0.129375
189.910000	0.131250
190.010000	0.133750
190.110000	0.134375
190.210000	0.135000
190.310000	0.137500
190.410000	0.140625
190.510000	0.140000
190.610000	0.146250
190.710000	0.153125
190.810000	0.151875
190.910000	0.156250
191.010000	0.161250
191.110000	0.157500
191.210000	0.160625
191.310000	0.155000
191.410000	0.155625
191.510000	0.156250
191.610000	0.156250
191.710000	0.155000
191.810000	0.155000
191.910000	0.153125
192.010000	0.153750
192.110000	0.149375
192.210000	0.144375
192.310000	0.141875
192.410000	0.138750
192.510000	0.139375
192.610000	0.135000
192.710000	0.125000
192.810000	0.126250
192.910000	0.119375
193.010000	0.111250
193.110000	0.109375
193.210000	0.106875
193.310000	0.106875
193.410000	0.105000
193.510000	0.102500
193.610000	0.100000
193.710000	0.097500
193.810000	0.096250
193.910000	0.091875
194.010000	0.087500
194.110000	0.084375
194.210000	0.082500
194.310000	0.081875
194.410000	0.083125
194.510000	0.081250
194.610000	0.078125
194.710000	0.078125
194.810000	0.073125
194.910000	0.073125
195.010000	0.075000
195.110000	0.072500
195.210000	0.072500
195.310000	0.072500
195.410000	0.070625
195.510000	0.068750
195.610000	0.068750
195.710000	0.070625
195.810000	0.070625
195.910000	0.074375
196.010000	0.076875
196.110000	0.076250
196.210000	0.076875
196.310000	0.073750
196.410000	0.074375
196.510000	0.073125
196.610000	0.073750
196.710000	0.072500
196.810000	0.074375
196.910000	0.076250
197.010000	0.075000
197.110000	0.076250
197.210000	0.075625
197.310000	0.077500
197.410000	0.080000
197.510000	0.081875
197.610000	0.085625
197.710000	0.086250
197.810000	0.088750
197.910000	0.088125
198.010000	0.083750
198.110000	0.083125
198.210000	0.084375
198.310000	0.088125
198.410000	0.085000
198.510000	0.085000
198.610000	0.090625
198.710000	0.096250
198.810000	0.099375
198.910000	0.101875
199.010000	0.102500
199.110000	0.105000
199.210000	0.106875
199.310000	0.108125
199.410000	0.109375
199.510000	0.116250
199.610000	0.115000
199.710000	0.122500
199.810000	0.119375
199.910000	0.123125
200.010000	0.126250
[truncated: 63,536 more rows]
