# Supplementary material for: Efficient Transmission of Subthreshold Signals in Complex Networks of Spiking Neurons
Source: PLoS One. 2015 Mar 23;10(3):e0121156. doi: 10.1371/journal.pone.0121156 (PMC4409401; doi:10.1371/journal.pone.0121156)
Supplement: S2 Raw Data — (TAR) [file pone.0121156.s002.tar › m2425.txt]

0.110000	0.103750
0.210000	0.103125
0.310000	0.103125
0.410000	0.103125
0.510000	0.105625
0.610000	0.106875
0.710000	0.112500
0.810000	0.109375
0.910000	0.107500
1.010000	0.106875
1.110000	0.101875
1.210000	0.103125
1.310000	0.101875
1.410000	0.099375
1.510000	0.099375
1.610000	0.102500
1.710000	0.100625
1.810000	0.098125
1.910000	0.100000
2.010000	0.102500
2.110000	0.107500
2.210000	0.108125
2.310000	0.110000
2.410000	0.111875
2.510000	0.113125
2.610000	0.108750
2.710000	0.107500
2.810000	0.108125
2.910000	0.107500
3.010000	0.108125
3.110000	0.113750
3.210000	0.114375
3.310000	0.115000
3.410000	0.113750
3.510000	0.113125
3.610000	0.111875
3.710000	0.113125
3.810000	0.115625
3.910000	0.110000
4.010000	0.111875
4.110000	0.106875
4.210000	0.108125
4.310000	0.106250
4.410000	0.107500
4.510000	0.106250
4.610000	0.108125
4.710000	0.104375
4.810000	0.104375
4.910000	0.106250
5.010000	0.103125
5.110000	0.101250
5.210000	0.099375
5.310000	0.094375
5.410000	0.098125
5.510000	0.100000
5.610000	0.096250
5.710000	0.095000
5.810000	0.094375
5.910000	0.095000
6.010000	0.094375
6.110000	0.096250
6.210000	0.094375
6.310000	0.096250
6.410000	0.095000
6.510000	0.096875
6.610000	0.095000
6.710000	0.095000
6.810000	0.093125
6.910000	0.091875
7.010000	0.094375
7.110000	0.090000
7.210000	0.088750
7.310000	0.090000
7.410000	0.087500
7.510000	0.090000
7.610000	0.093750
7.710000	0.094375
7.810000	0.095625
7.910000	0.095000
8.010000	0.094375
8.110000	0.095625
8.210000	0.098125
8.310000	0.098125
8.410000	0.094375
8.510000	0.095000
8.610000	0.094375
8.710000	0.095000
8.810000	0.098125
8.910000	0.098125
9.010000	0.097500
9.110000	0.100000
9.210000	0.100625
9.310000	0.106875
9.410000	0.105000
9.510000	0.105000
9.610000	0.100000
9.710000	0.097500
9.810000	0.097500
9.910000	0.099375
10.010000	0.103125
10.110000	0.101250
10.210000	0.097500
10.310000	0.097500
10.410000	0.103125
10.510000	0.098125
10.610000	0.096875
10.710000	0.097500
10.810000	0.095000
10.910000	0.098750
11.010000	0.099375
11.110000	0.098125
11.210000	0.099375
11.310000	0.093125
11.410000	0.095625
11.510000	0.095000
11.610000	0.096875
11.710000	0.098125
11.810000	0.101250
11.910000	0.100000
12.010000	0.100625
12.110000	0.098750
12.210000	0.098750
12.310000	0.099375
12.410000	0.095625
12.510000	0.095000
12.610000	0.099375
12.710000	0.101250
12.810000	0.101875
12.910000	0.100625
13.010000	0.102500
13.110000	0.101875
13.210000	0.098125
13.310000	0.105625
13.410000	0.105625
13.510000	0.105625
13.610000	0.107500
13.710000	0.109375
13.810000	0.106250
13.910000	0.105000
14.010000	0.103750
14.110000	0.105000
14.210000	0.105625
14.310000	0.105000
14.410000	0.108125
14.510000	0.110625
14.610000	0.110000
14.710000	0.109375
14.810000	0.106250
14.910000	0.105000
15.010000	0.106250
15.110000	0.102500
15.210000	0.106875
15.310000	0.106250
15.410000	0.103125
15.510000	0.102500
15.610000	0.099375
15.710000	0.095625
15.810000	0.096250
15.910000	0.098125
16.010000	0.096875
16.110000	0.094375
16.210000	0.096875
16.310000	0.098750
16.410000	0.096250
16.510000	0.093750
16.610000	0.092500
16.710000	0.093125
16.810000	0.092500
16.910000	0.094375
17.010000	0.091875
17.110000	0.098125
17.210000	0.096875
17.310000	0.096250
17.410000	0.095625
17.510000	0.095000
17.610000	0.096250
17.710000	0.097500
17.810000	0.099375
17.910000	0.097500
18.010000	0.098750
18.110000	0.100625
18.210000	0.100000
18.310000	0.100625
18.410000	0.100625
18.510000	0.100625
18.610000	0.099375
18.710000	0.098125
18.810000	0.098125
18.910000	0.098125
19.010000	0.095000
19.110000	0.090625
19.210000	0.091250
19.310000	0.085625
19.410000	0.093125
19.510000	0.091250
19.610000	0.088125
19.710000	0.086250
19.810000	0.083125
19.910000	0.081250
20.010000	0.079375
20.110000	0.080625
20.210000	0.080625
20.310000	0.076250
20.410000	0.078750
20.510000	0.078125
20.610000	0.078750
20.710000	0.081875
20.810000	0.084375
20.910000	0.083750
21.010000	0.086250
21.110000	0.088750
21.210000	0.090625
21.310000	0.093125
21.410000	0.088750
21.510000	0.091250
21.610000	0.095000
21.710000	0.095625
21.810000	0.100625
21.910000	0.101250
22.010000	0.098125
22.110000	0.099375
22.210000	0.098125
22.310000	0.098125
22.410000	0.098750
22.510000	0.103125
22.610000	0.103750
22.710000	0.100625
22.810000	0.100000
22.910000	0.102500
23.010000	0.099375
23.110000	0.099375
23.210000	0.100000
23.310000	0.100000
23.410000	0.097500
23.510000	0.097500
23.610000	0.096875
23.710000	0.095000
23.810000	0.092500
23.910000	0.092500
24.010000	0.099375
24.110000	0.095625
24.210000	0.096875
24.310000	0.102500
24.410000	0.100000
24.510000	0.099375
24.610000	0.097500
24.710000	0.097500
24.810000	0.097500
24.910000	0.094375
25.010000	0.095000
25.110000	0.097500
25.210000	0.095000
25.310000	0.091875
25.410000	0.091875
25.510000	0.091250
25.610000	0.093125
25.710000	0.096250
25.810000	0.093125
25.910000	0.093125
26.010000	0.091250
26.110000	0.095000
26.210000	0.095000
26.310000	0.089375
26.410000	0.087500
26.510000	0.085625
26.610000	0.086250
26.710000	0.087500
26.810000	0.085000
26.910000	0.086875
27.010000	0.087500
27.110000	0.086250
27.210000	0.087500
27.310000	0.088750
27.410000	0.093750
27.510000	0.093125
27.610000	0.092500
27.710000	0.091250
27.810000	0.091875
27.910000	0.091250
28.010000	0.089375
28.110000	0.088750
28.210000	0.088125
28.310000	0.086875
28.410000	0.090625
28.510000	0.091875
28.610000	0.091250
28.710000	0.092500
28.810000	0.095000
28.910000	0.092500
29.010000	0.090625
29.110000	0.091250
29.210000	0.091250
29.310000	0.089375
29.410000	0.089375
29.510000	0.090000
29.610000	0.089375
29.710000	0.088750
29.810000	0.090000
29.910000	0.090625
30.010000	0.091250
30.110000	0.088125
30.210000	0.090000
30.310000	0.093125
30.410000	0.095000
30.510000	0.092500
30.610000	0.095000
30.710000	0.093750
30.810000	0.092500
30.910000	0.095000
31.010000	0.096875
31.110000	0.096875
31.210000	0.096250
31.310000	0.095000
31.410000	0.094375
31.510000	0.091250
31.610000	0.090000
31.710000	0.086875
31.810000	0.088750
31.910000	0.091250
32.010000	0.089375
32.110000	0.090000
32.210000	0.088125
32.310000	0.090000
32.410000	0.085000
32.510000	0.090625
32.610000	0.093125
32.710000	0.090625
32.810000	0.091250
32.910000	0.090000
33.010000	0.089375
33.110000	0.090625
33.210000	0.090000
33.310000	0.096875
33.410000	0.095000
33.510000	0.096250
33.610000	0.098750
33.710000	0.105000
33.810000	0.105625
33.910000	0.105625
34.010000	0.107500
34.110000	0.111250
34.210000	0.111250
34.310000	0.110000
34.410000	0.109375
34.510000	0.108750
34.610000	0.105625
34.710000	0.106250
34.810000	0.109375
34.910000	0.111875
35.010000	0.111875
35.110000	0.106875
35.210000	0.109375
35.310000	0.104375
35.410000	0.107500
35.510000	0.111875
35.610000	0.110625
35.710000	0.105625
35.810000	0.104375
35.910000	0.101250
36.010000	0.099375
36.110000	0.097500
36.210000	0.100000
36.310000	0.098750
36.410000	0.100625
36.510000	0.096875
36.610000	0.097500
36.710000	0.100625
36.810000	0.100000
36.910000	0.096250
37.010000	0.098750
37.110000	0.099375
37.210000	0.096875
37.310000	0.100000
37.410000	0.096250
37.510000	0.094375
37.610000	0.095000
37.710000	0.093750
37.810000	0.093750
37.910000	0.091875
38.010000	0.090000
38.110000	0.090000
38.210000	0.090000
38.310000	0.091875
38.410000	0.095000
38.510000	0.095625
38.610000	0.091250
38.710000	0.090000
38.810000	0.084375
38.910000	0.080625
39.010000	0.078750
39.110000	0.083750
39.210000	0.086250
39.310000	0.082500
39.410000	0.081875
39.510000	0.077500
39.610000	0.077500
39.710000	0.076875
39.810000	0.078125
39.910000	0.080000
40.010000	0.082500
40.110000	0.081875
40.210000	0.080625
40.310000	0.081875
40.410000	0.077500
40.510000	0.075000
40.610000	0.076875
40.710000	0.081250
40.810000	0.088125
40.910000	0.091250
41.010000	0.093750
41.110000	0.091875
41.210000	0.087500
41.310000	0.087500
41.410000	0.091250
41.510000	0.095000
41.610000	0.095625
41.710000	0.096875
41.810000	0.095625
41.910000	0.094375
42.010000	0.095000
42.110000	0.091875
42.210000	0.095625
42.310000	0.094375
42.410000	0.098750
42.510000	0.096875
42.610000	0.099375
42.710000	0.095625
42.810000	0.097500
42.910000	0.093750
43.010000	0.088750
43.110000	0.088750
43.210000	0.090625
43.310000	0.091875
43.410000	0.091250
43.510000	0.088125
43.610000	0.089375
43.710000	0.088750
43.810000	0.088125
43.910000	0.090625
44.010000	0.090000
44.110000	0.096875
44.210000	0.093125
44.310000	0.092500
44.410000	0.088125
44.510000	0.091250
44.610000	0.091250
44.710000	0.093125
44.810000	0.091875
44.910000	0.091250
45.010000	0.092500
45.110000	0.091250
45.210000	0.093750
45.310000	0.096250
45.410000	0.095625
45.510000	0.102500
45.610000	0.098750
45.710000	0.100000
45.810000	0.105000
45.910000	0.101875
46.010000	0.101250
46.110000	0.095625
46.210000	0.098125
46.310000	0.101875
46.410000	0.103125
46.510000	0.099375
46.610000	0.100625
46.710000	0.101875
46.810000	0.103125
46.910000	0.105625
47.010000	0.105000
47.110000	0.103750
47.210000	0.103125
47.310000	0.100000
47.410000	0.101250
47.510000	0.096875
47.610000	0.097500
47.710000	0.100625
47.810000	0.097500
47.910000	0.100000
48.010000	0.100625
48.110000	0.105625
48.210000	0.102500
48.310000	0.100000
48.410000	0.101250
48.510000	0.106250
48.610000	0.101875
48.710000	0.100625
48.810000	0.096875
48.910000	0.095625
49.010000	0.095000
49.110000	0.101250
49.210000	0.101250
49.310000	0.105625
49.410000	0.105625
49.510000	0.107500
49.610000	0.106875
49.710000	0.103125
49.810000	0.101875
49.910000	0.099375
50.010000	0.101875
50.110000	0.104375
50.210000	0.105000
50.310000	0.108750
50.410000	0.108750
50.510000	0.106875
50.610000	0.105625
50.710000	0.106875
50.810000	0.107500
50.910000	0.108125
51.010000	0.106875
51.110000	0.101250
51.210000	0.099375
51.310000	0.094375
51.410000	0.094375
51.510000	0.095000
51.610000	0.093750
51.710000	0.093125
51.810000	0.095000
51.910000	0.097500
52.010000	0.096250
52.110000	0.091875
52.210000	0.090000
52.310000	0.090000
52.410000	0.090000
52.510000	0.091250
52.610000	0.090625
52.710000	0.091250
52.810000	0.090625
52.910000	0.090625
53.010000	0.094375
53.110000	0.097500
53.210000	0.095625
53.310000	0.098750
53.410000	0.100000
53.510000	0.098125
53.610000	0.095000
53.710000	0.099375
53.810000	0.097500
53.910000	0.100625
54.010000	0.096875
54.110000	0.095625
54.210000	0.095625
54.310000	0.098125
54.410000	0.096875
54.510000	0.094375
54.610000	0.100000
54.710000	0.098750
54.810000	0.098750
54.910000	0.100000
55.010000	0.100000
55.110000	0.100000
55.210000	0.100000
55.310000	0.099375
55.410000	0.100000
55.510000	0.100000
55.610000	0.098750
55.710000	0.097500
55.810000	0.096250
55.910000	0.095625
56.010000	0.096875
56.110000	0.096875
56.210000	0.096250
56.310000	0.096250
56.410000	0.100000
56.510000	0.101875
56.610000	0.103125
56.710000	0.102500
56.810000	0.101250
56.910000	0.101250
57.010000	0.100625
57.110000	0.099375
57.210000	0.100000
57.310000	0.101250
57.410000	0.101250
57.510000	0.100625
57.610000	0.102500
57.710000	0.102500
57.810000	0.101875
57.910000	0.099375
58.010000	0.098750
58.110000	0.099375
58.210000	0.100000
58.310000	0.096250
58.410000	0.091250
58.510000	0.089375
58.610000	0.086250
58.710000	0.088125
58.810000	0.088750
58.910000	0.088125
59.010000	0.083750
59.110000	0.082500
59.210000	0.082500
59.310000	0.077500
59.410000	0.078750
59.510000	0.084375
59.610000	0.081875
59.710000	0.083750
59.810000	0.083125
59.910000	0.085625
60.010000	0.086875
60.110000	0.088750
60.210000	0.088125
60.310000	0.089375
60.410000	0.088750
60.510000	0.090625
60.610000	0.089375
60.710000	0.088125
60.810000	0.093750
60.910000	0.093125
61.010000	0.097500
61.110000	0.096875
61.210000	0.098750
61.310000	0.105000
61.410000	0.104375
61.510000	0.099375
61.610000	0.101250
61.710000	0.101250
61.810000	0.103750
61.910000	0.102500
62.010000	0.100625
62.110000	0.101250
62.210000	0.100625
62.310000	0.100000
62.410000	0.098125
62.510000	0.096875
62.610000	0.098125
62.710000	0.103750
62.810000	0.099375
62.910000	0.101250
63.010000	0.101875
63.110000	0.103125
63.210000	0.104375
63.310000	0.100000
63.410000	0.101875
63.510000	0.098750
63.610000	0.101875
63.710000	0.100625
63.810000	0.098750
63.910000	0.099375
64.010000	0.098125
64.110000	0.098750
64.210000	0.103125
64.310000	0.101875
64.410000	0.105000
64.510000	0.105000
64.610000	0.104375
64.710000	0.096250
64.810000	0.091875
64.910000	0.095000
65.010000	0.091875
65.110000	0.090000
65.210000	0.086875
65.310000	0.090000
65.410000	0.089375
65.510000	0.099375
65.610000	0.097500
65.710000	0.096875
65.810000	0.103125
65.910000	0.105000
66.010000	0.106875
66.110000	0.103750
66.210000	0.102500
66.310000	0.102500
66.410000	0.105000
66.510000	0.105625
66.610000	0.108750
66.710000	0.107500
66.810000	0.110000
66.910000	0.104375
67.010000	0.106875
67.110000	0.108125
67.210000	0.110000
67.310000	0.108125
67.410000	0.107500
67.510000	0.100625
67.610000	0.102500
67.710000	0.105625
67.810000	0.101250
67.910000	0.095625
68.010000	0.091875
68.110000	0.094375
68.210000	0.093750
68.310000	0.095000
68.410000	0.091875
68.510000	0.090000
68.610000	0.089375
68.710000	0.089375
68.810000	0.088125
68.910000	0.092500
69.010000	0.093125
69.110000	0.091875
69.210000	0.094375
69.310000	0.090625
69.410000	0.091875
69.510000	0.095625
69.610000	0.095000
69.710000	0.093750
69.810000	0.091875
69.910000	0.095625
70.010000	0.100000
70.110000	0.098125
70.210000	0.097500
70.310000	0.097500
70.410000	0.100000
70.510000	0.097500
70.610000	0.096875
70.710000	0.098750
70.810000	0.103125
70.910000	0.102500
71.010000	0.100625
71.110000	0.105000
71.210000	0.100625
71.310000	0.103750
71.410000	0.105000
71.510000	0.102500
71.610000	0.100000
71.710000	0.098750
71.810000	0.101250
71.910000	0.102500
72.010000	0.098125
72.110000	0.098125
72.210000	0.096875
72.310000	0.096250
72.410000	0.093750
72.510000	0.096875
72.610000	0.099375
72.710000	0.100625
72.810000	0.096250
72.910000	0.095000
73.010000	0.095625
73.110000	0.094375
73.210000	0.097500
73.310000	0.095625
73.410000	0.091875
73.510000	0.093750
73.610000	0.091250
73.710000	0.092500
73.810000	0.093125
73.910000	0.094375
74.010000	0.095000
74.110000	0.099375
74.210000	0.099375
74.310000	0.101250
74.410000	0.100000
74.510000	0.095625
74.610000	0.095625
74.710000	0.096250
74.810000	0.093750
74.910000	0.093750
75.010000	0.098125
75.110000	0.101250
75.210000	0.096875
75.310000	0.098125
75.410000	0.100000
75.510000	0.096250
75.610000	0.097500
75.710000	0.101250
75.810000	0.101250
75.910000	0.100000
76.010000	0.098750
76.110000	0.096250
76.210000	0.098125
76.310000	0.097500
76.410000	0.097500
76.510000	0.098125
76.610000	0.095000
76.710000	0.093125
76.810000	0.091250
76.910000	0.095000
77.010000	0.092500
77.110000	0.089375
77.210000	0.090625
77.310000	0.092500
77.410000	0.091875
77.510000	0.095000
77.610000	0.096250
77.710000	0.093125
77.810000	0.092500
77.910000	0.093750
78.010000	0.093125
78.110000	0.097500
78.210000	0.096875
78.310000	0.096875
78.410000	0.098750
78.510000	0.101250
78.610000	0.103125
78.710000	0.102500
78.810000	0.106250
78.910000	0.103125
79.010000	0.106250
79.110000	0.105000
79.210000	0.105000
79.310000	0.106875
79.410000	0.108125
79.510000	0.108750
79.610000	0.111250
79.710000	0.113125
79.810000	0.109375
79.910000	0.106250
80.010000	0.104375
80.110000	0.101875
80.210000	0.105000
80.310000	0.100000
80.410000	0.099375
80.510000	0.097500
80.610000	0.099375
80.710000	0.098750
80.810000	0.097500
80.910000	0.096250
81.010000	0.092500
81.110000	0.090000
81.210000	0.089375
81.310000	0.085625
81.410000	0.085000
81.510000	0.078750
81.610000	0.075625
81.710000	0.074375
81.810000	0.074375
81.910000	0.078750
82.010000	0.079375
82.110000	0.081250
82.210000	0.077500
82.310000	0.080625
82.410000	0.082500
82.510000	0.081250
82.610000	0.077500
82.710000	0.077500
82.810000	0.079375
82.910000	0.076875
83.010000	0.080000
83.110000	0.081250
83.210000	0.081875
83.310000	0.080625
83.410000	0.080000
83.510000	0.083750
83.610000	0.086250
83.710000	0.087500
83.810000	0.088750
83.910000	0.088125
84.010000	0.090000
84.110000	0.087500
84.210000	0.085000
84.310000	0.084375
84.410000	0.083750
84.510000	0.087500
84.610000	0.089375
84.710000	0.090000
84.810000	0.087500
84.910000	0.086250
85.010000	0.086250
85.110000	0.088750
85.210000	0.088125
85.310000	0.087500
85.410000	0.086250
85.510000	0.083125
85.610000	0.081875
85.710000	0.081250
85.810000	0.079375
85.910000	0.074375
86.010000	0.075000
86.110000	0.078750
86.210000	0.080000
86.310000	0.081875
86.410000	0.081250
86.510000	0.077500
86.610000	0.079375
86.710000	0.082500
86.810000	0.084375
86.910000	0.086875
87.010000	0.086250
87.110000	0.084375
87.210000	0.088125
87.310000	0.088125
87.410000	0.088750
87.510000	0.088750
87.610000	0.092500
87.710000	0.093750
87.810000	0.096250
87.910000	0.098750
88.010000	0.096875
88.110000	0.096875
88.210000	0.096875
88.310000	0.100625
88.410000	0.103125
88.510000	0.105625
88.610000	0.102500
88.710000	0.098125
88.810000	0.095625
88.910000	0.096250
89.010000	0.097500
89.110000	0.099375
89.210000	0.097500
89.310000	0.098125
89.410000	0.101875
89.510000	0.105000
89.610000	0.101875
89.710000	0.101875
89.810000	0.099375
89.910000	0.098125
90.010000	0.098125
90.110000	0.096250
90.210000	0.093750
90.310000	0.090000
90.410000	0.086875
90.510000	0.088125
90.610000	0.089375
90.710000	0.091250
90.810000	0.093750
90.910000	0.092500
91.010000	0.089375
91.110000	0.087500
91.210000	0.088125
91.310000	0.088125
91.410000	0.085625
91.510000	0.082500
91.610000	0.085625
91.710000	0.084375
91.810000	0.082500
91.910000	0.080000
92.010000	0.080625
92.110000	0.085000
92.210000	0.083750
92.310000	0.082500
92.410000	0.084375
92.510000	0.081875
92.610000	0.078750
92.710000	0.080625
92.810000	0.080000
92.910000	0.082500
93.010000	0.081875
93.110000	0.082500
93.210000	0.085625
93.310000	0.084375
93.410000	0.085000
93.510000	0.084375
93.610000	0.082500
93.710000	0.082500
93.810000	0.083125
93.910000	0.084375
94.010000	0.081875
94.110000	0.078750
94.210000	0.082500
94.310000	0.083750
94.410000	0.081875
94.510000	0.081250
94.610000	0.085625
94.710000	0.082500
94.810000	0.085000
94.910000	0.091250
95.010000	0.091250
95.110000	0.090000
95.210000	0.087500
95.310000	0.090000
95.410000	0.091875
95.510000	0.095625
95.610000	0.093750
95.710000	0.092500
95.810000	0.095625
95.910000	0.097500
96.010000	0.097500
96.110000	0.096250
96.210000	0.093125
96.310000	0.090000
96.410000	0.090000
96.510000	0.092500
96.610000	0.088125
96.710000	0.090625
96.810000	0.088750
96.910000	0.084375
97.010000	0.084375
97.110000	0.086250
97.210000	0.085000
97.310000	0.083125
97.410000	0.078750
97.510000	0.076875
97.610000	0.078125
97.710000	0.078750
97.810000	0.080625
97.910000	0.080625
98.010000	0.082500
98.110000	0.082500
98.210000	0.082500
98.310000	0.087500
98.410000	0.086875
98.510000	0.086875
98.610000	0.089375
98.710000	0.087500
98.810000	0.093125
98.910000	0.090625
99.010000	0.097500
99.110000	0.096250
99.210000	0.098125
99.310000	0.101250
99.410000	0.105625
99.510000	0.105625
99.610000	0.106250
99.710000	0.107500
99.810000	0.104375
99.910000	0.105625
100.010000	0.106250
100.110000	0.110625
100.210000	0.109375
100.310000	0.108750
100.410000	0.106250
100.510000	0.106250
100.610000	0.105000
100.710000	0.105625
100.810000	0.101875
100.910000	0.104375
101.010000	0.100625
101.110000	0.101875
101.210000	0.100000
101.310000	0.097500
101.410000	0.091875
101.510000	0.090625
101.610000	0.090000
101.710000	0.086250
101.810000	0.087500
101.910000	0.086875
102.010000	0.085625
102.110000	0.084375
102.210000	0.083750
102.310000	0.080000
102.410000	0.083750
102.510000	0.083750
102.610000	0.082500
102.710000	0.080625
102.810000	0.082500
102.910000	0.082500
103.010000	0.081250
103.110000	0.080625
103.210000	0.081875
103.310000	0.085000
103.410000	0.088125
103.510000	0.087500
103.610000	0.088125
103.710000	0.089375
103.810000	0.091250
103.910000	0.091250
104.010000	0.090000
104.110000	0.088125
104.210000	0.093125
104.310000	0.095000
104.410000	0.095000
104.510000	0.093750
104.610000	0.093750
104.710000	0.094375
104.810000	0.093750
104.910000	0.091250
105.010000	0.091875
105.110000	0.089375
105.210000	0.087500
105.310000	0.083125
105.410000	0.081875
105.510000	0.083125
105.610000	0.083750
105.710000	0.081250
105.810000	0.078125
105.910000	0.075625
106.010000	0.075625
106.110000	0.076250
106.210000	0.076250
106.310000	0.076250
106.410000	0.075625
106.510000	0.076875
106.610000	0.077500
106.710000	0.076875
106.810000	0.076875
106.910000	0.073750
107.010000	0.074375
107.110000	0.073125
107.210000	0.075000
107.310000	0.075000
107.410000	0.079375
107.510000	0.079375
107.610000	0.079375
107.710000	0.079375
107.810000	0.080625
107.910000	0.080625
108.010000	0.080625
108.110000	0.081875
108.210000	0.078125
108.310000	0.077500
108.410000	0.076250
108.510000	0.078750
108.610000	0.079375
108.710000	0.081250
108.810000	0.081250
108.910000	0.080000
109.010000	0.080625
109.110000	0.081875
109.210000	0.082500
109.310000	0.085625
109.410000	0.088750
109.510000	0.088125
109.610000	0.088125
109.710000	0.090625
109.810000	0.090625
109.910000	0.091250
110.010000	0.093125
110.110000	0.093750
110.210000	0.094375
110.310000	0.095625
110.410000	0.097500
110.510000	0.097500
110.610000	0.097500
110.710000	0.100000
110.810000	0.098750
110.910000	0.103750
111.010000	0.104375
111.110000	0.110625
111.210000	0.109375
111.310000	0.110000
111.410000	0.106250
111.510000	0.107500
111.610000	0.107500
111.710000	0.101875
111.810000	0.104375
111.910000	0.104375
112.010000	0.102500
112.110000	0.106875
112.210000	0.109375
112.310000	0.107500
112.410000	0.108750
112.510000	0.108750
112.610000	0.107500
112.710000	0.105625
112.810000	0.103750
112.910000	0.101875
113.010000	0.099375
113.110000	0.096875
113.210000	0.096875
113.310000	0.098125
113.410000	0.095625
113.510000	0.093125
113.610000	0.095000
113.710000	0.096875
113.810000	0.098125
113.910000	0.098125
114.010000	0.103125
114.110000	0.096875
114.210000	0.095625
114.310000	0.098750
114.410000	0.098125
114.510000	0.098750
114.610000	0.098125
114.710000	0.098750
114.810000	0.100000
114.910000	0.099375
115.010000	0.098750
115.110000	0.098125
115.210000	0.095000
115.310000	0.092500
115.410000	0.091875
115.510000	0.090625
115.610000	0.088125
115.710000	0.093125
115.810000	0.088750
115.910000	0.087500
116.010000	0.091250
116.110000	0.091875
116.210000	0.092500
116.310000	0.089375
116.410000	0.086875
116.510000	0.085625
116.610000	0.083750
116.710000	0.084375
116.810000	0.081875
116.910000	0.082500
117.010000	0.083125
117.110000	0.080625
117.210000	0.083750
117.310000	0.085000
117.410000	0.086875
117.510000	0.090625
117.610000	0.091875
117.710000	0.090625
117.810000	0.095000
117.910000	0.093125
118.010000	0.087500
118.110000	0.089375
118.210000	0.090000
118.310000	0.091250
118.410000	0.093125
118.510000	0.090625
118.610000	0.093750
118.710000	0.095625
118.810000	0.097500
118.910000	0.101875
119.010000	0.105000
119.110000	0.106875
119.210000	0.105625
119.310000	0.107500
119.410000	0.106250
119.510000	0.103125
119.610000	0.103750
119.710000	0.103125
119.810000	0.099375
119.910000	0.104375
120.010000	0.108750
120.110000	0.111875
120.210000	0.113750
120.310000	0.114375
120.410000	0.113750
120.510000	0.115000
120.610000	0.112500
120.710000	0.113125
120.810000	0.116875
120.910000	0.111875
121.010000	0.108750
121.110000	0.108125
121.210000	0.107500
121.310000	0.107500
121.410000	0.111875
121.510000	0.111875
121.610000	0.114375
121.710000	0.109375
121.810000	0.108750
121.910000	0.105625
122.010000	0.103125
122.110000	0.100625
122.210000	0.093750
122.310000	0.099375
122.410000	0.100000
122.510000	0.099375
122.610000	0.101875
122.710000	0.101875
122.810000	0.103125
122.910000	0.102500
123.010000	0.104375
123.110000	0.107500
123.210000	0.110000
123.310000	0.106875
123.410000	0.107500
123.510000	0.108750
123.610000	0.109375
123.710000	0.113125
123.810000	0.113750
123.910000	0.115625
124.010000	0.114375
124.110000	0.116250
124.210000	0.118750
124.310000	0.115625
124.410000	0.113125
124.510000	0.116250
124.610000	0.113750
124.710000	0.112500
124.810000	0.111875
124.910000	0.111250
125.010000	0.112500
125.110000	0.110000
125.210000	0.106250
125.310000	0.105625
125.410000	0.101875
125.510000	0.101250
125.610000	0.098125
125.710000	0.096875
125.810000	0.098750
125.910000	0.098125
126.010000	0.098125
126.110000	0.095625
126.210000	0.097500
126.310000	0.096250
126.410000	0.099375
126.510000	0.096250
126.610000	0.096875
126.710000	0.095625
126.810000	0.096250
126.910000	0.092500
127.010000	0.092500
127.110000	0.093125
127.210000	0.091875
127.310000	0.090000
127.410000	0.090625
127.510000	0.091250
127.610000	0.091875
127.710000	0.090000
127.810000	0.088750
127.910000	0.087500
128.010000	0.085625
128.110000	0.088125
128.210000	0.083750
128.310000	0.083750
128.410000	0.081875
128.510000	0.078750
128.610000	0.076250
128.710000	0.075625
128.810000	0.078750
128.910000	0.076250
129.010000	0.078750
129.110000	0.080000
129.210000	0.086250
129.310000	0.090000
129.410000	0.088125
129.510000	0.086875
129.610000	0.085000
129.710000	0.088750
129.810000	0.086250
129.910000	0.085625
130.010000	0.088125
130.110000	0.085625
130.210000	0.086875
130.310000	0.087500
130.410000	0.087500
130.510000	0.089375
130.610000	0.090000
130.710000	0.090625
130.810000	0.090625
130.910000	0.093125
131.010000	0.090000
131.110000	0.090000
131.210000	0.084375
131.310000	0.084375
131.410000	0.083125
131.510000	0.086250
131.610000	0.087500
131.710000	0.091250
131.810000	0.093125
131.910000	0.094375
132.010000	0.091875
132.110000	0.094375
132.210000	0.096250
132.310000	0.094375
132.410000	0.095625
132.510000	0.093125
132.610000	0.093750
132.710000	0.096250
132.810000	0.096250
132.910000	0.098750
133.010000	0.101250
133.110000	0.100625
133.210000	0.101875
133.310000	0.102500
133.410000	0.110625
133.510000	0.108750
133.610000	0.106875
133.710000	0.106875
133.810000	0.105000
133.910000	0.106250
134.010000	0.109375
134.110000	0.110625
134.210000	0.108750
134.310000	0.106875
134.410000	0.108750
134.510000	0.109375
134.610000	0.108125
134.710000	0.108125
134.810000	0.105000
134.910000	0.102500
135.010000	0.101875
135.110000	0.104375
135.210000	0.103750
135.310000	0.105000
135.410000	0.101250
135.510000	0.100625
135.610000	0.103750
135.710000	0.098750
135.810000	0.101875
135.910000	0.100000
136.010000	0.100625
136.110000	0.096875
136.210000	0.096250
136.310000	0.096875
136.410000	0.096250
136.510000	0.094375
136.610000	0.094375
136.710000	0.095000
136.810000	0.095000
136.910000	0.093750
137.010000	0.094375
137.110000	0.088750
137.210000	0.090625
137.310000	0.090625
137.410000	0.089375
137.510000	0.093125
137.610000	0.091875
137.710000	0.091250
137.810000	0.089375
137.910000	0.088125
138.010000	0.087500
138.110000	0.084375
138.210000	0.085000
138.310000	0.087500
138.410000	0.086875
138.510000	0.089375
138.610000	0.087500
138.710000	0.089375
138.810000	0.090625
138.910000	0.090000
139.010000	0.088750
139.110000	0.090625
139.210000	0.090000
139.310000	0.085625
139.410000	0.081250
139.510000	0.081875
139.610000	0.085625
139.710000	0.085625
139.810000	0.085625
139.910000	0.085625
140.010000	0.088125
140.110000	0.093750
140.210000	0.095625
140.310000	0.096875
140.410000	0.097500
140.510000	0.093750
140.610000	0.093750
140.710000	0.093750
140.810000	0.091875
140.910000	0.092500
141.010000	0.093750
141.110000	0.092500
141.210000	0.093125
141.310000	0.096250
141.410000	0.097500
141.510000	0.094375
141.610000	0.092500
141.710000	0.095000
141.810000	0.093750
141.910000	0.093125
142.010000	0.091875
142.110000	0.091875
142.210000	0.091250
142.310000	0.088125
142.410000	0.088125
142.510000	0.088750
142.610000	0.091250
142.710000	0.091250
142.810000	0.093750
142.910000	0.095000
143.010000	0.093750
143.110000	0.093125
143.210000	0.092500
143.310000	0.092500
143.410000	0.096875
143.510000	0.096875
143.610000	0.094375
143.710000	0.088750
143.810000	0.091875
143.910000	0.091875
144.010000	0.091250
144.110000	0.091875
144.210000	0.092500
144.310000	0.092500
144.410000	0.096250
144.510000	0.097500
144.610000	0.100000
144.710000	0.101875
144.810000	0.102500
144.910000	0.100000
145.010000	0.100625
145.110000	0.101250
145.210000	0.101250
145.310000	0.102500
145.410000	0.096250
145.510000	0.098125
145.610000	0.099375
145.710000	0.103750
145.810000	0.101875
145.910000	0.103750
146.010000	0.103125
146.110000	0.101250
146.210000	0.096250
146.310000	0.096250
146.410000	0.088750
146.510000	0.086250
146.610000	0.080625
146.710000	0.078125
146.810000	0.075625
146.910000	0.080000
147.010000	0.079375
147.110000	0.079375
147.210000	0.081875
147.310000	0.078125
147.410000	0.078750
147.510000	0.075625
147.610000	0.075625
147.710000	0.073125
147.810000	0.070000
147.910000	0.070625
148.010000	0.071875
148.110000	0.070000
148.210000	0.075000
148.310000	0.073750
148.410000	0.073750
148.510000	0.077500
148.610000	0.080000
148.710000	0.080000
148.810000	0.083125
148.910000	0.081875
149.010000	0.082500
149.110000	0.083125
149.210000	0.080625
149.310000	0.081875
149.410000	0.085000
149.510000	0.091250
149.610000	0.095625
149.710000	0.095625
149.810000	0.099375
149.910000	0.097500
150.010000	0.097500
150.110000	0.100625
150.210000	0.098750
150.310000	0.100000
150.410000	0.102500
150.510000	0.101875
150.610000	0.101250
150.710000	0.104375
150.810000	0.103750
150.910000	0.101875
151.010000	0.098750
151.110000	0.098125
151.210000	0.096250
151.310000	0.096875
151.410000	0.093750
151.510000	0.087500
151.610000	0.083125
151.710000	0.082500
151.810000	0.080000
151.910000	0.081250
152.010000	0.080625
152.110000	0.079375
152.210000	0.080000
152.310000	0.078125
152.410000	0.078750
152.510000	0.076875
152.610000	0.078750
152.710000	0.078750
152.810000	0.078750
152.910000	0.078750
153.010000	0.083125
153.110000	0.084375
153.210000	0.083750
153.310000	0.083125
153.410000	0.086875
153.510000	0.090000
153.610000	0.090000
153.710000	0.087500
153.810000	0.089375
153.910000	0.091250
154.010000	0.095000
154.110000	0.097500
154.210000	0.096250
154.310000	0.098125
154.410000	0.095625
154.510000	0.098125
154.610000	0.095000
154.710000	0.093750
154.810000	0.091875
154.910000	0.093750
155.010000	0.090000
155.110000	0.087500
155.210000	0.090000
155.310000	0.090625
155.410000	0.088125
155.510000	0.084375
155.610000	0.085000
155.710000	0.086875
155.810000	0.083750
155.910000	0.086250
156.010000	0.081250
156.110000	0.079375
156.210000	0.081250
156.310000	0.081875
156.410000	0.081250
156.510000	0.081875
156.610000	0.085000
156.710000	0.080625
156.810000	0.080000
156.910000	0.079375
157.010000	0.080000
157.110000	0.079375
157.210000	0.078125
157.310000	0.080625
157.410000	0.077500
157.510000	0.081250
157.610000	0.083750
157.710000	0.086250
157.810000	0.088125
157.910000	0.087500
158.010000	0.092500
158.110000	0.091250
158.210000	0.089375
158.310000	0.089375
158.410000	0.093750
158.510000	0.098125
158.610000	0.097500
158.710000	0.100000
158.810000	0.099375
158.910000	0.098125
159.010000	0.098750
159.110000	0.102500
159.210000	0.105000
159.310000	0.103125
159.410000	0.103750
159.510000	0.105000
159.610000	0.104375
159.710000	0.098125
159.810000	0.100625
159.910000	0.100625
160.010000	0.098125
160.110000	0.095000
160.210000	0.096875
160.310000	0.094375
160.410000	0.091250
160.510000	0.086875
160.610000	0.087500
160.710000	0.088750
160.810000	0.093125
160.910000	0.095625
161.010000	0.095000
161.110000	0.095000
161.210000	0.095625
161.310000	0.097500
161.410000	0.096250
161.510000	0.092500
161.610000	0.092500
161.710000	0.095000
161.810000	0.093125
161.910000	0.091250
162.010000	0.094375
162.110000	0.095000
162.210000	0.095625
162.310000	0.096250
162.410000	0.095000
162.510000	0.095000
162.610000	0.093125
162.710000	0.088750
162.810000	0.086250
162.910000	0.084375
163.010000	0.081875
163.110000	0.080000
163.210000	0.076875
163.310000	0.076875
163.410000	0.077500
163.510000	0.077500
163.610000	0.076250
163.710000	0.078125
163.810000	0.078750
163.910000	0.079375
164.010000	0.077500
164.110000	0.081250
164.210000	0.078125
164.310000	0.080625
164.410000	0.078125
164.510000	0.081250
164.610000	0.081875
164.710000	0.083750
164.810000	0.084375
164.910000	0.085625
165.010000	0.086875
165.110000	0.086875
165.210000	0.089375
165.310000	0.087500
165.410000	0.085000
165.510000	0.086875
165.610000	0.090625
165.710000	0.091250
165.810000	0.088750
165.910000	0.086250
166.010000	0.087500
166.110000	0.083125
166.210000	0.085625
166.310000	0.086250
166.410000	0.090000
166.510000	0.088125
166.610000	0.086875
166.710000	0.085625
166.810000	0.086250
166.910000	0.086875
167.010000	0.087500
167.110000	0.090000
167.210000	0.088750
167.310000	0.088750
167.410000	0.088750
167.510000	0.091875
167.610000	0.090625
167.710000	0.090000
167.810000	0.090625
167.910000	0.091250
168.010000	0.090625
168.110000	0.089375
168.210000	0.090625
168.310000	0.090000
168.410000	0.087500
168.510000	0.088125
168.610000	0.094375
168.710000	0.095625
168.810000	0.097500
168.910000	0.097500
169.010000	0.098125
169.110000	0.094375
169.210000	0.096250
169.310000	0.095000
169.410000	0.095000
169.510000	0.091250
169.610000	0.091250
169.710000	0.091875
169.810000	0.095625
169.910000	0.096250
170.010000	0.100625
170.110000	0.100625
170.210000	0.100000
170.310000	0.100000
170.410000	0.101875
170.510000	0.101875
170.610000	0.096875
170.710000	0.094375
170.810000	0.092500
170.910000	0.090625
171.010000	0.090625
171.110000	0.091250
171.210000	0.089375
171.310000	0.091250
171.410000	0.094375
171.510000	0.093750
171.610000	0.094375
171.710000	0.093125
171.810000	0.086875
171.910000	0.088750
172.010000	0.085625
172.110000	0.084375
172.210000	0.084375
172.310000	0.085000
172.410000	0.085000
172.510000	0.081875
172.610000	0.080000
172.710000	0.081875
172.810000	0.084375
172.910000	0.082500
173.010000	0.082500
173.110000	0.084375
173.210000	0.086250
173.310000	0.086875
173.410000	0.086875
173.510000	0.088125
173.610000	0.087500
173.710000	0.086875
173.810000	0.089375
173.910000	0.088750
174.010000	0.091875
174.110000	0.091875
174.210000	0.090625
174.310000	0.088125
174.410000	0.087500
174.510000	0.088125
174.610000	0.089375
174.710000	0.088750
174.810000	0.090625
174.910000	0.096875
175.010000	0.098750
175.110000	0.099375
175.210000	0.098750
175.310000	0.101875
175.410000	0.103125
175.510000	0.097500
175.610000	0.095625
175.710000	0.100625
175.810000	0.099375
175.910000	0.098750
176.010000	0.096250
176.110000	0.100000
176.210000	0.099375
176.310000	0.101875
176.410000	0.102500
176.510000	0.104375
176.610000	0.107500
176.710000	0.107500
176.810000	0.103125
176.910000	0.098125
177.010000	0.097500
177.110000	0.095000
177.210000	0.095000
177.310000	0.091250
177.410000	0.090625
177.510000	0.093750
177.610000	0.093125
177.710000	0.091875
177.810000	0.093125
177.910000	0.093125
178.010000	0.095000
178.110000	0.091875
178.210000	0.093750
178.310000	0.090625
178.410000	0.091250
178.510000	0.088750
178.610000	0.087500
178.710000	0.089375
178.810000	0.091250
178.910000	0.094375
179.010000	0.093750
179.110000	0.092500
179.210000	0.092500
179.310000	0.092500
179.410000	0.088750
179.510000	0.087500
179.610000	0.090000
179.710000	0.090625
179.810000	0.089375
179.910000	0.090000
180.010000	0.091250
180.110000	0.089375
180.210000	0.090625
180.310000	0.091875
180.410000	0.090625
180.510000	0.093125
180.610000	0.091875
180.710000	0.091250
180.810000	0.090000
180.910000	0.088750
181.010000	0.091250
181.110000	0.091250
181.210000	0.090625
181.310000	0.088750
181.410000	0.091250
181.510000	0.095625
181.610000	0.094375
181.710000	0.094375
181.810000	0.096250
181.910000	0.097500
182.010000	0.095625
182.110000	0.100000
182.210000	0.097500
182.310000	0.098125
182.410000	0.098125
182.510000	0.096250
182.610000	0.093750
182.710000	0.093125
182.810000	0.095000
182.910000	0.091875
183.010000	0.091875
183.110000	0.091875
183.210000	0.093750
183.310000	0.096875
183.410000	0.096250
183.510000	0.093125
183.610000	0.096250
183.710000	0.093750
183.810000	0.092500
183.910000	0.092500
184.010000	0.090625
184.110000	0.088750
184.210000	0.088125
184.310000	0.085625
184.410000	0.088125
184.510000	0.089375
184.610000	0.094375
184.710000	0.094375
184.810000	0.096250
184.910000	0.099375
185.010000	0.099375
185.110000	0.104375
185.210000	0.103125
185.310000	0.101875
185.410000	0.101875
185.510000	0.104375
185.610000	0.100000
185.710000	0.100625
185.810000	0.103125
185.910000	0.099375
186.010000	0.100625
186.110000	0.097500
186.210000	0.097500
186.310000	0.103125
186.410000	0.104375
186.510000	0.107500
186.610000	0.103750
186.710000	0.103750
186.810000	0.102500
186.910000	0.101875
187.010000	0.098125
187.110000	0.095000
187.210000	0.094375
187.310000	0.098125
187.410000	0.100625
187.510000	0.100625
187.610000	0.099375
187.710000	0.100625
187.810000	0.103125
187.910000	0.106875
188.010000	0.103750
188.110000	0.107500
188.210000	0.110000
188.310000	0.106875
188.410000	0.105000
188.510000	0.099375
188.610000	0.099375
188.710000	0.100625
188.810000	0.096250
188.910000	0.095000
189.010000	0.098750
189.110000	0.101250
189.210000	0.103125
189.310000	0.104375
189.410000	0.103750
189.510000	0.101875
189.610000	0.104375
189.710000	0.104375
189.810000	0.103125
189.910000	0.103750
190.010000	0.108125
190.110000	0.107500
190.210000	0.105000
190.310000	0.105000
190.410000	0.103750
190.510000	0.106875
190.610000	0.106250
190.710000	0.105000
190.810000	0.105625
190.910000	0.103750
191.010000	0.102500
191.110000	0.102500
191.210000	0.101250
191.310000	0.098125
191.410000	0.093125
191.510000	0.095000
191.610000	0.093750
191.710000	0.096250
191.810000	0.096875
191.910000	0.093750
192.010000	0.090625
192.110000	0.090000
192.210000	0.088125
192.310000	0.089375
192.410000	0.091875
192.510000	0.088125
192.610000	0.093125
192.710000	0.092500
192.810000	0.095000
192.910000	0.097500
193.010000	0.099375
193.110000	0.096875
193.210000	0.095625
193.310000	0.100625
193.410000	0.100000
193.510000	0.098125
193.610000	0.097500
193.710000	0.096875
193.810000	0.093750
193.910000	0.096875
194.010000	0.096250
194.110000	0.096875
194.210000	0.097500
194.310000	0.096250
194.410000	0.095000
194.510000	0.096250
194.610000	0.094375
194.710000	0.095625
194.810000	0.095000
194.910000	0.096250
195.010000	0.093750
195.110000	0.092500
195.210000	0.094375
195.310000	0.093125
195.410000	0.095000
195.510000	0.096875
195.610000	0.099375
195.710000	0.097500
195.810000	0.098750
195.910000	0.093750
196.010000	0.095625
196.110000	0.093750
196.210000	0.093125
196.310000	0.096250
196.410000	0.096875
196.510000	0.100000
196.610000	0.098750
196.710000	0.098125
196.810000	0.098750
196.910000	0.094375
197.010000	0.096875
197.110000	0.097500
197.210000	0.094375
197.310000	0.095625
197.410000	0.095625
197.510000	0.095625
197.610000	0.093750
197.710000	0.094375
197.810000	0.093750
197.910000	0.095000
198.010000	0.098750
198.110000	0.103750
198.210000	0.108750
198.310000	0.102500
198.410000	0.106250
198.510000	0.101250
198.610000	0.105625
198.710000	0.101875
198.810000	0.099375
198.910000	0.104375
199.010000	0.102500
199.110000	0.101875
199.210000	0.105000
199.310000	0.108125
199.410000	0.107500
199.510000	0.106875
199.610000	0.107500
199.710000	0.103750
199.810000	0.102500
199.910000	0.103125
200.010000	0.099375
[truncated: 63,536 more rows]
