# Supplementary material for: Efficient Transmission of Subthreshold Signals in Complex Networks of Spiking Neurons
Source: PLoS One. 2015 Mar 23;10(3):e0121156. doi: 10.1371/journal.pone.0121156 (PMC4409401; doi:10.1371/journal.pone.0121156)
Supplement: S2 Raw Data — (TAR) [file pone.0121156.s002.tar › m2610p.txt]

0.110000	0.110000
0.210000	0.110000
0.310000	0.107500
0.410000	0.115000
0.510000	0.117500
0.610000	0.117500
0.710000	0.125000
0.810000	0.127500
0.910000	0.125000
1.010000	0.127500
1.110000	0.132500
1.210000	0.145000
1.310000	0.145000
1.410000	0.147500
1.510000	0.150000
1.610000	0.150000
1.710000	0.147500
1.810000	0.150000
1.910000	0.142500
2.010000	0.142500
2.110000	0.130000
2.210000	0.135000
2.310000	0.132500
2.410000	0.125000
2.510000	0.127500
2.610000	0.132500
2.710000	0.125000
2.810000	0.122500
2.910000	0.132500
3.010000	0.135000
3.110000	0.120000
3.210000	0.110000
3.310000	0.110000
3.410000	0.107500
3.510000	0.102500
3.610000	0.102500
3.710000	0.100000
3.810000	0.095000
3.910000	0.097500
4.010000	0.097500
4.110000	0.092500
4.210000	0.092500
4.310000	0.107500
4.410000	0.110000
4.510000	0.105000
4.610000	0.100000
4.710000	0.097500
4.810000	0.092500
4.910000	0.100000
5.010000	0.095000
5.110000	0.100000
5.210000	0.100000
5.310000	0.105000
5.410000	0.110000
5.510000	0.105000
5.610000	0.105000
5.710000	0.107500
5.810000	0.115000
5.910000	0.112500
6.010000	0.107500
6.110000	0.112500
6.210000	0.110000
6.310000	0.097500
6.410000	0.092500
6.510000	0.092500
6.610000	0.095000
6.710000	0.097500
6.810000	0.100000
6.910000	0.095000
7.010000	0.090000
7.110000	0.092500
7.210000	0.095000
7.310000	0.102500
7.410000	0.095000
7.510000	0.095000
7.610000	0.100000
7.710000	0.095000
7.810000	0.085000
7.910000	0.090000
8.010000	0.092500
8.110000	0.087500
8.210000	0.087500
8.310000	0.082500
8.410000	0.087500
8.510000	0.095000
8.610000	0.097500
8.710000	0.097500
8.810000	0.097500
8.910000	0.092500
9.010000	0.097500
9.110000	0.095000
9.210000	0.097500
9.310000	0.090000
9.410000	0.097500
9.510000	0.100000
9.610000	0.100000
9.710000	0.107500
9.810000	0.115000
9.910000	0.115000
10.010000	0.120000
10.110000	0.122500
10.210000	0.127500
10.310000	0.135000
10.410000	0.137500
10.510000	0.135000
10.610000	0.132500
10.710000	0.132500
10.810000	0.140000
10.910000	0.152500
11.010000	0.147500
11.110000	0.147500
11.210000	0.142500
11.310000	0.145000
11.410000	0.142500
11.510000	0.145000
11.610000	0.140000
11.710000	0.132500
11.810000	0.125000
11.910000	0.122500
12.010000	0.112500
12.110000	0.107500
12.210000	0.105000
12.310000	0.102500
12.410000	0.107500
12.510000	0.100000
12.610000	0.102500
12.710000	0.105000
12.810000	0.107500
12.910000	0.095000
13.010000	0.090000
13.110000	0.090000
13.210000	0.090000
13.310000	0.090000
13.410000	0.087500
13.510000	0.082500
13.610000	0.085000
13.710000	0.097500
13.810000	0.105000
13.910000	0.110000
14.010000	0.112500
14.110000	0.112500
14.210000	0.107500
14.310000	0.107500
14.410000	0.115000
14.510000	0.117500
14.610000	0.110000
14.710000	0.117500
14.810000	0.107500
14.910000	0.112500
15.010000	0.110000
15.110000	0.115000
15.210000	0.117500
15.310000	0.115000
15.410000	0.117500
15.510000	0.120000
15.610000	0.125000
15.710000	0.112500
15.810000	0.110000
15.910000	0.105000
16.010000	0.107500
16.110000	0.105000
16.210000	0.112500
16.310000	0.117500
16.410000	0.100000
16.510000	0.095000
16.610000	0.102500
16.710000	0.100000
16.810000	0.105000
16.910000	0.107500
17.010000	0.110000
17.110000	0.107500
17.210000	0.115000
17.310000	0.120000
17.410000	0.112500
17.510000	0.110000
17.610000	0.102500
17.710000	0.112500
17.810000	0.120000
17.910000	0.127500
18.010000	0.130000
18.110000	0.130000
18.210000	0.127500
18.310000	0.122500
18.410000	0.120000
18.510000	0.120000
18.610000	0.117500
18.710000	0.115000
18.810000	0.117500
18.910000	0.112500
19.010000	0.125000
19.110000	0.117500
19.210000	0.117500
19.310000	0.112500
19.410000	0.115000
19.510000	0.117500
19.610000	0.120000
19.710000	0.112500
19.810000	0.115000
19.910000	0.102500
20.010000	0.095000
20.110000	0.105000
20.210000	0.100000
20.310000	0.107500
20.410000	0.110000
20.510000	0.112500
20.610000	0.115000
20.710000	0.117500
20.810000	0.127500
20.910000	0.140000
21.010000	0.132500
21.110000	0.132500
21.210000	0.130000
21.310000	0.127500
21.410000	0.125000
21.510000	0.127500
21.610000	0.130000
21.710000	0.125000
21.810000	0.120000
21.910000	0.137500
22.010000	0.142500
22.110000	0.135000
22.210000	0.145000
22.310000	0.140000
22.410000	0.135000
22.510000	0.132500
22.610000	0.130000
22.710000	0.130000
22.810000	0.120000
22.910000	0.105000
23.010000	0.105000
23.110000	0.107500
23.210000	0.110000
23.310000	0.110000
23.410000	0.115000
23.510000	0.115000
23.610000	0.115000
23.710000	0.117500
23.810000	0.125000
23.910000	0.110000
24.010000	0.105000
24.110000	0.105000
24.210000	0.102500
24.310000	0.110000
24.410000	0.110000
24.510000	0.110000
24.610000	0.112500
24.710000	0.112500
24.810000	0.107500
24.910000	0.107500
25.010000	0.107500
25.110000	0.105000
25.210000	0.100000
25.310000	0.092500
25.410000	0.092500
25.510000	0.092500
25.610000	0.092500
25.710000	0.095000
25.810000	0.090000
25.910000	0.092500
26.010000	0.092500
26.110000	0.087500
26.210000	0.082500
26.310000	0.080000
26.410000	0.087500
26.510000	0.087500
26.610000	0.082500
26.710000	0.090000
26.810000	0.085000
26.910000	0.090000
27.010000	0.095000
27.110000	0.107500
27.210000	0.110000
27.310000	0.112500
27.410000	0.115000
27.510000	0.105000
27.610000	0.102500
27.710000	0.105000
27.810000	0.102500
27.910000	0.100000
28.010000	0.097500
28.110000	0.112500
28.210000	0.117500
28.310000	0.125000
28.410000	0.130000
28.510000	0.127500
28.610000	0.132500
28.710000	0.125000
28.810000	0.125000
28.910000	0.120000
29.010000	0.112500
29.110000	0.110000
29.210000	0.110000
29.310000	0.107500
29.410000	0.110000
29.510000	0.110000
29.610000	0.112500
29.710000	0.117500
29.810000	0.117500
29.910000	0.122500
30.010000	0.130000
30.110000	0.125000
30.210000	0.122500
30.310000	0.117500
30.410000	0.105000
30.510000	0.110000
30.610000	0.110000
30.710000	0.112500
30.810000	0.115000
30.910000	0.112500
31.010000	0.117500
31.110000	0.110000
31.210000	0.105000
31.310000	0.105000
31.410000	0.100000
31.510000	0.112500
31.610000	0.115000
31.710000	0.125000
31.810000	0.125000
31.910000	0.122500
32.010000	0.122500
32.110000	0.115000
32.210000	0.107500
32.310000	0.112500
32.410000	0.117500
32.510000	0.107500
32.610000	0.102500
32.710000	0.100000
32.810000	0.095000
32.910000	0.092500
33.010000	0.087500
33.110000	0.087500
33.210000	0.087500
33.310000	0.092500
33.410000	0.097500
33.510000	0.085000
33.610000	0.080000
33.710000	0.065000
33.810000	0.062500
33.910000	0.067500
34.010000	0.065000
34.110000	0.060000
34.210000	0.065000
34.310000	0.070000
34.410000	0.065000
34.510000	0.077500
34.610000	0.085000
34.710000	0.080000
34.810000	0.085000
34.910000	0.090000
35.010000	0.095000
35.110000	0.110000
35.210000	0.112500
35.310000	0.105000
35.410000	0.105000
35.510000	0.110000
35.610000	0.110000
35.710000	0.112500
35.810000	0.122500
35.910000	0.122500
36.010000	0.120000
36.110000	0.130000
36.210000	0.137500
36.310000	0.142500
36.410000	0.147500
36.510000	0.135000
36.610000	0.135000
36.710000	0.137500
36.810000	0.142500
36.910000	0.147500
37.010000	0.140000
37.110000	0.130000
37.210000	0.127500
37.310000	0.140000
37.410000	0.150000
37.510000	0.147500
37.610000	0.147500
37.710000	0.150000
37.810000	0.140000
37.910000	0.137500
38.010000	0.150000
38.110000	0.150000
38.210000	0.145000
38.310000	0.150000
38.410000	0.137500
38.510000	0.142500
38.610000	0.135000
38.710000	0.137500
38.810000	0.140000
38.910000	0.130000
39.010000	0.135000
39.110000	0.130000
39.210000	0.127500
39.310000	0.127500
39.410000	0.115000
39.510000	0.115000
39.610000	0.117500
39.710000	0.122500
39.810000	0.125000
39.910000	0.122500
40.010000	0.110000
40.110000	0.102500
40.210000	0.097500
40.310000	0.092500
40.410000	0.095000
40.510000	0.092500
40.610000	0.092500
40.710000	0.095000
40.810000	0.090000
40.910000	0.097500
41.010000	0.095000
41.110000	0.102500
41.210000	0.105000
41.310000	0.107500
41.410000	0.105000
41.510000	0.102500
41.610000	0.102500
41.710000	0.095000
41.810000	0.092500
41.910000	0.092500
42.010000	0.092500
42.110000	0.092500
42.210000	0.092500
42.310000	0.095000
42.410000	0.107500
42.510000	0.107500
42.610000	0.105000
42.710000	0.105000
42.810000	0.102500
42.910000	0.097500
43.010000	0.092500
43.110000	0.092500
43.210000	0.095000
43.310000	0.095000
43.410000	0.095000
43.510000	0.087500
43.610000	0.087500
43.710000	0.087500
43.810000	0.092500
43.910000	0.100000
44.010000	0.105000
44.110000	0.102500
44.210000	0.102500
44.310000	0.100000
44.410000	0.082500
44.510000	0.080000
44.610000	0.082500
44.710000	0.090000
44.810000	0.090000
44.910000	0.090000
45.010000	0.092500
45.110000	0.095000
45.210000	0.092500
45.310000	0.097500
45.410000	0.107500
45.510000	0.107500
45.610000	0.107500
45.710000	0.105000
45.810000	0.110000
45.910000	0.115000
46.010000	0.115000
46.110000	0.122500
46.210000	0.127500
46.310000	0.132500
46.410000	0.140000
46.510000	0.145000
46.610000	0.147500
46.710000	0.140000
46.810000	0.140000
46.910000	0.137500
47.010000	0.137500
47.110000	0.130000
47.210000	0.127500
47.310000	0.130000
47.410000	0.117500
47.510000	0.115000
47.610000	0.120000
47.710000	0.122500
47.810000	0.115000
47.910000	0.105000
48.010000	0.102500
48.110000	0.097500
48.210000	0.095000
48.310000	0.087500
48.410000	0.090000
48.510000	0.087500
48.610000	0.100000
48.710000	0.100000
48.810000	0.102500
48.910000	0.105000
49.010000	0.107500
49.110000	0.110000
49.210000	0.115000
49.310000	0.105000
49.410000	0.112500
49.510000	0.115000
49.610000	0.117500
49.710000	0.120000
49.810000	0.125000
49.910000	0.122500
50.010000	0.122500
50.110000	0.127500
50.210000	0.130000
50.310000	0.132500
50.410000	0.125000
50.510000	0.122500
50.610000	0.115000
50.710000	0.115000
50.810000	0.110000
50.910000	0.107500
51.010000	0.110000
51.110000	0.117500
51.210000	0.120000
51.310000	0.120000
51.410000	0.115000
51.510000	0.117500
51.610000	0.110000
51.710000	0.105000
51.810000	0.107500
51.910000	0.105000
52.010000	0.102500
52.110000	0.100000
52.210000	0.097500
52.310000	0.097500
52.410000	0.092500
52.510000	0.095000
52.610000	0.097500
52.710000	0.097500
52.810000	0.105000
52.910000	0.110000
53.010000	0.107500
53.110000	0.102500
53.210000	0.097500
53.310000	0.095000
53.410000	0.100000
53.510000	0.102500
53.610000	0.107500
53.710000	0.117500
53.810000	0.112500
53.910000	0.112500
54.010000	0.120000
54.110000	0.120000
54.210000	0.122500
54.310000	0.122500
54.410000	0.127500
54.510000	0.137500
54.610000	0.132500
54.710000	0.130000
54.810000	0.135000
54.910000	0.130000
55.010000	0.127500
55.110000	0.127500
55.210000	0.127500
55.310000	0.135000
55.410000	0.132500
55.510000	0.132500
55.610000	0.125000
55.710000	0.120000
55.810000	0.125000
55.910000	0.125000
56.010000	0.122500
56.110000	0.122500
56.210000	0.115000
56.310000	0.112500
56.410000	0.115000
56.510000	0.110000
56.610000	0.105000
56.710000	0.102500
56.810000	0.092500
56.910000	0.092500
57.010000	0.092500
57.110000	0.092500
57.210000	0.092500
57.310000	0.100000
57.410000	0.110000
57.510000	0.105000
57.610000	0.112500
57.710000	0.112500
57.810000	0.112500
57.910000	0.117500
58.010000	0.120000
58.110000	0.117500
58.210000	0.122500
58.310000	0.120000
58.410000	0.115000
58.510000	0.107500
58.610000	0.112500
58.710000	0.122500
58.810000	0.120000
58.910000	0.122500
59.010000	0.120000
59.110000	0.130000
59.210000	0.125000
59.310000	0.115000
59.410000	0.105000
59.510000	0.105000
59.610000	0.105000
59.710000	0.110000
59.810000	0.102500
59.910000	0.097500
60.010000	0.100000
60.110000	0.097500
60.210000	0.102500
60.310000	0.105000
60.410000	0.102500
60.510000	0.112500
60.610000	0.112500
60.710000	0.107500
60.810000	0.105000
60.910000	0.105000
61.010000	0.102500
61.110000	0.097500
61.210000	0.100000
61.310000	0.100000
61.410000	0.097500
61.510000	0.100000
61.610000	0.102500
61.710000	0.100000
61.810000	0.102500
61.910000	0.102500
62.010000	0.097500
62.110000	0.095000
62.210000	0.085000
62.310000	0.080000
62.410000	0.082500
62.510000	0.077500
62.610000	0.077500
62.710000	0.072500
62.810000	0.077500
62.910000	0.095000
63.010000	0.097500
63.110000	0.097500
63.210000	0.092500
63.310000	0.092500
63.410000	0.090000
63.510000	0.087500
63.610000	0.075000
63.710000	0.080000
63.810000	0.082500
63.910000	0.095000
64.010000	0.100000
64.110000	0.100000
64.210000	0.100000
64.310000	0.105000
64.410000	0.110000
64.510000	0.122500
64.610000	0.125000
64.710000	0.127500
64.810000	0.132500
64.910000	0.117500
65.010000	0.117500
65.110000	0.117500
65.210000	0.112500
65.310000	0.115000
65.410000	0.120000
65.510000	0.125000
65.610000	0.130000
65.710000	0.125000
65.810000	0.120000
65.910000	0.117500
66.010000	0.110000
66.110000	0.110000
66.210000	0.112500
66.310000	0.112500
66.410000	0.110000
66.510000	0.102500
66.610000	0.102500
66.710000	0.100000
66.810000	0.090000
66.910000	0.090000
67.010000	0.085000
67.110000	0.087500
67.210000	0.092500
67.310000	0.095000
67.410000	0.095000
67.510000	0.092500
67.610000	0.087500
67.710000	0.095000
67.810000	0.100000
67.910000	0.092500
68.010000	0.092500
68.110000	0.102500
68.210000	0.102500
68.310000	0.095000
68.410000	0.097500
68.510000	0.097500
68.610000	0.097500
68.710000	0.105000
68.810000	0.105000
68.910000	0.110000
69.010000	0.115000
69.110000	0.115000
69.210000	0.110000
69.310000	0.105000
69.410000	0.105000
69.510000	0.105000
69.610000	0.110000
69.710000	0.100000
69.810000	0.092500
69.910000	0.097500
70.010000	0.095000
70.110000	0.085000
70.210000	0.095000
70.310000	0.100000
70.410000	0.100000
70.510000	0.100000
70.610000	0.102500
70.710000	0.092500
70.810000	0.092500
70.910000	0.087500
71.010000	0.090000
71.110000	0.090000
71.210000	0.097500
71.310000	0.100000
71.410000	0.097500
71.510000	0.097500
71.610000	0.095000
71.710000	0.097500
71.810000	0.105000
71.910000	0.107500
72.010000	0.110000
72.110000	0.110000
72.210000	0.105000
72.310000	0.097500
72.410000	0.100000
72.510000	0.107500
72.610000	0.102500
72.710000	0.102500
72.810000	0.107500
72.910000	0.112500
73.010000	0.107500
73.110000	0.102500
73.210000	0.097500
73.310000	0.092500
73.410000	0.090000
73.510000	0.092500
73.610000	0.095000
73.710000	0.092500
73.810000	0.090000
73.910000	0.095000
74.010000	0.097500
74.110000	0.100000
74.210000	0.097500
74.310000	0.107500
74.410000	0.105000
74.510000	0.095000
74.610000	0.092500
74.710000	0.100000
74.810000	0.105000
74.910000	0.107500
75.010000	0.112500
75.110000	0.115000
75.210000	0.117500
75.310000	0.117500
75.410000	0.125000
75.510000	0.125000
75.610000	0.120000
75.710000	0.125000
75.810000	0.127500
75.910000	0.120000
76.010000	0.117500
76.110000	0.122500
76.210000	0.122500
76.310000	0.115000
76.410000	0.115000
76.510000	0.107500
76.610000	0.120000
76.710000	0.120000
76.810000	0.127500
76.910000	0.125000
77.010000	0.115000
77.110000	0.112500
77.210000	0.112500
77.310000	0.117500
77.410000	0.112500
77.510000	0.112500
77.610000	0.117500
77.710000	0.112500
77.810000	0.115000
77.910000	0.117500
78.010000	0.110000
78.110000	0.110000
78.210000	0.110000
78.310000	0.112500
78.410000	0.115000
78.510000	0.122500
78.610000	0.117500
78.710000	0.117500
78.810000	0.112500
78.910000	0.102500
79.010000	0.105000
79.110000	0.107500
79.210000	0.105000
79.310000	0.115000
79.410000	0.117500
79.510000	0.117500
79.610000	0.112500
79.710000	0.115000
79.810000	0.115000
79.910000	0.115000
80.010000	0.122500
80.110000	0.120000
80.210000	0.115000
80.310000	0.110000
80.410000	0.110000
80.510000	0.105000
80.610000	0.112500
80.710000	0.105000
80.810000	0.105000
80.910000	0.112500
81.010000	0.110000
81.110000	0.107500
81.210000	0.107500
81.310000	0.092500
81.410000	0.092500
81.510000	0.092500
81.610000	0.102500
81.710000	0.107500
81.810000	0.102500
81.910000	0.100000
82.010000	0.095000
82.110000	0.097500
82.210000	0.107500
82.310000	0.112500
82.410000	0.107500
82.510000	0.110000
82.610000	0.095000
82.710000	0.097500
82.810000	0.097500
82.910000	0.095000
83.010000	0.102500
83.110000	0.102500
83.210000	0.110000
83.310000	0.115000
83.410000	0.117500
83.510000	0.120000
83.610000	0.110000
83.710000	0.112500
83.810000	0.112500
83.910000	0.112500
84.010000	0.127500
84.110000	0.125000
84.210000	0.112500
84.310000	0.112500
84.410000	0.115000
84.510000	0.115000
84.610000	0.120000
84.710000	0.132500
84.810000	0.132500
84.910000	0.135000
85.010000	0.132500
85.110000	0.130000
85.210000	0.122500
85.310000	0.122500
85.410000	0.127500
85.510000	0.120000
85.610000	0.117500
85.710000	0.122500
85.810000	0.117500
85.910000	0.117500
86.010000	0.102500
86.110000	0.102500
86.210000	0.110000
86.310000	0.102500
86.410000	0.115000
86.510000	0.117500
86.610000	0.122500
86.710000	0.110000
86.810000	0.110000
86.910000	0.105000
87.010000	0.105000
87.110000	0.110000
87.210000	0.112500
87.310000	0.110000
87.410000	0.107500
87.510000	0.112500
87.610000	0.122500
87.710000	0.115000
87.810000	0.120000
87.910000	0.120000
88.010000	0.122500
88.110000	0.130000
88.210000	0.127500
88.310000	0.125000
88.410000	0.117500
88.510000	0.115000
88.610000	0.110000
88.710000	0.115000
88.810000	0.110000
88.910000	0.110000
89.010000	0.110000
89.110000	0.110000
89.210000	0.112500
89.310000	0.122500
89.410000	0.120000
89.510000	0.115000
89.610000	0.112500
89.710000	0.115000
89.810000	0.112500
89.910000	0.107500
90.010000	0.107500
90.110000	0.100000
90.210000	0.095000
90.310000	0.107500
90.410000	0.105000
90.510000	0.107500
90.610000	0.107500
90.710000	0.102500
90.810000	0.102500
90.910000	0.107500
91.010000	0.115000
91.110000	0.110000
91.210000	0.107500
91.310000	0.090000
91.410000	0.092500
91.510000	0.097500
91.610000	0.092500
91.710000	0.095000
91.810000	0.097500
91.910000	0.102500
92.010000	0.105000
92.110000	0.107500
92.210000	0.110000
92.310000	0.107500
92.410000	0.107500
92.510000	0.102500
92.610000	0.110000
92.710000	0.110000
92.810000	0.110000
92.910000	0.100000
93.010000	0.090000
93.110000	0.095000
93.210000	0.100000
93.310000	0.102500
93.410000	0.102500
93.510000	0.100000
93.610000	0.102500
93.710000	0.105000
93.810000	0.102500
93.910000	0.102500
94.010000	0.102500
94.110000	0.110000
94.210000	0.112500
94.310000	0.112500
94.410000	0.105000
94.510000	0.105000
94.610000	0.102500
94.710000	0.105000
94.810000	0.105000
94.910000	0.110000
95.010000	0.122500
95.110000	0.120000
95.210000	0.120000
95.310000	0.120000
95.410000	0.130000
95.510000	0.132500
95.610000	0.125000
95.710000	0.120000
95.810000	0.117500
95.910000	0.115000
96.010000	0.112500
96.110000	0.097500
96.210000	0.095000
96.310000	0.095000
96.410000	0.097500
96.510000	0.107500
96.610000	0.107500
96.710000	0.102500
96.810000	0.095000
96.910000	0.095000
97.010000	0.095000
97.110000	0.095000
97.210000	0.087500
97.310000	0.090000
97.410000	0.082500
97.510000	0.082500
97.610000	0.102500
97.710000	0.107500
97.810000	0.112500
97.910000	0.122500
98.010000	0.125000
98.110000	0.130000
98.210000	0.127500
98.310000	0.127500
98.410000	0.127500
98.510000	0.125000
98.610000	0.127500
98.710000	0.127500
98.810000	0.130000
98.910000	0.137500
99.010000	0.132500
99.110000	0.137500
99.210000	0.135000
99.310000	0.140000
99.410000	0.142500
99.510000	0.137500
99.610000	0.125000
99.710000	0.125000
99.810000	0.122500
99.910000	0.122500
100.010000	0.120000
100.110000	0.127500
100.210000	0.132500
100.310000	0.125000
100.410000	0.127500
100.510000	0.122500
100.610000	0.125000
100.710000	0.120000
100.810000	0.120000
100.910000	0.117500
101.010000	0.122500
101.110000	0.122500
101.210000	0.127500
101.310000	0.122500
101.410000	0.122500
101.510000	0.122500
101.610000	0.117500
101.710000	0.117500
101.810000	0.110000
101.910000	0.100000
102.010000	0.102500
102.110000	0.095000
102.210000	0.092500
102.310000	0.097500
102.410000	0.100000
102.510000	0.102500
102.610000	0.100000
102.710000	0.102500
102.810000	0.102500
102.910000	0.107500
103.010000	0.100000
103.110000	0.095000
103.210000	0.090000
103.310000	0.085000
103.410000	0.082500
103.510000	0.080000
103.610000	0.080000
103.710000	0.075000
103.810000	0.077500
103.910000	0.082500
104.010000	0.082500
104.110000	0.082500
104.210000	0.082500
104.310000	0.077500
104.410000	0.080000
104.510000	0.072500
104.610000	0.080000
104.710000	0.080000
104.810000	0.082500
104.910000	0.077500
105.010000	0.082500
105.110000	0.090000
105.210000	0.092500
105.310000	0.095000
105.410000	0.095000
105.510000	0.100000
105.610000	0.100000
105.710000	0.105000
105.810000	0.102500
105.910000	0.100000
106.010000	0.107500
106.110000	0.112500
106.210000	0.110000
106.310000	0.107500
106.410000	0.110000
106.510000	0.107500
106.610000	0.097500
106.710000	0.097500
106.810000	0.095000
106.910000	0.102500
107.010000	0.102500
107.110000	0.105000
107.210000	0.110000
107.310000	0.112500
107.410000	0.112500
107.510000	0.102500
107.610000	0.105000
107.710000	0.110000
107.810000	0.112500
107.910000	0.115000
108.010000	0.102500
108.110000	0.100000
108.210000	0.102500
108.310000	0.112500
108.410000	0.120000
108.510000	0.122500
108.610000	0.135000
108.710000	0.135000
108.810000	0.135000
108.910000	0.122500
109.010000	0.122500
109.110000	0.107500
109.210000	0.105000
109.310000	0.100000
109.410000	0.100000
109.510000	0.102500
109.610000	0.105000
109.710000	0.100000
109.810000	0.097500
109.910000	0.100000
110.010000	0.102500
110.110000	0.110000
110.210000	0.107500
110.310000	0.110000
110.410000	0.110000
110.510000	0.107500
110.610000	0.100000
110.710000	0.095000
110.810000	0.097500
110.910000	0.105000
111.010000	0.115000
111.110000	0.112500
111.210000	0.105000
111.310000	0.112500
111.410000	0.120000
111.510000	0.125000
111.610000	0.130000
111.710000	0.122500
111.810000	0.122500
111.910000	0.122500
112.010000	0.120000
112.110000	0.110000
112.210000	0.110000
112.310000	0.100000
112.410000	0.092500
112.510000	0.095000
112.610000	0.100000
112.710000	0.100000
112.810000	0.105000
112.910000	0.105000
113.010000	0.095000
113.110000	0.095000
113.210000	0.097500
113.310000	0.090000
113.410000	0.090000
113.510000	0.087500
113.610000	0.085000
113.710000	0.090000
113.810000	0.092500
113.910000	0.087500
114.010000	0.087500
114.110000	0.090000
114.210000	0.090000
114.310000	0.087500
114.410000	0.090000
114.510000	0.092500
114.610000	0.087500
114.710000	0.087500
114.810000	0.090000
114.910000	0.092500
115.010000	0.090000
115.110000	0.095000
115.210000	0.095000
115.310000	0.097500
115.410000	0.105000
115.510000	0.110000
115.610000	0.110000
115.710000	0.112500
115.810000	0.107500
115.910000	0.115000
116.010000	0.115000
116.110000	0.115000
116.210000	0.115000
116.310000	0.115000
116.410000	0.115000
116.510000	0.115000
116.610000	0.115000
116.710000	0.112500
116.810000	0.107500
116.910000	0.102500
117.010000	0.105000
117.110000	0.107500
117.210000	0.100000
117.310000	0.102500
117.410000	0.095000
117.510000	0.090000
117.610000	0.092500
117.710000	0.092500
117.810000	0.102500
117.910000	0.095000
118.010000	0.100000
118.110000	0.102500
118.210000	0.112500
118.310000	0.120000
118.410000	0.120000
118.510000	0.115000
118.610000	0.120000
118.710000	0.122500
118.810000	0.127500
118.910000	0.125000
119.010000	0.120000
119.110000	0.125000
119.210000	0.127500
119.310000	0.132500
119.410000	0.132500
119.510000	0.132500
119.610000	0.130000
119.710000	0.127500
119.810000	0.125000
119.910000	0.127500
120.010000	0.125000
120.110000	0.130000
120.210000	0.130000
120.310000	0.122500
120.410000	0.130000
120.510000	0.137500
120.610000	0.127500
120.710000	0.132500
120.810000	0.130000
120.910000	0.127500
121.010000	0.137500
121.110000	0.130000
121.210000	0.132500
121.310000	0.130000
121.410000	0.132500
121.510000	0.132500
121.610000	0.130000
121.710000	0.127500
121.810000	0.120000
121.910000	0.115000
122.010000	0.112500
122.110000	0.105000
122.210000	0.107500
122.310000	0.110000
122.410000	0.105000
122.510000	0.097500
122.610000	0.100000
122.710000	0.095000
122.810000	0.092500
122.910000	0.097500
123.010000	0.102500
123.110000	0.100000
123.210000	0.095000
123.310000	0.095000
123.410000	0.085000
123.510000	0.090000
123.610000	0.092500
123.710000	0.097500
123.810000	0.097500
123.910000	0.105000
124.010000	0.110000
124.110000	0.107500
124.210000	0.102500
124.310000	0.105000
124.410000	0.107500
124.510000	0.107500
124.610000	0.110000
124.710000	0.112500
124.810000	0.112500
124.910000	0.112500
125.010000	0.102500
125.110000	0.112500
125.210000	0.115000
125.310000	0.122500
125.410000	0.120000
125.510000	0.122500
125.610000	0.127500
125.710000	0.127500
125.810000	0.130000
125.910000	0.132500
126.010000	0.127500
126.110000	0.125000
126.210000	0.125000
126.310000	0.122500
126.410000	0.125000
126.510000	0.122500
126.610000	0.117500
126.710000	0.125000
126.810000	0.130000
126.910000	0.125000
127.010000	0.125000
127.110000	0.120000
127.210000	0.130000
127.310000	0.122500
127.410000	0.115000
127.510000	0.105000
127.610000	0.100000
127.710000	0.100000
127.810000	0.100000
127.910000	0.092500
128.010000	0.100000
128.110000	0.100000
128.210000	0.097500
128.310000	0.092500
128.410000	0.102500
128.510000	0.097500
128.610000	0.102500
128.710000	0.095000
128.810000	0.092500
128.910000	0.097500
129.010000	0.097500
129.110000	0.102500
129.210000	0.090000
129.310000	0.095000
129.410000	0.097500
129.510000	0.097500
129.610000	0.102500
129.710000	0.107500
129.810000	0.102500
129.910000	0.100000
130.010000	0.097500
130.110000	0.097500
130.210000	0.097500
130.310000	0.102500
130.410000	0.097500
130.510000	0.095000
130.610000	0.087500
130.710000	0.090000
130.810000	0.090000
130.910000	0.095000
131.010000	0.095000
131.110000	0.097500
131.210000	0.100000
131.310000	0.095000
131.410000	0.095000
131.510000	0.097500
131.610000	0.090000
131.710000	0.092500
131.810000	0.090000
131.910000	0.092500
132.010000	0.100000
132.110000	0.100000
132.210000	0.097500
132.310000	0.092500
132.410000	0.097500
132.510000	0.095000
132.610000	0.095000
132.710000	0.097500
132.810000	0.097500
132.910000	0.085000
133.010000	0.090000
133.110000	0.082500
133.210000	0.082500
133.310000	0.080000
133.410000	0.085000
133.510000	0.090000
133.610000	0.092500
133.710000	0.090000
133.810000	0.087500
133.910000	0.095000
134.010000	0.090000
134.110000	0.085000
134.210000	0.090000
134.310000	0.090000
134.410000	0.092500
134.510000	0.097500
134.610000	0.095000
134.710000	0.092500
134.810000	0.090000
134.910000	0.097500
135.010000	0.097500
135.110000	0.097500
135.210000	0.095000
135.310000	0.100000
135.410000	0.097500
135.510000	0.095000
135.610000	0.097500
135.710000	0.092500
135.810000	0.092500
135.910000	0.085000
136.010000	0.080000
136.110000	0.092500
136.210000	0.092500
136.310000	0.095000
136.410000	0.090000
136.510000	0.090000
136.610000	0.092500
136.710000	0.095000
136.810000	0.102500
136.910000	0.102500
137.010000	0.097500
137.110000	0.107500
137.210000	0.107500
137.310000	0.105000
137.410000	0.112500
137.510000	0.107500
137.610000	0.110000
137.710000	0.110000
137.810000	0.110000
137.910000	0.117500
138.010000	0.132500
138.110000	0.120000
138.210000	0.130000
138.310000	0.122500
138.410000	0.122500
138.510000	0.122500
138.610000	0.125000
138.710000	0.120000
138.810000	0.125000
138.910000	0.120000
139.010000	0.122500
139.110000	0.120000
139.210000	0.117500
139.310000	0.117500
139.410000	0.110000
139.510000	0.120000
139.610000	0.122500
139.710000	0.125000
139.810000	0.137500
139.910000	0.140000
140.010000	0.130000
140.110000	0.127500
140.210000	0.117500
140.310000	0.117500
140.410000	0.115000
140.510000	0.115000
140.610000	0.115000
140.710000	0.120000
140.810000	0.117500
140.910000	0.117500
141.010000	0.112500
141.110000	0.110000
141.210000	0.112500
141.310000	0.112500
141.410000	0.115000
141.510000	0.115000
141.610000	0.107500
141.710000	0.110000
141.810000	0.100000
141.910000	0.095000
142.010000	0.095000
142.110000	0.097500
142.210000	0.100000
142.310000	0.102500
142.410000	0.107500
142.510000	0.105000
142.610000	0.107500
142.710000	0.102500
142.810000	0.095000
142.910000	0.095000
143.010000	0.092500
143.110000	0.092500
143.210000	0.097500
143.310000	0.095000
143.410000	0.095000
143.510000	0.092500
143.610000	0.092500
143.710000	0.090000
143.810000	0.095000
143.910000	0.095000
144.010000	0.087500
144.110000	0.087500
144.210000	0.092500
144.310000	0.087500
144.410000	0.085000
144.510000	0.082500
144.610000	0.075000
144.710000	0.082500
144.810000	0.090000
144.910000	0.090000
145.010000	0.095000
145.110000	0.097500
145.210000	0.085000
145.310000	0.082500
145.410000	0.087500
145.510000	0.090000
145.610000	0.087500
145.710000	0.090000
145.810000	0.100000
145.910000	0.097500
146.010000	0.102500
146.110000	0.110000
146.210000	0.105000
146.310000	0.112500
146.410000	0.117500
146.510000	0.122500
146.610000	0.125000
146.710000	0.122500
146.810000	0.120000
146.910000	0.117500
147.010000	0.122500
147.110000	0.130000
147.210000	0.132500
147.310000	0.135000
147.410000	0.142500
147.510000	0.132500
147.610000	0.137500
147.710000	0.135000
147.810000	0.127500
147.910000	0.135000
148.010000	0.135000
148.110000	0.125000
148.210000	0.127500
148.310000	0.127500
148.410000	0.130000
148.510000	0.132500
148.610000	0.122500
148.710000	0.122500
148.810000	0.125000
148.910000	0.122500
149.010000	0.122500
149.110000	0.117500
149.210000	0.110000
149.310000	0.107500
149.410000	0.095000
149.510000	0.100000
149.610000	0.092500
149.710000	0.095000
149.810000	0.095000
149.910000	0.092500
150.010000	0.090000
150.110000	0.090000
150.210000	0.085000
150.310000	0.085000
150.410000	0.077500
150.510000	0.082500
150.610000	0.085000
150.710000	0.095000
150.810000	0.087500
150.910000	0.085000
151.010000	0.087500
151.110000	0.087500
151.210000	0.095000
151.310000	0.095000
151.410000	0.095000
151.510000	0.102500
151.610000	0.105000
151.710000	0.110000
151.810000	0.105000
151.910000	0.097500
152.010000	0.102500
152.110000	0.102500
152.210000	0.102500
152.310000	0.102500
152.410000	0.102500
152.510000	0.097500
152.610000	0.100000
152.710000	0.095000
152.810000	0.095000
152.910000	0.100000
153.010000	0.100000
153.110000	0.100000
153.210000	0.105000
153.310000	0.100000
153.410000	0.100000
153.510000	0.090000
153.610000	0.092500
153.710000	0.087500
153.810000	0.082500
153.910000	0.085000
154.010000	0.080000
154.110000	0.082500
154.210000	0.085000
154.310000	0.087500
154.410000	0.092500
154.510000	0.095000
154.610000	0.097500
154.710000	0.097500
154.810000	0.102500
154.910000	0.102500
155.010000	0.100000
155.110000	0.102500
155.210000	0.097500
155.310000	0.095000
155.410000	0.105000
155.510000	0.105000
155.610000	0.105000
155.710000	0.100000
155.810000	0.105000
155.910000	0.107500
156.010000	0.110000
156.110000	0.107500
156.210000	0.115000
156.310000	0.117500
156.410000	0.120000
156.510000	0.117500
156.610000	0.117500
156.710000	0.117500
156.810000	0.110000
156.910000	0.117500
157.010000	0.115000
157.110000	0.120000
157.210000	0.122500
157.310000	0.130000
157.410000	0.122500
157.510000	0.122500
157.610000	0.127500
157.710000	0.130000
157.810000	0.132500
157.910000	0.130000
158.010000	0.135000
158.110000	0.142500
158.210000	0.130000
158.310000	0.125000
158.410000	0.125000
158.510000	0.127500
158.610000	0.122500
158.710000	0.122500
158.810000	0.135000
158.910000	0.132500
159.010000	0.127500
159.110000	0.122500
159.210000	0.117500
159.310000	0.122500
159.410000	0.115000
159.510000	0.115000
159.610000	0.122500
159.710000	0.120000
159.810000	0.120000
159.910000	0.125000
160.010000	0.112500
160.110000	0.110000
160.210000	0.112500
160.310000	0.107500
160.410000	0.107500
160.510000	0.110000
160.610000	0.110000
160.710000	0.105000
160.810000	0.097500
160.910000	0.102500
161.010000	0.102500
161.110000	0.097500
161.210000	0.105000
161.310000	0.105000
161.410000	0.110000
161.510000	0.115000
161.610000	0.110000
161.710000	0.115000
161.810000	0.107500
161.910000	0.107500
162.010000	0.107500
162.110000	0.112500
162.210000	0.117500
162.310000	0.122500
162.410000	0.120000
162.510000	0.122500
162.610000	0.120000
162.710000	0.125000
162.810000	0.127500
162.910000	0.120000
163.010000	0.120000
163.110000	0.120000
163.210000	0.115000
163.310000	0.110000
163.410000	0.110000
163.510000	0.107500
163.610000	0.105000
163.710000	0.095000
163.810000	0.097500
163.910000	0.095000
164.010000	0.100000
164.110000	0.095000
164.210000	0.090000
164.310000	0.092500
164.410000	0.092500
164.510000	0.080000
164.610000	0.085000
164.710000	0.080000
164.810000	0.077500
164.910000	0.080000
165.010000	0.085000
165.110000	0.082500
165.210000	0.082500
165.310000	0.087500
165.410000	0.095000
165.510000	0.092500
165.610000	0.097500
165.710000	0.097500
165.810000	0.100000
165.910000	0.102500
166.010000	0.100000
166.110000	0.097500
166.210000	0.095000
166.310000	0.090000
166.410000	0.090000
166.510000	0.095000
166.610000	0.090000
166.710000	0.092500
166.810000	0.100000
166.910000	0.100000
167.010000	0.097500
167.110000	0.097500
167.210000	0.102500
167.310000	0.097500
167.410000	0.095000
167.510000	0.102500
167.610000	0.100000
167.710000	0.102500
167.810000	0.105000
167.910000	0.112500
168.010000	0.117500
168.110000	0.117500
168.210000	0.117500
168.310000	0.122500
168.410000	0.122500
168.510000	0.125000
168.610000	0.125000
168.710000	0.122500
168.810000	0.112500
168.910000	0.110000
169.010000	0.110000
169.110000	0.112500
169.210000	0.107500
169.310000	0.115000
169.410000	0.120000
169.510000	0.110000
169.610000	0.115000
169.710000	0.117500
169.810000	0.112500
169.910000	0.102500
170.010000	0.095000
170.110000	0.097500
170.210000	0.102500
170.310000	0.100000
170.410000	0.100000
170.510000	0.100000
170.610000	0.097500
170.710000	0.090000
170.810000	0.100000
170.910000	0.105000
171.010000	0.105000
171.110000	0.102500
171.210000	0.110000
171.310000	0.110000
171.410000	0.107500
171.510000	0.100000
171.610000	0.092500
171.710000	0.092500
171.810000	0.090000
171.910000	0.097500
172.010000	0.102500
172.110000	0.105000
172.210000	0.107500
172.310000	0.117500
172.410000	0.120000
172.510000	0.117500
172.610000	0.122500
172.710000	0.127500
172.810000	0.127500
172.910000	0.127500
173.010000	0.135000
173.110000	0.137500
173.210000	0.135000
173.310000	0.125000
173.410000	0.127500
173.510000	0.135000
173.610000	0.140000
173.710000	0.137500
173.810000	0.142500
173.910000	0.145000
174.010000	0.145000
174.110000	0.140000
174.210000	0.132500
174.310000	0.130000
174.410000	0.120000
174.510000	0.120000
174.610000	0.115000
174.710000	0.112500
174.810000	0.107500
174.910000	0.110000
175.010000	0.105000
175.110000	0.097500
175.210000	0.095000
175.310000	0.095000
175.410000	0.095000
175.510000	0.092500
175.610000	0.087500
175.710000	0.087500
175.810000	0.082500
175.910000	0.080000
176.010000	0.072500
176.110000	0.075000
176.210000	0.082500
176.310000	0.077500
176.410000	0.082500
176.510000	0.082500
176.610000	0.087500
176.710000	0.097500
176.810000	0.090000
176.910000	0.090000
177.010000	0.087500
177.110000	0.092500
177.210000	0.090000
177.310000	0.090000
177.410000	0.090000
177.510000	0.095000
177.610000	0.100000
177.710000	0.097500
177.810000	0.100000
177.910000	0.100000
178.010000	0.097500
178.110000	0.097500
178.210000	0.100000
178.310000	0.107500
178.410000	0.105000
178.510000	0.110000
178.610000	0.115000
178.710000	0.117500
178.810000	0.117500
178.910000	0.115000
179.010000	0.117500
179.110000	0.120000
179.210000	0.120000
179.310000	0.120000
179.410000	0.117500
179.510000	0.110000
179.610000	0.110000
179.710000	0.117500
179.810000	0.122500
179.910000	0.125000
180.010000	0.125000
180.110000	0.127500
180.210000	0.122500
180.310000	0.120000
180.410000	0.120000
180.510000	0.120000
180.610000	0.110000
180.710000	0.102500
180.810000	0.107500
180.910000	0.112500
181.010000	0.107500
181.110000	0.107500
181.210000	0.117500
181.310000	0.120000
181.410000	0.115000
181.510000	0.122500
181.610000	0.117500
181.710000	0.117500
181.810000	0.110000
181.910000	0.107500
182.010000	0.112500
182.110000	0.107500
182.210000	0.110000
182.310000	0.105000
182.410000	0.107500
182.510000	0.100000
182.610000	0.107500
182.710000	0.117500
182.810000	0.112500
182.910000	0.107500
183.010000	0.110000
183.110000	0.107500
183.210000	0.097500
183.310000	0.100000
183.410000	0.100000
183.510000	0.092500
183.610000	0.097500
183.710000	0.095000
183.810000	0.095000
183.910000	0.100000
184.010000	0.092500
184.110000	0.102500
184.210000	0.095000
184.310000	0.097500
184.410000	0.095000
184.510000	0.105000
184.610000	0.100000
184.710000	0.097500
184.810000	0.095000
184.910000	0.100000
185.010000	0.105000
185.110000	0.107500
185.210000	0.107500
185.310000	0.112500
185.410000	0.122500
185.510000	0.127500
185.610000	0.125000
185.710000	0.127500
185.810000	0.130000
185.910000	0.130000
186.010000	0.135000
186.110000	0.132500
186.210000	0.137500
186.310000	0.132500
186.410000	0.147500
186.510000	0.132500
186.610000	0.140000
186.710000	0.132500
186.810000	0.135000
186.910000	0.132500
187.010000	0.127500
187.110000	0.125000
187.210000	0.125000
187.310000	0.117500
187.410000	0.105000
187.510000	0.107500
187.610000	0.110000
187.710000	0.107500
187.810000	0.107500
187.910000	0.105000
188.010000	0.102500
188.110000	0.102500
188.210000	0.100000
188.310000	0.105000
188.410000	0.090000
188.510000	0.095000
188.610000	0.090000
188.710000	0.095000
188.810000	0.095000
188.910000	0.097500
189.010000	0.102500
189.110000	0.097500
189.210000	0.100000
189.310000	0.100000
189.410000	0.102500
189.510000	0.102500
189.610000	0.100000
189.710000	0.095000
189.810000	0.090000
189.910000	0.085000
190.010000	0.087500
190.110000	0.082500
190.210000	0.085000
190.310000	0.082500
190.410000	0.082500
190.510000	0.082500
190.610000	0.077500
190.710000	0.075000
190.810000	0.082500
190.910000	0.080000
191.010000	0.077500
191.110000	0.077500
191.210000	0.072500
191.310000	0.075000
191.410000	0.075000
191.510000	0.075000
191.610000	0.072500
191.710000	0.072500
191.810000	0.082500
191.910000	0.090000
192.010000	0.087500
192.110000	0.087500
192.210000	0.080000
192.310000	0.085000
192.410000	0.085000
192.510000	0.087500
192.610000	0.092500
192.710000	0.100000
192.810000	0.097500
192.910000	0.105000
193.010000	0.102500
193.110000	0.102500
193.210000	0.107500
193.310000	0.112500
193.410000	0.117500
193.510000	0.127500
193.610000	0.125000
193.710000	0.130000
193.810000	0.127500
193.910000	0.127500
194.010000	0.130000
194.110000	0.137500
194.210000	0.142500
194.310000	0.145000
194.410000	0.150000
194.510000	0.157500
194.610000	0.155000
194.710000	0.157500
194.810000	0.152500
194.910000	0.147500
195.010000	0.145000
195.110000	0.145000
195.210000	0.142500
195.310000	0.135000
195.410000	0.130000
195.510000	0.120000
195.610000	0.122500
195.710000	0.125000
195.810000	0.117500
195.910000	0.107500
196.010000	0.110000
196.110000	0.112500
196.210000	0.115000
196.310000	0.107500
196.410000	0.102500
196.510000	0.092500
196.610000	0.092500
196.710000	0.095000
196.810000	0.090000
196.910000	0.097500
197.010000	0.092500
197.110000	0.095000
197.210000	0.097500
197.310000	0.102500
197.410000	0.102500
197.510000	0.100000
197.610000	0.095000
197.710000	0.090000
197.810000	0.090000
197.910000	0.100000
198.010000	0.105000
198.110000	0.100000
198.210000	0.095000
198.310000	0.097500
198.410000	0.095000
198.510000	0.090000
198.610000	0.090000
198.710000	0.092500
198.810000	0.085000
198.910000	0.077500
199.010000	0.080000
199.110000	0.077500
199.210000	0.082500
199.310000	0.080000
199.410000	0.080000
199.510000	0.080000
199.610000	0.082500
199.710000	0.085000
199.810000	0.087500
199.910000	0.087500
200.010000	0.077500
[truncated: 63,536 more rows]
