# Supplementary material for: Efficient Transmission of Subthreshold Signals in Complex Networks of Spiking Neurons
Source: PLoS One. 2015 Mar 23;10(3):e0121156. doi: 10.1371/journal.pone.0121156 (PMC4409401; doi:10.1371/journal.pone.0121156)
Supplement: S2 Raw Data — (TAR) [file pone.0121156.s002.tar › m2650.txt]

0.110000	0.095000
0.210000	0.093125
0.310000	0.092500
0.410000	0.094375
0.510000	0.096250
0.610000	0.099375
0.710000	0.098125
0.810000	0.093750
0.910000	0.093125
1.010000	0.096875
1.110000	0.098750
1.210000	0.098750
1.310000	0.098125
1.410000	0.099375
1.510000	0.098750
1.610000	0.101875
1.710000	0.103125
1.810000	0.099375
1.910000	0.100000
2.010000	0.100000
2.110000	0.101250
2.210000	0.104375
2.310000	0.105625
2.410000	0.108125
2.510000	0.111250
2.610000	0.107500
2.710000	0.113750
2.810000	0.115625
2.910000	0.120625
3.010000	0.120000
3.110000	0.118750
3.210000	0.121875
3.310000	0.125000
3.410000	0.125000
3.510000	0.127500
3.610000	0.128125
3.710000	0.131250
3.810000	0.133125
3.910000	0.130625
4.010000	0.132500
4.110000	0.133125
4.210000	0.130000
4.310000	0.132500
4.410000	0.131875
4.510000	0.125000
4.610000	0.125000
4.710000	0.123125
4.810000	0.122500
4.910000	0.116875
5.010000	0.115000
5.110000	0.116250
5.210000	0.117500
5.310000	0.115000
5.410000	0.110625
5.510000	0.107500
5.610000	0.106250
5.710000	0.107500
5.810000	0.107500
5.910000	0.104375
6.010000	0.100625
6.110000	0.101875
6.210000	0.100000
6.310000	0.098125
6.410000	0.099375
6.510000	0.101875
6.610000	0.103125
6.710000	0.099375
6.810000	0.098750
6.910000	0.098125
7.010000	0.098125
7.110000	0.096250
7.210000	0.095000
7.310000	0.100625
7.410000	0.102500
7.510000	0.103125
7.610000	0.103125
7.710000	0.099375
7.810000	0.098750
7.910000	0.101250
8.010000	0.102500
8.110000	0.100000
8.210000	0.100625
8.310000	0.101250
8.410000	0.100000
8.510000	0.100000
8.610000	0.099375
8.710000	0.101875
8.810000	0.102500
8.910000	0.103750
9.010000	0.101875
9.110000	0.098750
9.210000	0.096250
9.310000	0.091250
9.410000	0.089375
9.510000	0.086250
9.610000	0.087500
9.710000	0.090000
9.810000	0.092500
9.910000	0.095000
10.010000	0.090000
10.110000	0.095000
10.210000	0.096875
10.310000	0.095000
10.410000	0.094375
10.510000	0.094375
10.610000	0.094375
10.710000	0.095625
10.810000	0.099375
10.910000	0.099375
11.010000	0.100000
11.110000	0.105000
11.210000	0.111250
11.310000	0.115625
11.410000	0.120000
11.510000	0.125000
11.610000	0.123750
11.710000	0.124375
11.810000	0.125000
11.910000	0.125000
12.010000	0.130000
12.110000	0.128125
12.210000	0.128750
12.310000	0.126250
12.410000	0.128125
12.510000	0.131250
12.610000	0.131250
12.710000	0.131875
12.810000	0.126875
12.910000	0.124375
13.010000	0.124375
13.110000	0.121250
13.210000	0.116875
13.310000	0.112500
13.410000	0.110625
13.510000	0.110000
13.610000	0.110625
13.710000	0.111250
13.810000	0.107500
13.910000	0.104375
14.010000	0.104375
14.110000	0.105000
14.210000	0.103750
14.310000	0.103125
14.410000	0.100000
14.510000	0.098125
14.610000	0.095625
14.710000	0.095625
14.810000	0.097500
14.910000	0.101250
15.010000	0.106250
15.110000	0.107500
15.210000	0.109375
15.310000	0.110625
15.410000	0.111250
15.510000	0.110000
15.610000	0.114375
15.710000	0.111250
15.810000	0.111875
15.910000	0.111875
16.010000	0.108125
16.110000	0.105625
16.210000	0.109375
16.310000	0.110000
16.410000	0.108750
16.510000	0.110000
16.610000	0.109375
16.710000	0.109375
16.810000	0.111250
16.910000	0.108125
17.010000	0.103750
17.110000	0.100625
17.210000	0.099375
17.310000	0.100000
17.410000	0.095000
17.510000	0.098125
17.610000	0.095000
17.710000	0.095625
17.810000	0.095625
17.910000	0.095625
18.010000	0.096250
18.110000	0.098750
18.210000	0.096250
18.310000	0.095625
18.410000	0.096875
18.510000	0.099375
18.610000	0.100000
18.710000	0.100625
18.810000	0.096875
18.910000	0.097500
19.010000	0.100000
19.110000	0.099375
19.210000	0.098125
19.310000	0.100000
19.410000	0.103125
19.510000	0.101250
19.610000	0.099375
19.710000	0.095625
19.810000	0.093750
19.910000	0.092500
20.010000	0.092500
20.110000	0.092500
20.210000	0.094375
20.310000	0.093750
20.410000	0.095625
20.510000	0.096250
20.610000	0.094375
20.710000	0.090625
20.810000	0.090625
20.910000	0.090000
21.010000	0.093750
21.110000	0.093125
21.210000	0.098125
21.310000	0.096875
21.410000	0.095000
21.510000	0.096250
21.610000	0.094375
21.710000	0.096250
21.810000	0.100000
21.910000	0.101250
22.010000	0.100000
22.110000	0.100000
22.210000	0.099375
22.310000	0.101875
22.410000	0.096875
22.510000	0.098750
22.610000	0.102500
22.710000	0.105625
22.810000	0.108750
22.910000	0.110000
23.010000	0.102500
23.110000	0.103750
23.210000	0.100000
23.310000	0.102500
23.410000	0.100000
23.510000	0.098125
23.610000	0.100625
23.710000	0.101250
23.810000	0.100000
23.910000	0.102500
24.010000	0.107500
24.110000	0.110625
24.210000	0.108750
24.310000	0.111250
24.410000	0.114375
24.510000	0.111875
24.610000	0.106875
24.710000	0.105625
24.810000	0.105000
24.910000	0.103750
25.010000	0.108750
25.110000	0.106875
25.210000	0.110000
25.310000	0.111875
25.410000	0.116875
25.510000	0.114375
25.610000	0.120000
25.710000	0.123125
25.810000	0.124375
25.910000	0.125000
26.010000	0.120625
26.110000	0.116875
26.210000	0.116250
26.310000	0.115625
26.410000	0.113125
26.510000	0.111875
26.610000	0.113125
26.710000	0.110625
26.810000	0.111250
26.910000	0.112500
27.010000	0.112500
27.110000	0.116250
27.210000	0.111250
27.310000	0.110625
27.410000	0.105000
27.510000	0.106875
27.610000	0.101875
27.710000	0.101875
27.810000	0.098750
27.910000	0.101250
28.010000	0.101250
28.110000	0.101250
28.210000	0.103125
28.310000	0.101875
28.410000	0.101250
28.510000	0.101875
28.610000	0.104375
28.710000	0.105000
28.810000	0.105000
28.910000	0.100625
29.010000	0.097500
29.110000	0.095000
29.210000	0.101875
29.310000	0.101250
29.410000	0.101875
29.510000	0.102500
29.610000	0.102500
29.710000	0.100000
29.810000	0.102500
29.910000	0.096875
30.010000	0.097500
30.110000	0.098125
30.210000	0.095625
30.310000	0.095000
30.410000	0.095000
30.510000	0.095625
30.610000	0.096875
30.710000	0.099375
30.810000	0.098750
30.910000	0.098750
31.010000	0.099375
31.110000	0.099375
31.210000	0.096250
31.310000	0.093750
31.410000	0.091250
31.510000	0.091250
31.610000	0.094375
31.710000	0.095625
31.810000	0.095000
31.910000	0.099375
32.010000	0.100000
32.110000	0.097500
32.210000	0.096875
32.310000	0.098125
32.410000	0.098750
32.510000	0.098750
32.610000	0.095625
32.710000	0.094375
32.810000	0.091250
32.910000	0.094375
33.010000	0.091875
33.110000	0.096250
33.210000	0.094375
33.310000	0.095625
33.410000	0.099375
33.510000	0.099375
33.610000	0.100000
33.710000	0.098750
33.810000	0.098125
33.910000	0.093125
34.010000	0.091875
34.110000	0.091875
34.210000	0.091875
34.310000	0.090000
34.410000	0.089375
34.510000	0.088750
34.610000	0.091250
34.710000	0.093125
34.810000	0.095625
34.910000	0.097500
35.010000	0.102500
35.110000	0.098125
35.210000	0.098125
35.310000	0.101250
35.410000	0.099375
35.510000	0.100625
35.610000	0.098750
35.710000	0.100625
35.810000	0.096875
35.910000	0.101875
36.010000	0.102500
36.110000	0.105625
36.210000	0.106250
36.310000	0.108750
36.410000	0.108750
36.510000	0.110625
36.610000	0.109375
36.710000	0.109375
36.810000	0.108750
36.910000	0.101875
37.010000	0.100625
37.110000	0.102500
37.210000	0.105000
37.310000	0.103125
37.410000	0.100625
37.510000	0.104375
37.610000	0.106875
37.710000	0.108125
37.810000	0.110625
37.910000	0.107500
38.010000	0.110625
38.110000	0.106875
38.210000	0.105625
38.310000	0.103750
38.410000	0.102500
38.510000	0.101250
38.610000	0.106875
38.710000	0.105625
38.810000	0.106875
38.910000	0.112500
39.010000	0.110000
39.110000	0.106250
39.210000	0.105625
39.310000	0.105625
39.410000	0.106875
39.510000	0.101250
39.610000	0.100000
39.710000	0.098125
39.810000	0.101250
39.910000	0.101250
40.010000	0.101250
40.110000	0.108125
40.210000	0.107500
40.310000	0.105000
40.410000	0.109375
40.510000	0.110000
40.610000	0.101250
40.710000	0.099375
40.810000	0.101250
40.910000	0.096250
41.010000	0.095625
41.110000	0.098125
41.210000	0.098125
41.310000	0.097500
41.410000	0.098125
41.510000	0.096875
41.610000	0.095000
41.710000	0.097500
41.810000	0.091250
41.910000	0.089375
42.010000	0.086875
42.110000	0.085000
42.210000	0.083125
42.310000	0.087500
42.410000	0.085625
42.510000	0.084375
42.610000	0.088750
42.710000	0.090000
42.810000	0.087500
42.910000	0.088750
43.010000	0.091250
43.110000	0.088750
43.210000	0.086875
43.310000	0.085625
43.410000	0.087500
43.510000	0.093125
43.610000	0.095000
43.710000	0.090000
43.810000	0.093125
43.910000	0.098125
44.010000	0.099375
44.110000	0.096250
44.210000	0.098750
44.310000	0.100000
44.410000	0.098750
44.510000	0.100000
44.610000	0.098125
44.710000	0.099375
44.810000	0.101875
44.910000	0.102500
45.010000	0.104375
45.110000	0.106250
45.210000	0.108125
45.310000	0.106875
45.410000	0.105000
45.510000	0.100000
45.610000	0.099375
45.710000	0.103750
45.810000	0.102500
45.910000	0.101250
46.010000	0.103750
46.110000	0.103125
46.210000	0.106875
46.310000	0.103750
46.410000	0.105625
46.510000	0.105000
46.610000	0.105000
46.710000	0.106250
46.810000	0.105625
46.910000	0.104375
47.010000	0.100625
47.110000	0.099375
47.210000	0.098750
47.310000	0.102500
47.410000	0.102500
47.510000	0.101250
47.610000	0.101250
47.710000	0.102500
47.810000	0.102500
47.910000	0.101250
48.010000	0.099375
48.110000	0.102500
48.210000	0.101875
48.310000	0.101875
48.410000	0.098750
48.510000	0.102500
48.610000	0.103125
48.710000	0.100000
48.810000	0.097500
48.910000	0.098125
49.010000	0.099375
49.110000	0.100625
49.210000	0.102500
49.310000	0.098750
49.410000	0.097500
49.510000	0.100000
49.610000	0.103125
49.710000	0.103750
49.810000	0.101250
49.910000	0.105625
50.010000	0.105000
50.110000	0.099375
50.210000	0.098125
50.310000	0.099375
50.410000	0.099375
50.510000	0.096250
50.610000	0.095000
50.710000	0.096875
50.810000	0.095625
50.910000	0.101250
51.010000	0.101875
51.110000	0.101875
51.210000	0.102500
51.310000	0.106875
51.410000	0.107500
51.510000	0.105000
51.610000	0.103750
51.710000	0.108125
51.810000	0.113125
51.910000	0.109375
52.010000	0.108750
52.110000	0.109375
52.210000	0.108750
52.310000	0.112500
52.410000	0.111250
52.510000	0.117500
52.610000	0.116250
52.710000	0.113750
52.810000	0.113750
52.910000	0.115000
53.010000	0.112500
53.110000	0.114375
53.210000	0.110625
53.310000	0.105625
53.410000	0.105625
53.510000	0.108750
53.610000	0.108125
53.710000	0.100625
53.810000	0.103750
53.910000	0.101875
54.010000	0.102500
54.110000	0.105000
54.210000	0.105000
54.310000	0.101875
54.410000	0.105625
54.510000	0.103750
54.610000	0.101875
54.710000	0.107500
54.810000	0.109375
54.910000	0.103750
55.010000	0.102500
55.110000	0.100625
55.210000	0.100000
55.310000	0.100625
55.410000	0.100000
55.510000	0.098125
55.610000	0.096250
55.710000	0.095000
55.810000	0.092500
55.910000	0.091875
56.010000	0.092500
56.110000	0.090000
56.210000	0.089375
56.310000	0.090625
56.410000	0.086250
56.510000	0.086875
56.610000	0.090000
56.710000	0.087500
56.810000	0.084375
56.910000	0.089375
57.010000	0.091250
57.110000	0.091250
57.210000	0.092500
57.310000	0.096250
57.410000	0.102500
57.510000	0.100000
57.610000	0.100000
57.710000	0.101875
57.810000	0.101875
57.910000	0.102500
58.010000	0.104375
58.110000	0.101875
58.210000	0.103125
58.310000	0.105000
58.410000	0.105625
58.510000	0.100625
58.610000	0.096250
58.710000	0.095625
58.810000	0.097500
58.910000	0.095625
59.010000	0.097500
59.110000	0.098125
59.210000	0.101875
59.310000	0.101250
59.410000	0.098750
59.510000	0.102500
59.610000	0.103750
59.710000	0.106250
59.810000	0.107500
59.910000	0.106875
60.010000	0.105000
60.110000	0.110000
60.210000	0.107500
60.310000	0.107500
60.410000	0.107500
60.510000	0.111875
60.610000	0.114375
60.710000	0.114375
60.810000	0.111250
60.910000	0.112500
61.010000	0.108750
61.110000	0.110000
61.210000	0.107500
61.310000	0.106875
61.410000	0.106875
61.510000	0.106875
61.610000	0.106250
61.710000	0.105625
61.810000	0.110000
61.910000	0.111875
62.010000	0.116875
62.110000	0.115625
62.210000	0.118125
62.310000	0.116875
62.410000	0.113750
62.510000	0.113125
62.610000	0.111875
62.710000	0.112500
62.810000	0.113125
62.910000	0.109375
63.010000	0.110625
63.110000	0.111875
63.210000	0.108750
63.310000	0.106250
63.410000	0.103125
63.510000	0.103125
63.610000	0.103750
63.710000	0.104375
63.810000	0.098125
63.910000	0.096875
64.010000	0.090625
64.110000	0.087500
64.210000	0.089375
64.310000	0.090625
64.410000	0.093125
64.510000	0.092500
64.610000	0.091250
64.710000	0.092500
64.810000	0.089375
64.910000	0.091250
65.010000	0.096875
65.110000	0.096875
65.210000	0.096250
65.310000	0.100625
65.410000	0.100625
65.510000	0.100000
65.610000	0.098125
65.710000	0.097500
65.810000	0.098750
65.910000	0.101875
66.010000	0.102500
66.110000	0.108125
66.210000	0.105625
66.310000	0.106875
66.410000	0.105000
66.510000	0.106250
66.610000	0.111250
66.710000	0.111875
66.810000	0.111250
66.910000	0.113125
67.010000	0.111250
67.110000	0.110000
67.210000	0.113125
67.310000	0.111250
67.410000	0.115000
67.510000	0.115625
67.610000	0.115625
67.710000	0.113750
67.810000	0.111250
67.910000	0.111250
68.010000	0.111875
68.110000	0.108750
68.210000	0.108125
68.310000	0.108125
68.410000	0.108125
68.510000	0.106250
68.610000	0.108125
68.710000	0.107500
68.810000	0.109375
68.910000	0.111875
69.010000	0.110625
69.110000	0.109375
69.210000	0.108125
69.310000	0.106875
69.410000	0.106250
69.510000	0.108125
69.610000	0.107500
69.710000	0.106250
69.810000	0.109375
69.910000	0.106250
70.010000	0.103125
70.110000	0.099375
70.210000	0.099375
70.310000	0.095000
70.410000	0.097500
70.510000	0.097500
70.610000	0.097500
70.710000	0.097500
70.810000	0.095625
70.910000	0.091250
71.010000	0.089375
71.110000	0.088125
71.210000	0.090000
71.310000	0.093125
71.410000	0.093125
71.510000	0.091875
71.610000	0.093125
71.710000	0.093125
71.810000	0.092500
71.910000	0.095625
72.010000	0.099375
72.110000	0.098750
72.210000	0.100625
72.310000	0.103125
72.410000	0.102500
72.510000	0.103125
72.610000	0.100625
72.710000	0.101875
72.810000	0.106250
72.910000	0.106250
73.010000	0.107500
73.110000	0.108750
73.210000	0.105625
73.310000	0.105625
73.410000	0.108125
73.510000	0.107500
73.610000	0.109375
73.710000	0.108125
73.810000	0.106250
73.910000	0.109375
74.010000	0.103125
74.110000	0.111250
74.210000	0.115000
74.310000	0.114375
74.410000	0.116875
74.510000	0.115000
74.610000	0.117500
74.710000	0.113125
74.810000	0.110000
74.910000	0.112500
75.010000	0.109375
75.110000	0.106875
75.210000	0.110000
75.310000	0.110625
75.410000	0.108125
75.510000	0.105000
75.610000	0.105000
75.710000	0.105625
75.810000	0.107500
75.910000	0.106875
76.010000	0.110625
76.110000	0.106250
76.210000	0.099375
76.310000	0.098125
76.410000	0.096875
76.510000	0.098125
76.610000	0.096250
76.710000	0.096875
76.810000	0.093750
76.910000	0.094375
77.010000	0.098125
77.110000	0.100625
77.210000	0.098750
77.310000	0.098125
77.410000	0.092500
77.510000	0.093125
77.610000	0.093750
77.710000	0.095625
77.810000	0.094375
77.910000	0.095000
78.010000	0.095000
78.110000	0.091875
78.210000	0.095000
78.310000	0.096250
78.410000	0.092500
78.510000	0.091875
78.610000	0.091250
78.710000	0.093750
78.810000	0.096250
78.910000	0.095000
79.010000	0.093750
79.110000	0.093125
79.210000	0.086875
79.310000	0.088750
79.410000	0.090625
79.510000	0.096875
79.610000	0.098125
79.710000	0.095000
79.810000	0.095000
79.910000	0.091250
80.010000	0.093125
80.110000	0.093125
80.210000	0.093750
80.310000	0.091250
80.410000	0.093125
80.510000	0.095625
80.610000	0.096250
80.710000	0.098125
80.810000	0.098750
80.910000	0.100000
81.010000	0.102500
81.110000	0.105000
81.210000	0.106875
81.310000	0.105625
81.410000	0.103750
81.510000	0.101250
81.610000	0.105625
81.710000	0.102500
81.810000	0.104375
81.910000	0.103750
82.010000	0.101250
82.110000	0.102500
82.210000	0.102500
82.310000	0.106250
82.410000	0.108125
82.510000	0.106250
82.610000	0.105625
82.710000	0.101250
82.810000	0.098125
82.910000	0.095625
83.010000	0.094375
83.110000	0.093750
83.210000	0.095000
83.310000	0.095625
83.410000	0.096875
83.510000	0.098125
83.610000	0.095000
83.710000	0.093750
83.810000	0.096250
83.910000	0.097500
84.010000	0.098125
84.110000	0.099375
84.210000	0.099375
84.310000	0.098750
84.410000	0.099375
84.510000	0.100000
84.610000	0.100000
84.710000	0.104375
84.810000	0.106875
84.910000	0.108750
85.010000	0.112500
85.110000	0.111875
85.210000	0.111250
85.310000	0.109375
85.410000	0.112500
85.510000	0.116250
85.610000	0.115000
85.710000	0.113125
85.810000	0.109375
85.910000	0.109375
86.010000	0.110000
86.110000	0.106250
86.210000	0.105000
86.310000	0.101250
86.410000	0.101875
86.510000	0.099375
86.610000	0.099375
86.710000	0.096875
86.810000	0.095625
86.910000	0.098750
87.010000	0.093750
87.110000	0.093750
87.210000	0.095000
87.310000	0.099375
87.410000	0.103750
87.510000	0.101250
87.610000	0.098125
87.710000	0.101875
87.810000	0.104375
87.910000	0.103750
88.010000	0.101250
88.110000	0.103750
88.210000	0.108125
88.310000	0.109375
88.410000	0.110000
88.510000	0.106250
88.610000	0.104375
88.710000	0.105625
88.810000	0.107500
88.910000	0.102500
89.010000	0.104375
89.110000	0.107500
89.210000	0.107500
89.310000	0.105000
89.410000	0.101250
89.510000	0.101250
89.610000	0.100625
89.710000	0.098750
89.810000	0.101250
89.910000	0.102500
90.010000	0.102500
90.110000	0.100625
90.210000	0.099375
90.310000	0.099375
90.410000	0.100000
90.510000	0.103125
90.610000	0.105625
90.710000	0.109375
90.810000	0.104375
90.910000	0.104375
91.010000	0.105625
91.110000	0.105625
91.210000	0.105000
91.310000	0.100000
91.410000	0.099375
91.510000	0.100000
91.610000	0.100000
91.710000	0.101875
91.810000	0.100000
91.910000	0.101875
92.010000	0.102500
92.110000	0.102500
92.210000	0.100000
92.310000	0.098125
92.410000	0.096250
92.510000	0.096250
92.610000	0.096875
92.710000	0.093125
92.810000	0.096250
92.910000	0.100000
93.010000	0.095625
93.110000	0.095000
93.210000	0.093125
93.310000	0.096250
93.410000	0.098750
93.510000	0.096250
93.610000	0.098125
93.710000	0.098125
93.810000	0.098125
93.910000	0.096875
94.010000	0.096250
94.110000	0.095625
94.210000	0.097500
94.310000	0.098125
94.410000	0.100625
94.510000	0.103125
94.610000	0.103750
94.710000	0.103750
94.810000	0.106875
94.910000	0.103750
95.010000	0.106250
95.110000	0.106250
95.210000	0.106250
95.310000	0.106250
95.410000	0.104375
95.510000	0.104375
95.610000	0.100625
95.710000	0.101250
95.810000	0.100625
95.910000	0.100625
96.010000	0.100000
96.110000	0.101250
96.210000	0.098750
96.310000	0.100000
96.410000	0.098125
96.510000	0.096250
96.610000	0.098750
96.710000	0.099375
96.810000	0.096875
96.910000	0.096875
97.010000	0.093750
97.110000	0.091875
97.210000	0.090625
97.310000	0.090000
97.410000	0.091250
97.510000	0.092500
97.610000	0.096250
97.710000	0.095000
97.810000	0.095000
97.910000	0.099375
98.010000	0.101875
98.110000	0.101875
98.210000	0.104375
98.310000	0.104375
98.410000	0.106875
98.510000	0.103750
98.610000	0.100625
98.710000	0.100625
98.810000	0.100625
98.910000	0.101250
99.010000	0.098750
99.110000	0.099375
99.210000	0.105625
99.310000	0.105625
99.410000	0.105625
99.510000	0.106250
99.610000	0.101250
99.710000	0.105000
99.810000	0.104375
99.910000	0.101250
100.010000	0.098125
100.110000	0.098125
100.210000	0.097500
100.310000	0.096875
100.410000	0.096250
100.510000	0.100625
100.610000	0.098750
100.710000	0.096875
100.810000	0.095625
100.910000	0.095625
101.010000	0.099375
101.110000	0.102500
101.210000	0.101250
101.310000	0.103750
101.410000	0.100625
101.510000	0.100625
101.610000	0.101875
101.710000	0.098125
101.810000	0.099375
101.910000	0.098125
102.010000	0.098125
102.110000	0.099375
102.210000	0.100000
102.310000	0.100000
102.410000	0.100625
102.510000	0.096250
102.610000	0.096875
102.710000	0.101875
102.810000	0.101250
102.910000	0.103125
103.010000	0.104375
103.110000	0.103125
103.210000	0.100625
103.310000	0.103125
103.410000	0.103125
103.510000	0.100000
103.610000	0.100625
103.710000	0.101875
103.810000	0.104375
103.910000	0.104375
104.010000	0.104375
104.110000	0.106875
104.210000	0.105625
104.310000	0.106250
104.410000	0.106875
104.510000	0.106875
104.610000	0.111250
104.710000	0.108750
104.810000	0.106875
104.910000	0.103750
105.010000	0.099375
105.110000	0.100625
105.210000	0.104375
105.310000	0.103750
105.410000	0.108750
105.510000	0.110625
105.610000	0.110625
105.710000	0.111250
105.810000	0.110625
105.910000	0.109375
106.010000	0.104375
106.110000	0.102500
106.210000	0.102500
106.310000	0.105000
106.410000	0.102500
106.510000	0.106250
106.610000	0.103125
106.710000	0.105000
106.810000	0.105000
106.910000	0.106250
107.010000	0.108125
107.110000	0.106875
107.210000	0.103125
107.310000	0.101250
107.410000	0.098750
107.510000	0.097500
107.610000	0.095000
107.710000	0.095000
107.810000	0.095625
107.910000	0.098125
108.010000	0.103750
108.110000	0.106250
108.210000	0.108125
108.310000	0.106875
108.410000	0.107500
108.510000	0.104375
108.610000	0.104375
108.710000	0.103125
108.810000	0.105625
108.910000	0.107500
109.010000	0.106875
109.110000	0.106250
109.210000	0.104375
109.310000	0.105000
109.410000	0.103750
109.510000	0.106875
109.610000	0.105000
109.710000	0.103125
109.810000	0.100000
109.910000	0.096250
110.010000	0.093750
110.110000	0.091250
110.210000	0.092500
110.310000	0.095000
110.410000	0.094375
110.510000	0.095625
110.610000	0.097500
110.710000	0.097500
110.810000	0.097500
110.910000	0.101250
111.010000	0.100000
111.110000	0.097500
111.210000	0.098125
111.310000	0.100625
111.410000	0.097500
111.510000	0.094375
111.610000	0.098750
111.710000	0.102500
111.810000	0.103125
111.910000	0.102500
112.010000	0.102500
112.110000	0.103125
112.210000	0.105625
112.310000	0.103750
112.410000	0.104375
112.510000	0.101250
112.610000	0.099375
112.710000	0.100000
112.810000	0.095000
112.910000	0.089375
113.010000	0.093750
113.110000	0.098125
113.210000	0.100000
113.310000	0.099375
113.410000	0.100625
113.510000	0.101875
113.610000	0.100625
113.710000	0.096875
113.810000	0.099375
113.910000	0.103750
114.010000	0.101875
114.110000	0.106875
114.210000	0.103750
114.310000	0.103125
114.410000	0.102500
114.510000	0.106250
114.610000	0.105000
114.710000	0.103125
114.810000	0.105000
114.910000	0.106250
115.010000	0.104375
115.110000	0.105000
115.210000	0.101875
115.310000	0.101875
115.410000	0.102500
115.510000	0.100000
115.610000	0.101875
115.710000	0.107500
115.810000	0.106875
115.910000	0.102500
116.010000	0.104375
116.110000	0.098750
116.210000	0.101250
116.310000	0.103125
116.410000	0.101875
116.510000	0.094375
116.610000	0.095000
116.710000	0.095000
116.810000	0.101875
116.910000	0.100000
117.010000	0.101875
117.110000	0.104375
117.210000	0.107500
117.310000	0.105000
117.410000	0.103125
117.510000	0.104375
117.610000	0.102500
117.710000	0.101875
117.810000	0.103125
117.910000	0.107500
118.010000	0.108125
118.110000	0.108125
118.210000	0.108125
118.310000	0.101250
118.410000	0.106250
118.510000	0.110625
118.610000	0.109375
118.710000	0.111250
118.810000	0.108125
118.910000	0.109375
119.010000	0.106875
119.110000	0.105625
119.210000	0.101875
119.310000	0.104375
119.410000	0.104375
119.510000	0.107500
119.610000	0.106250
119.710000	0.108125
119.810000	0.108125
119.910000	0.105000
120.010000	0.106250
120.110000	0.108750
120.210000	0.108750
120.310000	0.109375
120.410000	0.108125
120.510000	0.106250
120.610000	0.109375
120.710000	0.111875
120.810000	0.110625
120.910000	0.114375
121.010000	0.121250
121.110000	0.119375
121.210000	0.119375
121.310000	0.118125
121.410000	0.116875
121.510000	0.116875
121.610000	0.118750
121.710000	0.117500
121.810000	0.114375
121.910000	0.116250
122.010000	0.114375
122.110000	0.109375
122.210000	0.113750
122.310000	0.116250
122.410000	0.116875
122.510000	0.118750
122.610000	0.116875
122.710000	0.111875
122.810000	0.108750
122.910000	0.106250
123.010000	0.103750
123.110000	0.103750
123.210000	0.106250
123.310000	0.104375
123.410000	0.108125
123.510000	0.108750
123.610000	0.103125
123.710000	0.101875
123.810000	0.099375
123.910000	0.100000
124.010000	0.099375
124.110000	0.104375
124.210000	0.102500
124.310000	0.099375
124.410000	0.098125
124.510000	0.096250
124.610000	0.095625
124.710000	0.095625
124.810000	0.100000
124.910000	0.098125
125.010000	0.096250
125.110000	0.095625
125.210000	0.096250
125.310000	0.096875
125.410000	0.096875
125.510000	0.093750
125.610000	0.096250
125.710000	0.096875
125.810000	0.098125
125.910000	0.096250
126.010000	0.097500
126.110000	0.094375
126.210000	0.091875
126.310000	0.093125
126.410000	0.096875
126.510000	0.095625
126.610000	0.098125
126.710000	0.098750
126.810000	0.099375
126.910000	0.100000
127.010000	0.101250
127.110000	0.102500
127.210000	0.101875
127.310000	0.102500
127.410000	0.100625
127.510000	0.107500
127.610000	0.103750
127.710000	0.108750
127.810000	0.108750
127.910000	0.108750
128.010000	0.110625
128.110000	0.112500
128.210000	0.111250
128.310000	0.109375
128.410000	0.108750
128.510000	0.108750
128.610000	0.108125
128.710000	0.110625
128.810000	0.108750
128.910000	0.109375
129.010000	0.110625
129.110000	0.111250
129.210000	0.112500
129.310000	0.113750
129.410000	0.112500
129.510000	0.110000
129.610000	0.111875
129.710000	0.108125
129.810000	0.110000
129.910000	0.111250
130.010000	0.110000
130.110000	0.107500
130.210000	0.106875
130.310000	0.107500
130.410000	0.103750
130.510000	0.104375
130.610000	0.100625
130.710000	0.098125
130.810000	0.100000
130.910000	0.095625
131.010000	0.096250
131.110000	0.096250
131.210000	0.095000
131.310000	0.095625
131.410000	0.098125
131.510000	0.101250
131.610000	0.099375
131.710000	0.098750
131.810000	0.098125
131.910000	0.096875
132.010000	0.095000
132.110000	0.098750
132.210000	0.098125
132.310000	0.098750
132.410000	0.098750
132.510000	0.098750
132.610000	0.098750
132.710000	0.099375
132.810000	0.096875
132.910000	0.099375
133.010000	0.098125
133.110000	0.097500
133.210000	0.100625
133.310000	0.096250
133.410000	0.095625
133.510000	0.096250
133.610000	0.096875
133.710000	0.097500
133.810000	0.097500
133.910000	0.097500
134.010000	0.097500
134.110000	0.097500
134.210000	0.100000
134.310000	0.098125
134.410000	0.101875
134.510000	0.105000
134.610000	0.108750
134.710000	0.107500
134.810000	0.113125
134.910000	0.112500
135.010000	0.115000
135.110000	0.113125
135.210000	0.108750
135.310000	0.108750
135.410000	0.110625
135.510000	0.108125
135.610000	0.108750
135.710000	0.109375
135.810000	0.108750
135.910000	0.108750
136.010000	0.110000
136.110000	0.107500
136.210000	0.105625
136.310000	0.105625
136.410000	0.104375
136.510000	0.101250
136.610000	0.101250
136.710000	0.103750
136.810000	0.104375
136.910000	0.104375
137.010000	0.103750
137.110000	0.107500
137.210000	0.107500
137.310000	0.111875
137.410000	0.109375
137.510000	0.106875
137.610000	0.103125
137.710000	0.100000
137.810000	0.098750
137.910000	0.100000
138.010000	0.100625
138.110000	0.101875
138.210000	0.103750
138.310000	0.106250
138.410000	0.106875
138.510000	0.108750
138.610000	0.110000
138.710000	0.106875
138.810000	0.106875
138.910000	0.107500
139.010000	0.110000
139.110000	0.108750
139.210000	0.111875
139.310000	0.108125
139.410000	0.108125
139.510000	0.109375
139.610000	0.110625
139.710000	0.115000
139.810000	0.115000
139.910000	0.111875
140.010000	0.112500
140.110000	0.112500
140.210000	0.113750
140.310000	0.111875
140.410000	0.111250
140.510000	0.113125
140.610000	0.111875
140.710000	0.113125
140.810000	0.116875
140.910000	0.113750
141.010000	0.112500
141.110000	0.111250
141.210000	0.108125
141.310000	0.105625
141.410000	0.106250
141.510000	0.105625
141.610000	0.103125
141.710000	0.101875
141.810000	0.105625
141.910000	0.104375
142.010000	0.104375
142.110000	0.106250
142.210000	0.105625
142.310000	0.104375
142.410000	0.101250
142.510000	0.103750
142.610000	0.103125
142.710000	0.101250
142.810000	0.098750
142.910000	0.097500
143.010000	0.094375
143.110000	0.095625
143.210000	0.094375
143.310000	0.098125
143.410000	0.097500
143.510000	0.098750
143.610000	0.101875
143.710000	0.100625
143.810000	0.103125
143.910000	0.106875
144.010000	0.108125
144.110000	0.104375
144.210000	0.106250
144.310000	0.107500
144.410000	0.107500
144.510000	0.103750
144.610000	0.105000
144.710000	0.101875
144.810000	0.098750
144.910000	0.100625
145.010000	0.104375
145.110000	0.108750
145.210000	0.106250
145.310000	0.106250
145.410000	0.106875
145.510000	0.102500
145.610000	0.104375
145.710000	0.108125
145.810000	0.104375
145.910000	0.103125
146.010000	0.095625
146.110000	0.097500
146.210000	0.101250
146.310000	0.098125
146.410000	0.098750
146.510000	0.098750
146.610000	0.095625
146.710000	0.096875
146.810000	0.100625
146.910000	0.098125
147.010000	0.100000
147.110000	0.096250
147.210000	0.102500
147.310000	0.102500
147.410000	0.101875
147.510000	0.107500
147.610000	0.107500
147.710000	0.104375
147.810000	0.103125
147.910000	0.102500
148.010000	0.106250
148.110000	0.108125
148.210000	0.107500
148.310000	0.107500
148.410000	0.107500
148.510000	0.110000
148.610000	0.113750
148.710000	0.115625
148.810000	0.112500
148.910000	0.113125
149.010000	0.110625
149.110000	0.111875
149.210000	0.109375
149.310000	0.110000
149.410000	0.113750
149.510000	0.111250
149.610000	0.108125
149.710000	0.110000
149.810000	0.111875
149.910000	0.118125
150.010000	0.119375
150.110000	0.117500
150.210000	0.116875
150.310000	0.118750
150.410000	0.116250
150.510000	0.115000
150.610000	0.116875
150.710000	0.117500
150.810000	0.117500
150.910000	0.118750
151.010000	0.121875
151.110000	0.122500
151.210000	0.125000
151.310000	0.121250
151.410000	0.120625
151.510000	0.119375
151.610000	0.124375
151.710000	0.121875
151.810000	0.120000
151.910000	0.117500
152.010000	0.115000
152.110000	0.113750
152.210000	0.114375
152.310000	0.113750
152.410000	0.114375
152.510000	0.117500
152.610000	0.112500
152.710000	0.113125
152.810000	0.111875
152.910000	0.113750
153.010000	0.111250
153.110000	0.110625
153.210000	0.106875
153.310000	0.109375
153.410000	0.106875
153.510000	0.105625
153.610000	0.107500
153.710000	0.111875
153.810000	0.114375
153.910000	0.113750
154.010000	0.111875
154.110000	0.111250
154.210000	0.108750
154.310000	0.106875
154.410000	0.110625
154.510000	0.106250
154.610000	0.103750
154.710000	0.100000
154.810000	0.104375
154.910000	0.101875
155.010000	0.101875
155.110000	0.101875
155.210000	0.103125
155.310000	0.100000
155.410000	0.101250
155.510000	0.103750
155.610000	0.098125
155.710000	0.091875
155.810000	0.090000
155.910000	0.090000
156.010000	0.091250
156.110000	0.093125
156.210000	0.091875
156.310000	0.091250
156.410000	0.092500
156.510000	0.093750
156.610000	0.093750
156.710000	0.096250
156.810000	0.094375
156.910000	0.097500
157.010000	0.098750
157.110000	0.100000
157.210000	0.097500
157.310000	0.100625
157.410000	0.102500
157.510000	0.101875
157.610000	0.098750
157.710000	0.098750
157.810000	0.098750
157.910000	0.098125
158.010000	0.099375
158.110000	0.101250
158.210000	0.101250
158.310000	0.101875
158.410000	0.100625
158.510000	0.101875
158.610000	0.103750
158.710000	0.101875
158.810000	0.103125
158.910000	0.100625
159.010000	0.101875
159.110000	0.101250
159.210000	0.103750
159.310000	0.101875
159.410000	0.101250
159.510000	0.101875
159.610000	0.106875
159.710000	0.110625
159.810000	0.112500
159.910000	0.115000
160.010000	0.111875
160.110000	0.108750
160.210000	0.110000
160.310000	0.112500
160.410000	0.113125
160.510000	0.113125
160.610000	0.114375
160.710000	0.112500
160.810000	0.114375
160.910000	0.113750
161.010000	0.111250
161.110000	0.110000
161.210000	0.106250
161.310000	0.106875
161.410000	0.103125
161.510000	0.100625
161.610000	0.103125
161.710000	0.097500
161.810000	0.098125
161.910000	0.097500
162.010000	0.099375
162.110000	0.102500
162.210000	0.101875
162.310000	0.103125
162.410000	0.098125
162.510000	0.100000
162.610000	0.100625
162.710000	0.101250
162.810000	0.101875
162.910000	0.100625
163.010000	0.100000
163.110000	0.097500
163.210000	0.100000
163.310000	0.099375
163.410000	0.103125
163.510000	0.106250
163.610000	0.100000
163.710000	0.103750
163.810000	0.105000
163.910000	0.106250
164.010000	0.106875
164.110000	0.104375
164.210000	0.101250
164.310000	0.100000
164.410000	0.104375
164.510000	0.098750
164.610000	0.099375
164.710000	0.098125
164.810000	0.095625
164.910000	0.096875
165.010000	0.101875
165.110000	0.100625
165.210000	0.099375
165.310000	0.098125
165.410000	0.096250
165.510000	0.094375
165.610000	0.096875
165.710000	0.095625
165.810000	0.091250
165.910000	0.091875
166.010000	0.088750
166.110000	0.090625
166.210000	0.092500
166.310000	0.091875
166.410000	0.089375
166.510000	0.090625
166.610000	0.092500
166.710000	0.093125
166.810000	0.098125
166.910000	0.101875
167.010000	0.097500
167.110000	0.094375
167.210000	0.096875
167.310000	0.098750
167.410000	0.098750
167.510000	0.096875
167.610000	0.100000
167.710000	0.103125
167.810000	0.106875
167.910000	0.111250
168.010000	0.111250
168.110000	0.108125
168.210000	0.108125
168.310000	0.106875
168.410000	0.110625
168.510000	0.108750
168.610000	0.106250
168.710000	0.104375
168.810000	0.103750
168.910000	0.098125
169.010000	0.099375
169.110000	0.103750
169.210000	0.104375
169.310000	0.105000
169.410000	0.106875
169.510000	0.104375
169.610000	0.101250
169.710000	0.102500
169.810000	0.103750
169.910000	0.100000
170.010000	0.100625
170.110000	0.100000
170.210000	0.101875
170.310000	0.106250
170.410000	0.106875
170.510000	0.107500
170.610000	0.109375
170.710000	0.110625
170.810000	0.107500
170.910000	0.108750
171.010000	0.111250
171.110000	0.111250
171.210000	0.115625
171.310000	0.113750
171.410000	0.113750
171.510000	0.115625
171.610000	0.117500
171.710000	0.113750
171.810000	0.111250
171.910000	0.109375
172.010000	0.111250
172.110000	0.111250
172.210000	0.109375
172.310000	0.105625
172.410000	0.104375
172.510000	0.102500
172.610000	0.100625
172.710000	0.102500
172.810000	0.103750
172.910000	0.104375
173.010000	0.105000
173.110000	0.102500
173.210000	0.095625
173.310000	0.098125
173.410000	0.093750
173.510000	0.095625
173.610000	0.098125
173.710000	0.098125
173.810000	0.093125
173.910000	0.095000
174.010000	0.094375
174.110000	0.096875
174.210000	0.095625
174.310000	0.095625
174.410000	0.098125
174.510000	0.100000
174.610000	0.101250
174.710000	0.101875
174.810000	0.099375
174.910000	0.098125
175.010000	0.098125
175.110000	0.100625
175.210000	0.102500
175.310000	0.104375
175.410000	0.109375
175.510000	0.106875
175.610000	0.103125
175.710000	0.104375
175.810000	0.108750
175.910000	0.108125
176.010000	0.108125
176.110000	0.108125
176.210000	0.109375
176.310000	0.111875
176.410000	0.113125
176.510000	0.110000
176.610000	0.110000
176.710000	0.111250
176.810000	0.113750
176.910000	0.114375
177.010000	0.110000
177.110000	0.108750
177.210000	0.106250
177.310000	0.101875
177.410000	0.098750
177.510000	0.098750
177.610000	0.100625
177.710000	0.100000
177.810000	0.098750
177.910000	0.103750
178.010000	0.103125
178.110000	0.100000
178.210000	0.097500
178.310000	0.095625
178.410000	0.095625
178.510000	0.099375
178.610000	0.100000
178.710000	0.094375
178.810000	0.098125
178.910000	0.095000
179.010000	0.097500
179.110000	0.101875
179.210000	0.103750
179.310000	0.107500
179.410000	0.108125
179.510000	0.106250
179.610000	0.106250
179.710000	0.108125
179.810000	0.105000
179.910000	0.100625
180.010000	0.103750
180.110000	0.103125
180.210000	0.106250
180.310000	0.108750
180.410000	0.107500
180.510000	0.106250
180.610000	0.108125
180.710000	0.109375
180.810000	0.106250
180.910000	0.106250
181.010000	0.104375
181.110000	0.103125
181.210000	0.103125
181.310000	0.103750
181.410000	0.102500
181.510000	0.108125
181.610000	0.109375
181.710000	0.108750
181.810000	0.113750
181.910000	0.114375
182.010000	0.113750
182.110000	0.117500
182.210000	0.118750
182.310000	0.116250
182.410000	0.118750
182.510000	0.118750
182.610000	0.113750
182.710000	0.113750
182.810000	0.112500
182.910000	0.114375
183.010000	0.116250
183.110000	0.113125
183.210000	0.111875
183.310000	0.113125
183.410000	0.113125
183.510000	0.111250
183.610000	0.113125
183.710000	0.114375
183.810000	0.110625
183.910000	0.109375
184.010000	0.108125
184.110000	0.106250
184.210000	0.101250
184.310000	0.102500
184.410000	0.104375
184.510000	0.101250
184.610000	0.104375
184.710000	0.105000
184.810000	0.106875
184.910000	0.103125
185.010000	0.101875
185.110000	0.105625
185.210000	0.105625
185.310000	0.104375
185.410000	0.102500
185.510000	0.101875
185.610000	0.100000
185.710000	0.098125
185.810000	0.098750
185.910000	0.100000
186.010000	0.098750
186.110000	0.098750
186.210000	0.098750
186.310000	0.100000
186.410000	0.096250
186.510000	0.100625
186.610000	0.098750
186.710000	0.096875
186.810000	0.096875
186.910000	0.098750
187.010000	0.100625
187.110000	0.100625
187.210000	0.099375
187.310000	0.100625
187.410000	0.101250
187.510000	0.102500
187.610000	0.098125
187.710000	0.099375
187.810000	0.100625
187.910000	0.101250
188.010000	0.104375
188.110000	0.099375
188.210000	0.101250
188.310000	0.100625
188.410000	0.099375
188.510000	0.097500
188.610000	0.097500
188.710000	0.097500
188.810000	0.096250
188.910000	0.095625
189.010000	0.096250
189.110000	0.095000
189.210000	0.097500
189.310000	0.098125
189.410000	0.100000
189.510000	0.100000
189.610000	0.101875
189.710000	0.104375
189.810000	0.105625
189.910000	0.105000
190.010000	0.104375
190.110000	0.108750
190.210000	0.106875
190.310000	0.109375
190.410000	0.110000
190.510000	0.107500
190.610000	0.106875
190.710000	0.103750
190.810000	0.106875
190.910000	0.105000
191.010000	0.100625
191.110000	0.102500
191.210000	0.098750
191.310000	0.095625
191.410000	0.091875
191.510000	0.093125
191.610000	0.090000
191.710000	0.089375
191.810000	0.088125
191.910000	0.088125
192.010000	0.091875
192.110000	0.090000
192.210000	0.094375
192.310000	0.096250
192.410000	0.095000
192.510000	0.100625
192.610000	0.102500
192.710000	0.106875
192.810000	0.106875
192.910000	0.110000
193.010000	0.120000
193.110000	0.120000
193.210000	0.121250
193.310000	0.119375
193.410000	0.123125
193.510000	0.123125
193.610000	0.124375
193.710000	0.124375
193.810000	0.121250
193.910000	0.121250
194.010000	0.121250
194.110000	0.119375
194.210000	0.115625
194.310000	0.114375
194.410000	0.114375
194.510000	0.114375
194.610000	0.113750
194.710000	0.113125
194.810000	0.113125
194.910000	0.110000
195.010000	0.106875
195.110000	0.108750
195.210000	0.106250
195.310000	0.108125
195.410000	0.109375
195.510000	0.107500
195.610000	0.109375
195.710000	0.110625
195.810000	0.108125
195.910000	0.108750
196.010000	0.106875
196.110000	0.108125
196.210000	0.110000
196.310000	0.108750
196.410000	0.108125
196.510000	0.107500
196.610000	0.107500
196.710000	0.108125
196.810000	0.108125
196.910000	0.106250
197.010000	0.102500
197.110000	0.100625
197.210000	0.101875
197.310000	0.101875
197.410000	0.100000
197.510000	0.099375
197.610000	0.100625
197.710000	0.101875
197.810000	0.103125
197.910000	0.106250
198.010000	0.108125
198.110000	0.108125
198.210000	0.106875
198.310000	0.105625
198.410000	0.105000
198.510000	0.105625
198.610000	0.103125
198.710000	0.105625
198.810000	0.103125
198.910000	0.105625
199.010000	0.105625
199.110000	0.107500
199.210000	0.106250
199.310000	0.108125
199.410000	0.107500
199.510000	0.110000
199.610000	0.110000
199.710000	0.108125
199.810000	0.108125
199.910000	0.106875
200.010000	0.107500
[truncated: 63,536 more rows]
