# Supplementary material for: Efficient Transmission of Subthreshold Signals in Complex Networks of Spiking Neurons
Source: PLoS One. 2015 Mar 23;10(3):e0121156. doi: 10.1371/journal.pone.0121156 (PMC4409401; doi:10.1371/journal.pone.0121156)
Supplement: S2 Raw Data — (TAR) [file pone.0121156.s002.tar › m4525.txt]

0.110000	0.132500
0.210000	0.140000
0.310000	0.129375
0.410000	0.123125
0.510000	0.123125
0.610000	0.128125
0.710000	0.128125
0.810000	0.128750
0.910000	0.136250
1.010000	0.138750
1.110000	0.138750
1.210000	0.143125
1.310000	0.146875
1.410000	0.149375
1.510000	0.150000
1.610000	0.153125
1.710000	0.155000
1.810000	0.159375
1.910000	0.164375
2.010000	0.168750
2.110000	0.164375
2.210000	0.160625
2.310000	0.161250
2.410000	0.157500
2.510000	0.153750
2.610000	0.153750
2.710000	0.152500
2.810000	0.155000
2.910000	0.148750
3.010000	0.143750
3.110000	0.143750
3.210000	0.141250
3.310000	0.137500
3.410000	0.141875
3.510000	0.138750
3.610000	0.134375
3.710000	0.133125
3.810000	0.134375
3.910000	0.129375
4.010000	0.127500
4.110000	0.130000
4.210000	0.135000
4.310000	0.135625
4.410000	0.136875
4.510000	0.143750
4.610000	0.143750
4.710000	0.145625
4.810000	0.143125
4.910000	0.143125
5.010000	0.147500
5.110000	0.146250
5.210000	0.144375
5.310000	0.140625
5.410000	0.139375
5.510000	0.138750
5.610000	0.141250
5.710000	0.143750
5.810000	0.141875
5.910000	0.142500
6.010000	0.147500
6.110000	0.151250
6.210000	0.150625
6.310000	0.151250
6.410000	0.148750
6.510000	0.141875
6.610000	0.138750
6.710000	0.136250
6.810000	0.133125
6.910000	0.133125
7.010000	0.131875
7.110000	0.132500
7.210000	0.130625
7.310000	0.131875
7.410000	0.132500
7.510000	0.128750
7.610000	0.131875
7.710000	0.131250
7.810000	0.131875
7.910000	0.129375
8.010000	0.126250
8.110000	0.128750
8.210000	0.126875
8.310000	0.127500
8.410000	0.130000
8.510000	0.136250
8.610000	0.137500
8.710000	0.136250
8.810000	0.142500
8.910000	0.144375
9.010000	0.145625
9.110000	0.146875
9.210000	0.150625
9.310000	0.151875
9.410000	0.151875
9.510000	0.151250
9.610000	0.151875
9.710000	0.145625
9.810000	0.143750
9.910000	0.145625
10.010000	0.142500
10.110000	0.140625
10.210000	0.139375
10.310000	0.141250
10.410000	0.140625
10.510000	0.136250
10.610000	0.135000
10.710000	0.133125
10.810000	0.129375
10.910000	0.131250
11.010000	0.128125
11.110000	0.128125
11.210000	0.125625
11.310000	0.125625
11.410000	0.125625
11.510000	0.130000
11.610000	0.128750
11.710000	0.132500
11.810000	0.135625
11.910000	0.135000
12.010000	0.139375
12.110000	0.138750
12.210000	0.141250
12.310000	0.141250
12.410000	0.138750
12.510000	0.136250
12.610000	0.140625
12.710000	0.141250
12.810000	0.144375
12.910000	0.145625
13.010000	0.148125
13.110000	0.148750
13.210000	0.149375
13.310000	0.148125
13.410000	0.145625
13.510000	0.143750
13.610000	0.140625
13.710000	0.143750
13.810000	0.141250
13.910000	0.137500
14.010000	0.138125
14.110000	0.138750
14.210000	0.136875
14.310000	0.141875
14.410000	0.137500
14.510000	0.141250
14.610000	0.136875
14.710000	0.141875
14.810000	0.140625
14.910000	0.134375
15.010000	0.133125
15.110000	0.128750
15.210000	0.132500
15.310000	0.130625
15.410000	0.130625
15.510000	0.133125
15.610000	0.135000
15.710000	0.133750
15.810000	0.135000
15.910000	0.139375
16.010000	0.141875
16.110000	0.138125
16.210000	0.139375
16.310000	0.136250
16.410000	0.138125
16.510000	0.141250
16.610000	0.145000
16.710000	0.140625
16.810000	0.140000
16.910000	0.147500
17.010000	0.146250
17.110000	0.151875
17.210000	0.146875
17.310000	0.146250
17.410000	0.146250
17.510000	0.141875
17.610000	0.143750
17.710000	0.143750
17.810000	0.141875
17.910000	0.136875
18.010000	0.135625
18.110000	0.135625
18.210000	0.131875
18.310000	0.132500
18.410000	0.133125
18.510000	0.131875
18.610000	0.130625
18.710000	0.128125
18.810000	0.130000
18.910000	0.127500
19.010000	0.124375
19.110000	0.123750
19.210000	0.120000
19.310000	0.120000
19.410000	0.125625
19.510000	0.130000
19.610000	0.126250
19.710000	0.128125
19.810000	0.127500
19.910000	0.132500
20.010000	0.130625
20.110000	0.132500
20.210000	0.136250
20.310000	0.133750
20.410000	0.138750
20.510000	0.138125
20.610000	0.136875
20.710000	0.137500
20.810000	0.136875
20.910000	0.133125
21.010000	0.131250
21.110000	0.130625
21.210000	0.135000
21.310000	0.136250
21.410000	0.135625
21.510000	0.136875
21.610000	0.139375
21.710000	0.140625
21.810000	0.141875
21.910000	0.140625
22.010000	0.138750
22.110000	0.141250
22.210000	0.142500
22.310000	0.143750
22.410000	0.140000
22.510000	0.141250
22.610000	0.142500
22.710000	0.142500
22.810000	0.141250
22.910000	0.141250
23.010000	0.152500
23.110000	0.150000
23.210000	0.150625
23.310000	0.151875
23.410000	0.151250
23.510000	0.150625
23.610000	0.153125
23.710000	0.150625
23.810000	0.148125
23.910000	0.144375
24.010000	0.151250
24.110000	0.146250
24.210000	0.143125
24.310000	0.147500
24.410000	0.143125
24.510000	0.141250
24.610000	0.139375
24.710000	0.139375
24.810000	0.141250
24.910000	0.142500
25.010000	0.136250
25.110000	0.136250
25.210000	0.135000
25.310000	0.136250
25.410000	0.135625
25.510000	0.133750
25.610000	0.133125
25.710000	0.134375
25.810000	0.136875
25.910000	0.137500
26.010000	0.131875
26.110000	0.133125
26.210000	0.140000
26.310000	0.138125
26.410000	0.136875
26.510000	0.138125
26.610000	0.135000
26.710000	0.136875
26.810000	0.135625
26.910000	0.140000
27.010000	0.140625
27.110000	0.140625
27.210000	0.144375
27.310000	0.143125
27.410000	0.141250
27.510000	0.143125
27.610000	0.140000
27.710000	0.137500
27.810000	0.135000
27.910000	0.135625
28.010000	0.136875
28.110000	0.137500
28.210000	0.131250
28.310000	0.133125
28.410000	0.138750
28.510000	0.136875
28.610000	0.140625
28.710000	0.138750
28.810000	0.134375
28.910000	0.137500
29.010000	0.139375
29.110000	0.135625
29.210000	0.133750
29.310000	0.133750
29.410000	0.134375
29.510000	0.136875
29.610000	0.136875
29.710000	0.142500
29.810000	0.145625
29.910000	0.145000
30.010000	0.142500
30.110000	0.139375
30.210000	0.142500
30.310000	0.141875
30.410000	0.139375
30.510000	0.138750
30.610000	0.143125
30.710000	0.144375
30.810000	0.148750
30.910000	0.150000
31.010000	0.146250
31.110000	0.150625
31.210000	0.149375
31.310000	0.148125
31.410000	0.150625
31.510000	0.149375
31.610000	0.148750
31.710000	0.146250
31.810000	0.140000
31.910000	0.144375
32.010000	0.144375
32.110000	0.146875
32.210000	0.142500
32.310000	0.141250
32.410000	0.136875
32.510000	0.137500
32.610000	0.132500
32.710000	0.134375
32.810000	0.129375
32.910000	0.125000
33.010000	0.126875
33.110000	0.126875
33.210000	0.127500
33.310000	0.127500
33.410000	0.121875
33.510000	0.120625
33.610000	0.123125
33.710000	0.125000
33.810000	0.125000
33.910000	0.120625
34.010000	0.119375
34.110000	0.118125
34.210000	0.123750
34.310000	0.128750
34.410000	0.130625
34.510000	0.133125
34.610000	0.133750
34.710000	0.133125
34.810000	0.138125
34.910000	0.141875
35.010000	0.138750
35.110000	0.134375
35.210000	0.134375
35.310000	0.135625
35.410000	0.138125
35.510000	0.144375
35.610000	0.141250
35.710000	0.137500
35.810000	0.141875
35.910000	0.145625
36.010000	0.148750
36.110000	0.148750
36.210000	0.146875
36.310000	0.141250
36.410000	0.140625
36.510000	0.136250
36.610000	0.138750
36.710000	0.141875
36.810000	0.138125
36.910000	0.136250
37.010000	0.134375
37.110000	0.138125
37.210000	0.137500
37.310000	0.138750
37.410000	0.143125
37.510000	0.139375
37.610000	0.144375
37.710000	0.140625
37.810000	0.138750
37.910000	0.133125
38.010000	0.130000
38.110000	0.131875
38.210000	0.131875
38.310000	0.127500
38.410000	0.130000
38.510000	0.133750
38.610000	0.131250
38.710000	0.130000
38.810000	0.130625
38.910000	0.131250
39.010000	0.132500
39.110000	0.132500
39.210000	0.127500
39.310000	0.130625
39.410000	0.126875
39.510000	0.125000
39.610000	0.119375
39.710000	0.120625
39.810000	0.120000
39.910000	0.125000
40.010000	0.128125
40.110000	0.125000
40.210000	0.126875
40.310000	0.127500
40.410000	0.123125
40.510000	0.124375
40.610000	0.125625
40.710000	0.126250
40.810000	0.122500
40.910000	0.125000
41.010000	0.120625
41.110000	0.119375
41.210000	0.121875
41.310000	0.120625
41.410000	0.118750
41.510000	0.120000
41.610000	0.120000
41.710000	0.121875
41.810000	0.126250
41.910000	0.123750
42.010000	0.123750
42.110000	0.126875
42.210000	0.125625
42.310000	0.124375
42.410000	0.129375
42.510000	0.127500
42.610000	0.127500
42.710000	0.127500
42.810000	0.128750
42.910000	0.129375
43.010000	0.132500
43.110000	0.135625
43.210000	0.138750
43.310000	0.138125
43.410000	0.141250
43.510000	0.140000
43.610000	0.141875
43.710000	0.141875
43.810000	0.140625
43.910000	0.137500
44.010000	0.139375
44.110000	0.142500
44.210000	0.142500
44.310000	0.149375
44.410000	0.147500
44.510000	0.144375
44.610000	0.146875
44.710000	0.148750
44.810000	0.150625
44.910000	0.146875
45.010000	0.147500
45.110000	0.146875
45.210000	0.143750
45.310000	0.145625
45.410000	0.140625
45.510000	0.139375
45.610000	0.139375
45.710000	0.140625
45.810000	0.139375
45.910000	0.142500
46.010000	0.146875
46.110000	0.141875
46.210000	0.144375
46.310000	0.145000
46.410000	0.143750
46.510000	0.143125
46.610000	0.143125
46.710000	0.143750
46.810000	0.138750
46.910000	0.144375
47.010000	0.142500
47.110000	0.140625
47.210000	0.141250
47.310000	0.133750
47.410000	0.137500
47.510000	0.138125
47.610000	0.138750
47.710000	0.135625
47.810000	0.138750
47.910000	0.136250
48.010000	0.134375
48.110000	0.140000
48.210000	0.137500
48.310000	0.131875
48.410000	0.130625
48.510000	0.128750
48.610000	0.128125
48.710000	0.126250
48.810000	0.129375
48.910000	0.122500
49.010000	0.122500
49.110000	0.124375
49.210000	0.121875
49.310000	0.126875
49.410000	0.125000
49.510000	0.126875
49.610000	0.129375
49.710000	0.131250
49.810000	0.132500
49.910000	0.132500
50.010000	0.129375
50.110000	0.120625
50.210000	0.119375
50.310000	0.125000
50.410000	0.126875
50.510000	0.128750
50.610000	0.129375
50.710000	0.132500
50.810000	0.131875
50.910000	0.133125
51.010000	0.139375
51.110000	0.134375
51.210000	0.136875
51.310000	0.139375
51.410000	0.141875
51.510000	0.141250
51.610000	0.140625
51.710000	0.140000
51.810000	0.138125
51.910000	0.137500
52.010000	0.135625
52.110000	0.136250
52.210000	0.140000
52.310000	0.141250
52.410000	0.143750
52.510000	0.143750
52.610000	0.143750
52.710000	0.146875
52.810000	0.147500
52.910000	0.151875
53.010000	0.148750
53.110000	0.148750
53.210000	0.147500
53.310000	0.142500
53.410000	0.141250
53.510000	0.141875
53.610000	0.140625
53.710000	0.141875
53.810000	0.143125
53.910000	0.143125
54.010000	0.144375
54.110000	0.144375
54.210000	0.144375
54.310000	0.140000
54.410000	0.136250
54.510000	0.136875
54.610000	0.134375
54.710000	0.133750
54.810000	0.130000
54.910000	0.125625
55.010000	0.119375
55.110000	0.120000
55.210000	0.119375
55.310000	0.121250
55.410000	0.125000
55.510000	0.122500
55.610000	0.122500
55.710000	0.122500
55.810000	0.123750
55.910000	0.121250
56.010000	0.125625
56.110000	0.126875
56.210000	0.126250
56.310000	0.131250
56.410000	0.133125
56.510000	0.131875
56.610000	0.138750
56.710000	0.133125
56.810000	0.135000
56.910000	0.137500
57.010000	0.140625
57.110000	0.143750
57.210000	0.146250
57.310000	0.143750
57.410000	0.142500
57.510000	0.140000
57.610000	0.141875
57.710000	0.140625
57.810000	0.143750
57.910000	0.142500
58.010000	0.140000
58.110000	0.137500
58.210000	0.136250
58.310000	0.138125
58.410000	0.136875
58.510000	0.138125
58.610000	0.136250
58.710000	0.139375
58.810000	0.141250
58.910000	0.138750
59.010000	0.140625
59.110000	0.143125
59.210000	0.141250
59.310000	0.140000
59.410000	0.141875
59.510000	0.143750
59.610000	0.141250
59.710000	0.143125
59.810000	0.143125
59.910000	0.141875
60.010000	0.146250
60.110000	0.143125
60.210000	0.144375
60.310000	0.140625
60.410000	0.139375
60.510000	0.140000
60.610000	0.137500
60.710000	0.133125
60.810000	0.133125
60.910000	0.131875
61.010000	0.131875
61.110000	0.129375
61.210000	0.130000
61.310000	0.131875
61.410000	0.130625
61.510000	0.128125
61.610000	0.133125
61.710000	0.134375
61.810000	0.130000
61.910000	0.131250
62.010000	0.131250
62.110000	0.130625
62.210000	0.134375
62.310000	0.133125
62.410000	0.133125
62.510000	0.130625
62.610000	0.131875
62.710000	0.138750
62.810000	0.136875
62.910000	0.141250
63.010000	0.136250
63.110000	0.136875
63.210000	0.135625
63.310000	0.138125
63.410000	0.136875
63.510000	0.136250
63.610000	0.132500
63.710000	0.134375
63.810000	0.135625
63.910000	0.131875
64.010000	0.134375
64.110000	0.135000
64.210000	0.131250
64.310000	0.134375
64.410000	0.136875
64.510000	0.139375
64.610000	0.141250
64.710000	0.137500
64.810000	0.139375
64.910000	0.137500
65.010000	0.136875
65.110000	0.136250
65.210000	0.136875
65.310000	0.134375
65.410000	0.139375
65.510000	0.143125
65.610000	0.147500
65.710000	0.146250
65.810000	0.143125
65.910000	0.145625
66.010000	0.148750
66.110000	0.148125
66.210000	0.146875
66.310000	0.142500
66.410000	0.141875
66.510000	0.141875
66.610000	0.140625
66.710000	0.143125
66.810000	0.136875
66.910000	0.140000
67.010000	0.141875
67.110000	0.144375
67.210000	0.143125
67.310000	0.140625
67.410000	0.137500
67.510000	0.135000
67.610000	0.135625
67.710000	0.138125
67.810000	0.140000
67.910000	0.145000
68.010000	0.140000
68.110000	0.143125
68.210000	0.140625
68.310000	0.141250
68.410000	0.141875
68.510000	0.143125
68.610000	0.139375
68.710000	0.139375
68.810000	0.142500
68.910000	0.145000
69.010000	0.146250
69.110000	0.139375
69.210000	0.140000
69.310000	0.139375
69.410000	0.142500
69.510000	0.150000
69.610000	0.144375
69.710000	0.142500
69.810000	0.138125
69.910000	0.133750
70.010000	0.136250
70.110000	0.135000
70.210000	0.136875
70.310000	0.135000
70.410000	0.131250
70.510000	0.131875
70.610000	0.131250
70.710000	0.133750
70.810000	0.130625
70.910000	0.125000
71.010000	0.123750
71.110000	0.126875
71.210000	0.125000
71.310000	0.128750
71.410000	0.127500
71.510000	0.120625
71.610000	0.123750
71.710000	0.125625
71.810000	0.129375
71.910000	0.128750
72.010000	0.124375
72.110000	0.124375
72.210000	0.128125
72.310000	0.130000
72.410000	0.130625
72.510000	0.131875
72.610000	0.130625
72.710000	0.128125
72.810000	0.131250
72.910000	0.132500
73.010000	0.131875
73.110000	0.133750
73.210000	0.136250
73.310000	0.133750
73.410000	0.135625
73.510000	0.138125
73.610000	0.141250
73.710000	0.143125
73.810000	0.141250
73.910000	0.142500
74.010000	0.145000
74.110000	0.148750
74.210000	0.146875
74.310000	0.145625
74.410000	0.150625
74.510000	0.150000
74.610000	0.154375
74.710000	0.155000
74.810000	0.155625
74.910000	0.160000
75.010000	0.158125
75.110000	0.155625
75.210000	0.154375
75.310000	0.156250
75.410000	0.153125
75.510000	0.150000
75.610000	0.150625
75.710000	0.151250
75.810000	0.150625
75.910000	0.154375
76.010000	0.156875
76.110000	0.155000
76.210000	0.153750
76.310000	0.153125
76.410000	0.146875
76.510000	0.145000
76.610000	0.141875
76.710000	0.145625
76.810000	0.148125
76.910000	0.143750
77.010000	0.145625
77.110000	0.150000
77.210000	0.148750
77.310000	0.148125
77.410000	0.151875
77.510000	0.150000
77.610000	0.148125
77.710000	0.148125
77.810000	0.144375
77.910000	0.140000
78.010000	0.133750
78.110000	0.135000
78.210000	0.133750
78.310000	0.131875
78.410000	0.140000
78.510000	0.139375
78.610000	0.139375
78.710000	0.138750
78.810000	0.135625
78.910000	0.137500
79.010000	0.143125
79.110000	0.138750
79.210000	0.138125
79.310000	0.139375
79.410000	0.138125
79.510000	0.138750
79.610000	0.135625
79.710000	0.132500
79.810000	0.128750
79.910000	0.127500
80.010000	0.130000
80.110000	0.127500
80.210000	0.128750
80.310000	0.134375
80.410000	0.128750
80.510000	0.130625
80.610000	0.133750
80.710000	0.131250
80.810000	0.128750
80.910000	0.127500
81.010000	0.122500
81.110000	0.121875
81.210000	0.123750
81.310000	0.124375
81.410000	0.121250
81.510000	0.124375
81.610000	0.129375
81.710000	0.133750
81.810000	0.138750
81.910000	0.145625
82.010000	0.145625
82.110000	0.146875
82.210000	0.148750
82.310000	0.146250
82.410000	0.146875
82.510000	0.144375
82.610000	0.140625
82.710000	0.139375
82.810000	0.142500
82.910000	0.146250
83.010000	0.144375
83.110000	0.148125
83.210000	0.147500
83.310000	0.145625
83.410000	0.144375
83.510000	0.144375
83.610000	0.140000
83.710000	0.137500
83.810000	0.134375
83.910000	0.130000
84.010000	0.130000
84.110000	0.131875
84.210000	0.130625
84.310000	0.128750
84.410000	0.127500
84.510000	0.130000
84.610000	0.131875
84.710000	0.132500
84.810000	0.130625
84.910000	0.130625
85.010000	0.133750
85.110000	0.132500
85.210000	0.130625
85.310000	0.135625
85.410000	0.137500
85.510000	0.136250
85.610000	0.136250
85.710000	0.136875
85.810000	0.140625
85.910000	0.141875
86.010000	0.139375
86.110000	0.140625
86.210000	0.140625
86.310000	0.141875
86.410000	0.145000
86.510000	0.143125
86.610000	0.141875
86.710000	0.141250
86.810000	0.142500
86.910000	0.140625
87.010000	0.141250
87.110000	0.138125
87.210000	0.142500
87.310000	0.138750
87.410000	0.140000
87.510000	0.138125
87.610000	0.140000
87.710000	0.136875
87.810000	0.138750
87.910000	0.141250
88.010000	0.141250
88.110000	0.137500
88.210000	0.137500
88.310000	0.139375
88.410000	0.140000
88.510000	0.140625
88.610000	0.140625
88.710000	0.144375
88.810000	0.144375
88.910000	0.146875
89.010000	0.146875
89.110000	0.147500
89.210000	0.146875
89.310000	0.149375
89.410000	0.146875
89.510000	0.147500
89.610000	0.145000
89.710000	0.145625
89.810000	0.143750
89.910000	0.139375
90.010000	0.140000
90.110000	0.140625
90.210000	0.137500
90.310000	0.141875
90.410000	0.141875
90.510000	0.142500
90.610000	0.143125
90.710000	0.141250
90.810000	0.140000
90.910000	0.141875
91.010000	0.143750
91.110000	0.141250
91.210000	0.140625
91.310000	0.141875
91.410000	0.140000
91.510000	0.141250
91.610000	0.138750
91.710000	0.138125
91.810000	0.138750
91.910000	0.136875
92.010000	0.134375
92.110000	0.134375
92.210000	0.136250
92.310000	0.131250
92.410000	0.126875
92.510000	0.124375
92.610000	0.123750
92.710000	0.128125
92.810000	0.126875
92.910000	0.126250
93.010000	0.124375
93.110000	0.123125
93.210000	0.125625
93.310000	0.125625
93.410000	0.126875
93.510000	0.128125
93.610000	0.130000
93.710000	0.131250
93.810000	0.129375
93.910000	0.133750
94.010000	0.135625
94.110000	0.140000
94.210000	0.139375
94.310000	0.137500
94.410000	0.136250
94.510000	0.133750
94.610000	0.131875
94.710000	0.130625
94.810000	0.131875
94.910000	0.131250
95.010000	0.128750
95.110000	0.125000
95.210000	0.121875
95.310000	0.117500
95.410000	0.116875
95.510000	0.115000
95.610000	0.119375
95.710000	0.123125
95.810000	0.127500
95.910000	0.124375
96.010000	0.121875
96.110000	0.122500
96.210000	0.123750
96.310000	0.122500
96.410000	0.128125
96.510000	0.130625
96.610000	0.139375
96.710000	0.136250
96.810000	0.131250
96.910000	0.130625
97.010000	0.130000
97.110000	0.136250
97.210000	0.136875
97.310000	0.134375
97.410000	0.139375
97.510000	0.142500
97.610000	0.138750
97.710000	0.136250
97.810000	0.136875
97.910000	0.136875
98.010000	0.138125
98.110000	0.134375
98.210000	0.135000
98.310000	0.135625
98.410000	0.138125
98.510000	0.138750
98.610000	0.131250
98.710000	0.137500
98.810000	0.142500
98.910000	0.141250
99.010000	0.144375
99.110000	0.142500
99.210000	0.145000
99.310000	0.144375
99.410000	0.138750
99.510000	0.136875
99.610000	0.136875
99.710000	0.135000
99.810000	0.130625
99.910000	0.128125
100.010000	0.130000
100.110000	0.131250
100.210000	0.134375
100.310000	0.135625
100.410000	0.132500
100.510000	0.131875
100.610000	0.131250
100.710000	0.132500
100.810000	0.130000
100.910000	0.132500
101.010000	0.133125
101.110000	0.133750
101.210000	0.136250
101.310000	0.141875
101.410000	0.141875
101.510000	0.140625
101.610000	0.141875
101.710000	0.141875
101.810000	0.144375
101.910000	0.143750
102.010000	0.145000
102.110000	0.145625
102.210000	0.143125
102.310000	0.140000
102.410000	0.137500
102.510000	0.138750
102.610000	0.139375
102.710000	0.135000
102.810000	0.131250
102.910000	0.131875
103.010000	0.128750
103.110000	0.128750
103.210000	0.125000
103.310000	0.123750
103.410000	0.123750
103.510000	0.125000
103.610000	0.128750
103.710000	0.138125
103.810000	0.137500
103.910000	0.136875
104.010000	0.138750
104.110000	0.139375
104.210000	0.138125
104.310000	0.139375
104.410000	0.136875
104.510000	0.140625
104.610000	0.140625
104.710000	0.142500
104.810000	0.141875
104.910000	0.141250
105.010000	0.143750
105.110000	0.144375
105.210000	0.145625
105.310000	0.142500
105.410000	0.143125
105.510000	0.141250
105.610000	0.138750
105.710000	0.126875
105.810000	0.126250
105.910000	0.130625
106.010000	0.130625
106.110000	0.130625
106.210000	0.128125
106.310000	0.128125
106.410000	0.130625
106.510000	0.126875
106.610000	0.127500
106.710000	0.126875
106.810000	0.127500
106.910000	0.127500
107.010000	0.123125
107.110000	0.125000
107.210000	0.121250
107.310000	0.118125
107.410000	0.120625
107.510000	0.122500
107.610000	0.122500
107.710000	0.128750
107.810000	0.131875
107.910000	0.133125
108.010000	0.131250
108.110000	0.130000
108.210000	0.137500
108.310000	0.143750
108.410000	0.145000
108.510000	0.146250
108.610000	0.146250
108.710000	0.148125
108.810000	0.147500
108.910000	0.146250
109.010000	0.150000
109.110000	0.151250
109.210000	0.150625
109.310000	0.152500
109.410000	0.152500
109.510000	0.157500
109.610000	0.155000
109.710000	0.150625
109.810000	0.148125
109.910000	0.143750
110.010000	0.146875
110.110000	0.146250
110.210000	0.140000
110.310000	0.133750
110.410000	0.132500
110.510000	0.131250
110.610000	0.128750
110.710000	0.128125
110.810000	0.131250
110.910000	0.132500
111.010000	0.130625
111.110000	0.129375
111.210000	0.131250
111.310000	0.130625
111.410000	0.129375
111.510000	0.129375
111.610000	0.124375
111.710000	0.127500
111.810000	0.130625
111.910000	0.133750
112.010000	0.131875
112.110000	0.128750
112.210000	0.129375
112.310000	0.128750
112.410000	0.127500
112.510000	0.126875
112.610000	0.125000
112.710000	0.125625
112.810000	0.126250
112.910000	0.125625
113.010000	0.123125
113.110000	0.123750
113.210000	0.124375
113.310000	0.123750
113.410000	0.121250
113.510000	0.120000
113.610000	0.122500
113.710000	0.126250
113.810000	0.119375
113.910000	0.118750
114.010000	0.118750
114.110000	0.119375
114.210000	0.121250
114.310000	0.127500
114.410000	0.130625
114.510000	0.127500
114.610000	0.130000
114.710000	0.133125
114.810000	0.135000
114.910000	0.139375
115.010000	0.141875
115.110000	0.141250
115.210000	0.138125
115.310000	0.138125
115.410000	0.138125
115.510000	0.141250
115.610000	0.145000
115.710000	0.139375
115.810000	0.138750
115.910000	0.138750
116.010000	0.136875
116.110000	0.141250
116.210000	0.135625
116.310000	0.133125
116.410000	0.129375
116.510000	0.130625
116.610000	0.130625
116.710000	0.126250
116.810000	0.124375
116.910000	0.121875
117.010000	0.122500
117.110000	0.130000
117.210000	0.133125
117.310000	0.131875
117.410000	0.134375
117.510000	0.133125
117.610000	0.132500
117.710000	0.132500
117.810000	0.133125
117.910000	0.135000
118.010000	0.136250
118.110000	0.135625
118.210000	0.141250
118.310000	0.145000
118.410000	0.145625
118.510000	0.145625
118.610000	0.143750
118.710000	0.145625
118.810000	0.144375
118.910000	0.140000
119.010000	0.143750
119.110000	0.139375
119.210000	0.130625
119.310000	0.136250
119.410000	0.135000
119.510000	0.135625
119.610000	0.135000
119.710000	0.135000
119.810000	0.136250
119.910000	0.134375
120.010000	0.136250
120.110000	0.136875
120.210000	0.132500
120.310000	0.131875
120.410000	0.131250
120.510000	0.133125
120.610000	0.135625
120.710000	0.133125
120.810000	0.137500
120.910000	0.139375
121.010000	0.133125
121.110000	0.132500
121.210000	0.130625
121.310000	0.131875
121.410000	0.129375
121.510000	0.129375
121.610000	0.128125
121.710000	0.126250
121.810000	0.125625
121.910000	0.127500
122.010000	0.126875
122.110000	0.125625
122.210000	0.121875
122.310000	0.120625
122.410000	0.119375
122.510000	0.120000
122.610000	0.118125
122.710000	0.120000
122.810000	0.116250
122.910000	0.115625
123.010000	0.116875
123.110000	0.117500
123.210000	0.118125
123.310000	0.116875
123.410000	0.120000
123.510000	0.119375
123.610000	0.117500
123.710000	0.115000
123.810000	0.113750
123.910000	0.111875
124.010000	0.111875
124.110000	0.112500
124.210000	0.115625
124.310000	0.115625
124.410000	0.116875
124.510000	0.115625
124.610000	0.116875
124.710000	0.116250
124.810000	0.119375
124.910000	0.123750
125.010000	0.126875
125.110000	0.127500
125.210000	0.130000
125.310000	0.128750
125.410000	0.126875
125.510000	0.126250
125.610000	0.126250
125.710000	0.128750
125.810000	0.133750
125.910000	0.137500
126.010000	0.137500
126.110000	0.140625
126.210000	0.143125
126.310000	0.141250
126.410000	0.139375
126.510000	0.139375
126.610000	0.140625
126.710000	0.145625
126.810000	0.142500
126.910000	0.138750
127.010000	0.143125
127.110000	0.143750
127.210000	0.143750
127.310000	0.144375
127.410000	0.148125
127.510000	0.151875
127.610000	0.150625
127.710000	0.150000
127.810000	0.148750
127.910000	0.150625
128.010000	0.154375
128.110000	0.151875
128.210000	0.152500
128.310000	0.151875
128.410000	0.153125
128.510000	0.158125
128.610000	0.153750
128.710000	0.148125
128.810000	0.144375
128.910000	0.142500
129.010000	0.140625
129.110000	0.138750
129.210000	0.138125
129.310000	0.137500
129.410000	0.138125
129.510000	0.136875
129.610000	0.142500
129.710000	0.148750
129.810000	0.146250
129.910000	0.140000
130.010000	0.138125
130.110000	0.135625
130.210000	0.135000
130.310000	0.135000
130.410000	0.135000
130.510000	0.130000
130.610000	0.131250
130.710000	0.137500
130.810000	0.137500
130.910000	0.139375
131.010000	0.135000
131.110000	0.138750
131.210000	0.135000
131.310000	0.133125
131.410000	0.133125
131.510000	0.133125
131.610000	0.128125
131.710000	0.123125
131.810000	0.124375
131.910000	0.126875
132.010000	0.127500
132.110000	0.131875
132.210000	0.129375
132.310000	0.130625
132.410000	0.130625
132.510000	0.130625
132.610000	0.127500
132.710000	0.127500
132.810000	0.126250
132.910000	0.123750
133.010000	0.123750
133.110000	0.120000
133.210000	0.123125
133.310000	0.123750
133.410000	0.125625
133.510000	0.125000
133.610000	0.125000
133.710000	0.129375
133.810000	0.126875
133.910000	0.127500
134.010000	0.125000
134.110000	0.123750
134.210000	0.127500
134.310000	0.124375
134.410000	0.128750
134.510000	0.128750
134.610000	0.131250
134.710000	0.134375
134.810000	0.136250
134.910000	0.138750
135.010000	0.141250
135.110000	0.140625
135.210000	0.139375
135.310000	0.136250
135.410000	0.135000
135.510000	0.135625
135.610000	0.135625
135.710000	0.133125
135.810000	0.136250
135.910000	0.136875
136.010000	0.136250
136.110000	0.134375
136.210000	0.131875
136.310000	0.138125
136.410000	0.133125
136.510000	0.135625
136.610000	0.136250
136.710000	0.133750
136.810000	0.129375
136.910000	0.132500
137.010000	0.135625
137.110000	0.135625
137.210000	0.137500
137.310000	0.144375
137.410000	0.141875
137.510000	0.140625
137.610000	0.140625
137.710000	0.138750
137.810000	0.139375
137.910000	0.139375
138.010000	0.140000
138.110000	0.140625
138.210000	0.139375
138.310000	0.136875
138.410000	0.138750
138.510000	0.139375
138.610000	0.133750
138.710000	0.138750
138.810000	0.140000
138.910000	0.141250
139.010000	0.136875
139.110000	0.141875
139.210000	0.139375
139.310000	0.133750
139.410000	0.135625
139.510000	0.135625
139.610000	0.135625
139.710000	0.135625
139.810000	0.133125
139.910000	0.128750
140.010000	0.130000
140.110000	0.128750
140.210000	0.129375
140.310000	0.128750
140.410000	0.126875
140.510000	0.126875
140.610000	0.134375
140.710000	0.134375
140.810000	0.130000
140.910000	0.125000
141.010000	0.123750
141.110000	0.121250
141.210000	0.121875
141.310000	0.121875
141.410000	0.128125
141.510000	0.127500
141.610000	0.127500
141.710000	0.132500
141.810000	0.136250
141.910000	0.138125
142.010000	0.138125
142.110000	0.140625
142.210000	0.143750
142.310000	0.148750
142.410000	0.150000
142.510000	0.150625
142.610000	0.150625
142.710000	0.146875
142.810000	0.149375
142.910000	0.153750
143.010000	0.155000
143.110000	0.157500
143.210000	0.158125
143.310000	0.162500
143.410000	0.153750
143.510000	0.155000
143.610000	0.155000
143.710000	0.151250
143.810000	0.146875
143.910000	0.147500
144.010000	0.147500
144.110000	0.146250
144.210000	0.146250
144.310000	0.146875
144.410000	0.144375
144.510000	0.140625
144.610000	0.141875
144.710000	0.143125
144.810000	0.143750
144.910000	0.138750
145.010000	0.138750
145.110000	0.136250
145.210000	0.138125
145.310000	0.134375
145.410000	0.136250
145.510000	0.136250
145.610000	0.137500
145.710000	0.143125
145.810000	0.143125
145.910000	0.140000
146.010000	0.135000
146.110000	0.134375
146.210000	0.128750
146.310000	0.128125
146.410000	0.126875
146.510000	0.127500
146.610000	0.128750
146.710000	0.125625
146.810000	0.125000
146.910000	0.123125
147.010000	0.125625
147.110000	0.128125
147.210000	0.130000
147.310000	0.130000
147.410000	0.129375
147.510000	0.128750
147.610000	0.129375
147.710000	0.121875
147.810000	0.126250
147.910000	0.128750
148.010000	0.131250
148.110000	0.128750
148.210000	0.131250
148.310000	0.127500
148.410000	0.126250
148.510000	0.123750
148.610000	0.120625
148.710000	0.122500
148.810000	0.125000
148.910000	0.130000
149.010000	0.128125
149.110000	0.130000
149.210000	0.130000
149.310000	0.133125
149.410000	0.138750
149.510000	0.140625
149.610000	0.148125
149.710000	0.149375
149.810000	0.148125
149.910000	0.147500
150.010000	0.150625
150.110000	0.152500
150.210000	0.154375
150.310000	0.156250
150.410000	0.156875
150.510000	0.158125
150.610000	0.158125
150.710000	0.160625
150.810000	0.158125
150.910000	0.156875
151.010000	0.158125
151.110000	0.153125
151.210000	0.151875
151.310000	0.151875
151.410000	0.148125
151.510000	0.149375
151.610000	0.144375
151.710000	0.141875
151.810000	0.144375
151.910000	0.140625
152.010000	0.142500
152.110000	0.141875
152.210000	0.144375
152.310000	0.145625
152.410000	0.145000
152.510000	0.148125
152.610000	0.148750
152.710000	0.144375
152.810000	0.147500
152.910000	0.146250
153.010000	0.148750
153.110000	0.151875
153.210000	0.151875
153.310000	0.148750
153.410000	0.147500
153.510000	0.141875
153.610000	0.143125
153.710000	0.140625
153.810000	0.143125
153.910000	0.141875
154.010000	0.138750
154.110000	0.138750
154.210000	0.135000
154.310000	0.130000
154.410000	0.131875
154.510000	0.126875
154.610000	0.126875
154.710000	0.125625
154.810000	0.128750
154.910000	0.126250
155.010000	0.125000
155.110000	0.121875
155.210000	0.121250
155.310000	0.120625
155.410000	0.121875
155.510000	0.128125
155.610000	0.126875
155.710000	0.131875
155.810000	0.128125
155.910000	0.128750
156.010000	0.128125
156.110000	0.128750
156.210000	0.134375
156.310000	0.136250
156.410000	0.137500
156.510000	0.136250
156.610000	0.136250
156.710000	0.133750
156.810000	0.126250
156.910000	0.129375
157.010000	0.129375
157.110000	0.129375
157.210000	0.132500
157.310000	0.134375
157.410000	0.131875
157.510000	0.126250
157.610000	0.124375
157.710000	0.121250
157.810000	0.123125
157.910000	0.121250
158.010000	0.120625
158.110000	0.121250
158.210000	0.118125
158.310000	0.120000
158.410000	0.120625
158.510000	0.121875
158.610000	0.120625
158.710000	0.123125
158.810000	0.126250
158.910000	0.126250
159.010000	0.125625
159.110000	0.129375
159.210000	0.128125
159.310000	0.129375
159.410000	0.129375
159.510000	0.132500
159.610000	0.135625
159.710000	0.136250
159.810000	0.135625
159.910000	0.139375
160.010000	0.137500
160.110000	0.136875
160.210000	0.140000
160.310000	0.140000
160.410000	0.139375
160.510000	0.144375
160.610000	0.149375
160.710000	0.151250
160.810000	0.154375
160.910000	0.153125
161.010000	0.155000
161.110000	0.152500
161.210000	0.153125
161.310000	0.151250
161.410000	0.156250
161.510000	0.152500
161.610000	0.153125
161.710000	0.156875
161.810000	0.158750
161.910000	0.155000
162.010000	0.158750
162.110000	0.156250
162.210000	0.154375
162.310000	0.153750
162.410000	0.155000
162.510000	0.149375
162.610000	0.149375
162.710000	0.145625
162.810000	0.147500
162.910000	0.147500
163.010000	0.150000
163.110000	0.149375
163.210000	0.146875
163.310000	0.144375
163.410000	0.140000
163.510000	0.141250
163.610000	0.146875
163.710000	0.143125
163.810000	0.139375
163.910000	0.139375
164.010000	0.136875
164.110000	0.136250
164.210000	0.138125
164.310000	0.133125
164.410000	0.131250
164.510000	0.135000
164.610000	0.137500
164.710000	0.137500
164.810000	0.136250
164.910000	0.130625
165.010000	0.126875
165.110000	0.122500
165.210000	0.123750
165.310000	0.126250
165.410000	0.128750
165.510000	0.125625
165.610000	0.122500
165.710000	0.121875
165.810000	0.125625
165.910000	0.127500
166.010000	0.128125
166.110000	0.130625
166.210000	0.128125
166.310000	0.131250
166.410000	0.131875
166.510000	0.131875
166.610000	0.130625
166.710000	0.133125
166.810000	0.134375
166.910000	0.134375
167.010000	0.136875
167.110000	0.140625
167.210000	0.141875
167.310000	0.143125
167.410000	0.140625
167.510000	0.143125
167.610000	0.140625
167.710000	0.140625
167.810000	0.141250
167.910000	0.145000
168.010000	0.146875
168.110000	0.146250
168.210000	0.147500
168.310000	0.145000
168.410000	0.147500
168.510000	0.150000
168.610000	0.150000
168.710000	0.147500
168.810000	0.145000
168.910000	0.145625
169.010000	0.146875
169.110000	0.149375
169.210000	0.148125
169.310000	0.149375
169.410000	0.147500
169.510000	0.148750
169.610000	0.150000
169.710000	0.149375
169.810000	0.145625
169.910000	0.144375
170.010000	0.141875
170.110000	0.140625
170.210000	0.138125
170.310000	0.137500
170.410000	0.133750
170.510000	0.135625
170.610000	0.133125
170.710000	0.136875
170.810000	0.140000
170.910000	0.140625
171.010000	0.138125
171.110000	0.137500
171.210000	0.137500
171.310000	0.134375
171.410000	0.133125
171.510000	0.131875
171.610000	0.131250
171.710000	0.132500
171.810000	0.134375
171.910000	0.131875
172.010000	0.133750
172.110000	0.131875
172.210000	0.131875
172.310000	0.130625
172.410000	0.132500
172.510000	0.128125
172.610000	0.127500
172.710000	0.128750
172.810000	0.123750
172.910000	0.123125
173.010000	0.123125
173.110000	0.120000
173.210000	0.119375
173.310000	0.122500
173.410000	0.120625
173.510000	0.123750
173.610000	0.122500
173.710000	0.119375
173.810000	0.118750
173.910000	0.115000
174.010000	0.115000
174.110000	0.117500
174.210000	0.120000
174.310000	0.121250
174.410000	0.120000
174.510000	0.120625
174.610000	0.123125
174.710000	0.118125
174.810000	0.120000
174.910000	0.120625
175.010000	0.119375
175.110000	0.121875
175.210000	0.119375
175.310000	0.120625
175.410000	0.126250
175.510000	0.124375
175.610000	0.125625
175.710000	0.128750
175.810000	0.130625
175.910000	0.135625
176.010000	0.134375
176.110000	0.133750
176.210000	0.134375
176.310000	0.136875
176.410000	0.135625
176.510000	0.135625
176.610000	0.134375
176.710000	0.133125
176.810000	0.130000
176.910000	0.128125
177.010000	0.134375
177.110000	0.138750
177.210000	0.142500
177.310000	0.141875
177.410000	0.139375
177.510000	0.140625
177.610000	0.137500
177.710000	0.133750
177.810000	0.131875
177.910000	0.130625
178.010000	0.128750
178.110000	0.128125
178.210000	0.128125
178.310000	0.130000
178.410000	0.130625
178.510000	0.129375
178.610000	0.132500
178.710000	0.130625
178.810000	0.130625
178.910000	0.136250
179.010000	0.129375
179.110000	0.127500
179.210000	0.124375
179.310000	0.125625
179.410000	0.123125
179.510000	0.126250
179.610000	0.129375
179.710000	0.130625
179.810000	0.136875
179.910000	0.135000
180.010000	0.138125
180.110000	0.138125
180.210000	0.138125
180.310000	0.138125
180.410000	0.137500
180.510000	0.140000
180.610000	0.138125
180.710000	0.136250
180.810000	0.138750
180.910000	0.132500
181.010000	0.129375
181.110000	0.129375
181.210000	0.126875
181.310000	0.130625
181.410000	0.135625
181.510000	0.133125
181.610000	0.132500
181.710000	0.130625
181.810000	0.126875
181.910000	0.127500
182.010000	0.124375
182.110000	0.126875
182.210000	0.129375
182.310000	0.124375
182.410000	0.123750
182.510000	0.123125
182.610000	0.126250
182.710000	0.131875
182.810000	0.133125
182.910000	0.133125
183.010000	0.138750
183.110000	0.140625
183.210000	0.145000
183.310000	0.140000
183.410000	0.133750
183.510000	0.133125
183.610000	0.133750
183.710000	0.135625
183.810000	0.140000
183.910000	0.138750
184.010000	0.136875
184.110000	0.135625
184.210000	0.135000
184.310000	0.133750
184.410000	0.134375
184.510000	0.133750
184.610000	0.130625
184.710000	0.131875
184.810000	0.128750
184.910000	0.131875
185.010000	0.127500
185.110000	0.123125
185.210000	0.120625
185.310000	0.122500
185.410000	0.120000
185.510000	0.123125
185.610000	0.125000
185.710000	0.122500
185.810000	0.123125
185.910000	0.124375
186.010000	0.125000
186.110000	0.128125
186.210000	0.129375
186.310000	0.128750
186.410000	0.130625
186.510000	0.131250
186.610000	0.133750
186.710000	0.131250
186.810000	0.135000
186.910000	0.133750
187.010000	0.134375
187.110000	0.138125
187.210000	0.140000
187.310000	0.140625
187.410000	0.146875
187.510000	0.148125
187.610000	0.142500
187.710000	0.141875
187.810000	0.143125
187.910000	0.140625
188.010000	0.141875
188.110000	0.141875
188.210000	0.140625
188.310000	0.136250
188.410000	0.136875
188.510000	0.139375
188.610000	0.136875
188.710000	0.140625
188.810000	0.143125
188.910000	0.142500
189.010000	0.143125
189.110000	0.136875
189.210000	0.137500
189.310000	0.138125
189.410000	0.135625
189.510000	0.135625
189.610000	0.134375
189.710000	0.134375
189.810000	0.134375
189.910000	0.136875
190.010000	0.135625
190.110000	0.131250
190.210000	0.134375
190.310000	0.136250
190.410000	0.133125
190.510000	0.130625
190.610000	0.131875
190.710000	0.130000
190.810000	0.126875
190.910000	0.128125
191.010000	0.126875
191.110000	0.127500
191.210000	0.123750
191.310000	0.122500
191.410000	0.121250
191.510000	0.120000
191.610000	0.123125
191.710000	0.128125
191.810000	0.127500
191.910000	0.125000
192.010000	0.124375
192.110000	0.128125
192.210000	0.122500
192.310000	0.120625
192.410000	0.127500
192.510000	0.125625
192.610000	0.126875
192.710000	0.126875
192.810000	0.128750
192.910000	0.129375
193.010000	0.131250
193.110000	0.131250
193.210000	0.131875
193.310000	0.131250
193.410000	0.133750
193.510000	0.136250
193.610000	0.137500
193.710000	0.135625
193.810000	0.133750
193.910000	0.130000
194.010000	0.131250
194.110000	0.129375
194.210000	0.136250
194.310000	0.136250
194.410000	0.136250
194.510000	0.139375
194.610000	0.137500
194.710000	0.141875
194.810000	0.133125
194.910000	0.133125
195.010000	0.132500
195.110000	0.136250
195.210000	0.137500
195.310000	0.140000
195.410000	0.139375
195.510000	0.138125
195.610000	0.136250
195.710000	0.139375
195.810000	0.142500
195.910000	0.145625
196.010000	0.146250
196.110000	0.147500
196.210000	0.145000
196.310000	0.146250
196.410000	0.144375
196.510000	0.138125
196.610000	0.141250
196.710000	0.142500
196.810000	0.142500
196.910000	0.143750
197.010000	0.140625
197.110000	0.138750
197.210000	0.137500
197.310000	0.139375
197.410000	0.138125
197.510000	0.136250
197.610000	0.135000
197.710000	0.137500
197.810000	0.134375
197.910000	0.132500
198.010000	0.126250
198.110000	0.130000
198.210000	0.130000
198.310000	0.128125
198.410000	0.130625
198.510000	0.131250
198.610000	0.127500
198.710000	0.121250
198.810000	0.128125
198.910000	0.125625
199.010000	0.127500
199.110000	0.126875
199.210000	0.125625
199.310000	0.126875
199.410000	0.124375
199.510000	0.122500
199.610000	0.123750
199.710000	0.120000
199.810000	0.119375
199.910000	0.123125
200.010000	0.130625
[truncated: 63,536 more rows]
