# Supplementary material for: Efficient Transmission of Subthreshold Signals in Complex Networks of Spiking Neurons
Source: PLoS One. 2015 Mar 23;10(3):e0121156. doi: 10.1371/journal.pone.0121156 (PMC4409401; doi:10.1371/journal.pone.0121156)
Supplement: S2 Raw Data — (TAR) [file pone.0121156.s002.tar › m5000p.txt]

0.110000	0.132500
0.210000	0.127500
0.310000	0.125000
0.410000	0.125000
0.510000	0.127500
0.610000	0.142500
0.710000	0.152500
0.810000	0.155000
0.910000	0.160000
1.010000	0.167500
1.110000	0.170000
1.210000	0.172500
1.310000	0.175000
1.410000	0.182500
1.510000	0.177500
1.610000	0.180000
1.710000	0.177500
1.810000	0.175000
1.910000	0.185000
2.010000	0.200000
2.110000	0.205000
2.210000	0.210000
2.310000	0.202500
2.410000	0.205000
2.510000	0.212500
2.610000	0.207500
2.710000	0.205000
2.810000	0.197500
2.910000	0.195000
3.010000	0.192500
3.110000	0.187500
3.210000	0.180000
3.310000	0.187500
3.410000	0.187500
3.510000	0.185000
3.610000	0.182500
3.710000	0.182500
3.810000	0.187500
3.910000	0.187500
4.010000	0.172500
4.110000	0.167500
4.210000	0.167500
4.310000	0.165000
4.410000	0.170000
4.510000	0.165000
4.610000	0.157500
4.710000	0.150000
4.810000	0.142500
4.910000	0.140000
5.010000	0.140000
5.110000	0.135000
5.210000	0.137500
5.310000	0.132500
5.410000	0.125000
5.510000	0.127500
5.610000	0.122500
5.710000	0.122500
5.810000	0.127500
5.910000	0.120000
6.010000	0.115000
6.110000	0.117500
6.210000	0.122500
6.310000	0.120000
6.410000	0.120000
6.510000	0.112500
6.610000	0.112500
6.710000	0.120000
6.810000	0.122500
6.910000	0.120000
7.010000	0.120000
7.110000	0.120000
7.210000	0.135000
7.310000	0.132500
7.410000	0.132500
7.510000	0.135000
7.610000	0.135000
7.710000	0.130000
7.810000	0.125000
7.910000	0.127500
8.010000	0.140000
8.110000	0.142500
8.210000	0.137500
8.310000	0.140000
8.410000	0.135000
8.510000	0.147500
8.610000	0.152500
8.710000	0.142500
8.810000	0.147500
8.910000	0.157500
9.010000	0.160000
9.110000	0.165000
9.210000	0.165000
9.310000	0.167500
9.410000	0.172500
9.510000	0.170000
9.610000	0.170000
9.710000	0.177500
9.810000	0.175000
9.910000	0.185000
10.010000	0.170000
10.110000	0.175000
10.210000	0.182500
10.310000	0.180000
10.410000	0.190000
10.510000	0.180000
10.610000	0.182500
10.710000	0.190000
10.810000	0.202500
10.910000	0.197500
11.010000	0.197500
11.110000	0.192500
11.210000	0.192500
11.310000	0.180000
11.410000	0.192500
11.510000	0.192500
11.610000	0.192500
11.710000	0.187500
11.810000	0.190000
11.910000	0.182500
12.010000	0.187500
12.110000	0.187500
12.210000	0.187500
12.310000	0.187500
12.410000	0.180000
12.510000	0.175000
12.610000	0.172500
12.710000	0.165000
12.810000	0.145000
12.910000	0.140000
13.010000	0.147500
13.110000	0.142500
13.210000	0.145000
13.310000	0.145000
13.410000	0.142500
13.510000	0.132500
13.610000	0.130000
13.710000	0.130000
13.810000	0.135000
13.910000	0.135000
14.010000	0.127500
14.110000	0.120000
14.210000	0.112500
14.310000	0.112500
14.410000	0.125000
14.510000	0.142500
14.610000	0.140000
14.710000	0.142500
14.810000	0.147500
14.910000	0.142500
15.010000	0.142500
15.110000	0.142500
15.210000	0.137500
15.310000	0.137500
15.410000	0.142500
15.510000	0.145000
15.610000	0.142500
15.710000	0.145000
15.810000	0.130000
15.910000	0.132500
16.010000	0.147500
16.110000	0.152500
16.210000	0.155000
16.310000	0.157500
16.410000	0.147500
16.510000	0.142500
16.610000	0.147500
16.710000	0.155000
16.810000	0.155000
16.910000	0.162500
17.010000	0.165000
17.110000	0.162500
17.210000	0.165000
17.310000	0.185000
17.410000	0.177500
17.510000	0.172500
17.610000	0.175000
17.710000	0.177500
17.810000	0.182500
17.910000	0.187500
18.010000	0.172500
18.110000	0.172500
18.210000	0.172500
18.310000	0.170000
18.410000	0.175000
18.510000	0.170000
18.610000	0.177500
18.710000	0.175000
18.810000	0.172500
18.910000	0.175000
19.010000	0.177500
19.110000	0.170000
19.210000	0.167500
19.310000	0.152500
19.410000	0.150000
19.510000	0.157500
19.610000	0.155000
19.710000	0.155000
19.810000	0.150000
19.910000	0.150000
20.010000	0.152500
20.110000	0.167500
20.210000	0.167500
20.310000	0.172500
20.410000	0.175000
20.510000	0.162500
20.610000	0.162500
20.710000	0.157500
20.810000	0.160000
20.910000	0.155000
21.010000	0.147500
21.110000	0.155000
21.210000	0.155000
21.310000	0.145000
21.410000	0.147500
21.510000	0.155000
21.610000	0.157500
21.710000	0.165000
21.810000	0.180000
21.910000	0.180000
22.010000	0.177500
22.110000	0.162500
22.210000	0.157500
22.310000	0.155000
22.410000	0.150000
22.510000	0.157500
22.610000	0.150000
22.710000	0.142500
22.810000	0.137500
22.910000	0.137500
23.010000	0.130000
23.110000	0.125000
23.210000	0.130000
23.310000	0.132500
23.410000	0.132500
23.510000	0.125000
23.610000	0.125000
23.710000	0.122500
23.810000	0.115000
23.910000	0.125000
24.010000	0.127500
24.110000	0.132500
24.210000	0.130000
24.310000	0.130000
24.410000	0.127500
24.510000	0.125000
24.610000	0.120000
24.710000	0.122500
24.810000	0.132500
24.910000	0.137500
25.010000	0.140000
25.110000	0.152500
25.210000	0.147500
25.310000	0.147500
25.410000	0.147500
25.510000	0.147500
25.610000	0.142500
25.710000	0.145000
25.810000	0.137500
25.910000	0.125000
26.010000	0.125000
26.110000	0.122500
26.210000	0.125000
26.310000	0.127500
26.410000	0.135000
26.510000	0.132500
26.610000	0.132500
26.710000	0.137500
26.810000	0.132500
26.910000	0.135000
27.010000	0.147500
27.110000	0.145000
27.210000	0.147500
27.310000	0.147500
27.410000	0.152500
27.510000	0.165000
27.610000	0.170000
27.710000	0.167500
27.810000	0.162500
27.910000	0.162500
28.010000	0.162500
28.110000	0.167500
28.210000	0.175000
28.310000	0.177500
28.410000	0.182500
28.510000	0.190000
28.610000	0.187500
28.710000	0.187500
28.810000	0.187500
28.910000	0.185000
29.010000	0.180000
29.110000	0.177500
29.210000	0.177500
29.310000	0.182500
29.410000	0.182500
29.510000	0.167500
29.610000	0.165000
29.710000	0.162500
29.810000	0.165000
29.910000	0.175000
30.010000	0.182500
30.110000	0.177500
30.210000	0.167500
30.310000	0.162500
30.410000	0.157500
30.510000	0.147500
30.610000	0.155000
30.710000	0.157500
30.810000	0.162500
30.910000	0.160000
31.010000	0.155000
31.110000	0.147500
31.210000	0.145000
31.310000	0.142500
31.410000	0.140000
31.510000	0.135000
31.610000	0.132500
31.710000	0.147500
31.810000	0.140000
31.910000	0.135000
32.010000	0.135000
32.110000	0.130000
32.210000	0.127500
32.310000	0.127500
32.410000	0.132500
32.510000	0.130000
32.610000	0.127500
32.710000	0.132500
32.810000	0.120000
32.910000	0.125000
33.010000	0.122500
33.110000	0.127500
33.210000	0.130000
33.310000	0.122500
33.410000	0.130000
33.510000	0.127500
33.610000	0.127500
33.710000	0.120000
33.810000	0.120000
33.910000	0.120000
34.010000	0.115000
34.110000	0.117500
34.210000	0.120000
34.310000	0.120000
34.410000	0.117500
34.510000	0.122500
34.610000	0.122500
34.710000	0.117500
34.810000	0.127500
34.910000	0.125000
35.010000	0.125000
35.110000	0.132500
35.210000	0.137500
35.310000	0.150000
35.410000	0.147500
35.510000	0.152500
35.610000	0.152500
35.710000	0.145000
35.810000	0.155000
35.910000	0.147500
36.010000	0.145000
36.110000	0.142500
36.210000	0.147500
36.310000	0.152500
36.410000	0.155000
36.510000	0.162500
36.610000	0.160000
36.710000	0.165000
36.810000	0.152500
36.910000	0.157500
37.010000	0.157500
37.110000	0.152500
37.210000	0.147500
37.310000	0.145000
37.410000	0.147500
37.510000	0.142500
37.610000	0.155000
37.710000	0.160000
37.810000	0.157500
37.910000	0.170000
38.010000	0.175000
38.110000	0.177500
38.210000	0.180000
38.310000	0.185000
38.410000	0.177500
38.510000	0.172500
38.610000	0.167500
38.710000	0.172500
38.810000	0.177500
38.910000	0.165000
39.010000	0.165000
39.110000	0.162500
39.210000	0.157500
39.310000	0.150000
39.410000	0.147500
39.510000	0.147500
39.610000	0.142500
39.710000	0.132500
39.810000	0.125000
39.910000	0.117500
40.010000	0.112500
40.110000	0.112500
40.210000	0.125000
40.310000	0.115000
40.410000	0.110000
40.510000	0.110000
40.610000	0.112500
40.710000	0.107500
40.810000	0.105000
40.910000	0.105000
41.010000	0.107500
41.110000	0.110000
41.210000	0.115000
41.310000	0.127500
41.410000	0.132500
41.510000	0.135000
41.610000	0.132500
41.710000	0.132500
41.810000	0.137500
41.910000	0.145000
42.010000	0.147500
42.110000	0.152500
42.210000	0.142500
42.310000	0.147500
42.410000	0.147500
42.510000	0.152500
42.610000	0.155000
42.710000	0.157500
42.810000	0.155000
42.910000	0.157500
43.010000	0.162500
43.110000	0.165000
43.210000	0.155000
43.310000	0.157500
43.410000	0.150000
43.510000	0.150000
43.610000	0.150000
43.710000	0.162500
43.810000	0.162500
43.910000	0.157500
44.010000	0.150000
44.110000	0.147500
44.210000	0.145000
44.310000	0.147500
44.410000	0.142500
44.510000	0.140000
44.610000	0.140000
44.710000	0.137500
44.810000	0.140000
44.910000	0.147500
45.010000	0.157500
45.110000	0.167500
45.210000	0.170000
45.310000	0.160000
45.410000	0.167500
45.510000	0.160000
45.610000	0.157500
45.710000	0.157500
45.810000	0.160000
45.910000	0.160000
46.010000	0.167500
46.110000	0.170000
46.210000	0.182500
46.310000	0.172500
46.410000	0.177500
46.510000	0.177500
46.610000	0.177500
46.710000	0.175000
46.810000	0.180000
46.910000	0.175000
47.010000	0.170000
47.110000	0.157500
47.210000	0.165000
47.310000	0.157500
47.410000	0.147500
47.510000	0.150000
47.610000	0.157500
47.710000	0.150000
47.810000	0.140000
47.910000	0.142500
48.010000	0.132500
48.110000	0.127500
48.210000	0.120000
48.310000	0.122500
48.410000	0.127500
48.510000	0.140000
48.610000	0.145000
48.710000	0.140000
48.810000	0.137500
48.910000	0.132500
49.010000	0.125000
49.110000	0.120000
49.210000	0.110000
49.310000	0.110000
49.410000	0.125000
49.510000	0.125000
49.610000	0.120000
49.710000	0.130000
49.810000	0.135000
49.910000	0.137500
50.010000	0.147500
50.110000	0.152500
50.210000	0.152500
50.310000	0.145000
50.410000	0.135000
50.510000	0.125000
50.610000	0.122500
50.710000	0.130000
50.810000	0.122500
50.910000	0.132500
51.010000	0.142500
51.110000	0.150000
51.210000	0.152500
51.310000	0.155000
51.410000	0.142500
51.510000	0.137500
51.610000	0.140000
51.710000	0.135000
51.810000	0.132500
51.910000	0.130000
52.010000	0.130000
52.110000	0.122500
52.210000	0.125000
52.310000	0.130000
52.410000	0.137500
52.510000	0.145000
52.610000	0.150000
52.710000	0.152500
52.810000	0.155000
52.910000	0.160000
53.010000	0.152500
53.110000	0.155000
53.210000	0.155000
53.310000	0.160000
53.410000	0.165000
53.510000	0.177500
53.610000	0.180000
53.710000	0.180000
53.810000	0.180000
53.910000	0.182500
54.010000	0.182500
54.110000	0.182500
54.210000	0.180000
54.310000	0.177500
54.410000	0.170000
54.510000	0.162500
54.610000	0.157500
54.710000	0.157500
54.810000	0.150000
54.910000	0.137500
55.010000	0.142500
55.110000	0.130000
55.210000	0.132500
55.310000	0.127500
55.410000	0.125000
55.510000	0.120000
55.610000	0.140000
55.710000	0.145000
55.810000	0.142500
55.910000	0.137500
56.010000	0.135000
56.110000	0.142500
56.210000	0.150000
56.310000	0.145000
56.410000	0.152500
56.510000	0.150000
56.610000	0.147500
56.710000	0.142500
56.810000	0.142500
56.910000	0.140000
57.010000	0.145000
57.110000	0.155000
57.210000	0.160000
57.310000	0.160000
57.410000	0.150000
57.510000	0.152500
57.610000	0.132500
57.710000	0.127500
57.810000	0.142500
57.910000	0.135000
58.010000	0.140000
58.110000	0.135000
58.210000	0.137500
58.310000	0.137500
58.410000	0.130000
58.510000	0.142500
58.610000	0.147500
58.710000	0.155000
58.810000	0.157500
58.910000	0.170000
59.010000	0.167500
59.110000	0.162500
59.210000	0.157500
59.310000	0.157500
59.410000	0.162500
59.510000	0.170000
59.610000	0.167500
59.710000	0.167500
59.810000	0.160000
59.910000	0.165000
60.010000	0.160000
60.110000	0.162500
60.210000	0.172500
60.310000	0.160000
60.410000	0.165000
60.510000	0.165000
60.610000	0.177500
60.710000	0.170000
60.810000	0.165000
60.910000	0.157500
61.010000	0.150000
61.110000	0.157500
61.210000	0.155000
61.310000	0.152500
61.410000	0.157500
61.510000	0.145000
61.610000	0.147500
61.710000	0.147500
61.810000	0.140000
61.910000	0.135000
62.010000	0.140000
62.110000	0.137500
62.210000	0.130000
62.310000	0.125000
62.410000	0.120000
62.510000	0.112500
62.610000	0.100000
62.710000	0.097500
62.810000	0.097500
62.910000	0.110000
63.010000	0.110000
63.110000	0.105000
63.210000	0.110000
63.310000	0.112500
63.410000	0.110000
63.510000	0.120000
63.610000	0.110000
63.710000	0.112500
63.810000	0.117500
63.910000	0.122500
64.010000	0.122500
64.110000	0.120000
64.210000	0.127500
64.310000	0.140000
64.410000	0.142500
64.510000	0.152500
64.610000	0.162500
64.710000	0.165000
64.810000	0.175000
64.910000	0.165000
65.010000	0.170000
65.110000	0.165000
65.210000	0.167500
65.310000	0.160000
65.410000	0.162500
65.510000	0.162500
65.610000	0.170000
65.710000	0.175000
65.810000	0.170000
65.910000	0.167500
66.010000	0.160000
66.110000	0.165000
66.210000	0.165000
66.310000	0.160000
66.410000	0.155000
66.510000	0.147500
66.610000	0.145000
66.710000	0.137500
66.810000	0.132500
66.910000	0.142500
67.010000	0.137500
67.110000	0.140000
67.210000	0.132500
67.310000	0.147500
67.410000	0.150000
67.510000	0.140000
67.610000	0.147500
67.710000	0.140000
67.810000	0.140000
67.910000	0.145000
68.010000	0.145000
68.110000	0.140000
68.210000	0.140000
68.310000	0.140000
68.410000	0.137500
68.510000	0.132500
68.610000	0.130000
68.710000	0.132500
68.810000	0.130000
68.910000	0.122500
69.010000	0.127500
69.110000	0.130000
69.210000	0.127500
69.310000	0.125000
69.410000	0.122500
69.510000	0.127500
69.610000	0.117500
69.710000	0.120000
69.810000	0.117500
69.910000	0.117500
70.010000	0.117500
70.110000	0.117500
70.210000	0.117500
70.310000	0.117500
70.410000	0.132500
70.510000	0.137500
70.610000	0.140000
70.710000	0.140000
70.810000	0.145000
70.910000	0.145000
71.010000	0.140000
71.110000	0.135000
71.210000	0.142500
71.310000	0.140000
71.410000	0.140000
71.510000	0.142500
71.610000	0.140000
71.710000	0.150000
71.810000	0.147500
71.910000	0.142500
72.010000	0.152500
72.110000	0.157500
72.210000	0.157500
72.310000	0.160000
72.410000	0.150000
72.510000	0.150000
72.610000	0.145000
72.710000	0.142500
72.810000	0.142500
72.910000	0.142500
73.010000	0.150000
73.110000	0.150000
73.210000	0.147500
73.310000	0.152500
73.410000	0.150000
73.510000	0.145000
73.610000	0.147500
73.710000	0.145000
73.810000	0.142500
73.910000	0.145000
74.010000	0.135000
74.110000	0.127500
74.210000	0.125000
74.310000	0.122500
74.410000	0.117500
74.510000	0.125000
74.610000	0.135000
74.710000	0.142500
74.810000	0.137500
74.910000	0.145000
75.010000	0.140000
75.110000	0.145000
75.210000	0.140000
75.310000	0.132500
75.410000	0.130000
75.510000	0.132500
75.610000	0.132500
75.710000	0.130000
75.810000	0.132500
75.910000	0.135000
76.010000	0.135000
76.110000	0.145000
76.210000	0.147500
76.310000	0.150000
76.410000	0.160000
76.510000	0.152500
76.610000	0.147500
76.710000	0.145000
76.810000	0.137500
76.910000	0.132500
77.010000	0.127500
77.110000	0.122500
77.210000	0.130000
77.310000	0.135000
77.410000	0.137500
77.510000	0.130000
77.610000	0.132500
77.710000	0.137500
77.810000	0.142500
77.910000	0.142500
78.010000	0.142500
78.110000	0.142500
78.210000	0.135000
78.310000	0.130000
78.410000	0.125000
78.510000	0.120000
78.610000	0.125000
78.710000	0.122500
78.810000	0.127500
78.910000	0.132500
79.010000	0.135000
79.110000	0.140000
79.210000	0.137500
79.310000	0.142500
79.410000	0.140000
79.510000	0.147500
79.610000	0.142500
79.710000	0.132500
79.810000	0.132500
79.910000	0.130000
80.010000	0.135000
80.110000	0.137500
80.210000	0.137500
80.310000	0.137500
80.410000	0.135000
80.510000	0.140000
80.610000	0.140000
80.710000	0.140000
80.810000	0.142500
80.910000	0.140000
81.010000	0.145000
81.110000	0.150000
81.210000	0.145000
81.310000	0.145000
81.410000	0.132500
81.510000	0.140000
81.610000	0.140000
81.710000	0.142500
81.810000	0.142500
81.910000	0.142500
82.010000	0.142500
82.110000	0.142500
82.210000	0.142500
82.310000	0.147500
82.410000	0.150000
82.510000	0.150000
82.610000	0.140000
82.710000	0.137500
82.810000	0.137500
82.910000	0.137500
83.010000	0.140000
83.110000	0.137500
83.210000	0.132500
83.310000	0.132500
83.410000	0.142500
83.510000	0.147500
83.610000	0.147500
83.710000	0.145000
83.810000	0.145000
83.910000	0.145000
84.010000	0.152500
84.110000	0.145000
84.210000	0.150000
84.310000	0.147500
84.410000	0.145000
84.510000	0.140000
84.610000	0.140000
84.710000	0.142500
84.810000	0.140000
84.910000	0.132500
85.010000	0.135000
85.110000	0.140000
85.210000	0.150000
85.310000	0.142500
85.410000	0.150000
85.510000	0.147500
85.610000	0.147500
85.710000	0.152500
85.810000	0.155000
85.910000	0.157500
86.010000	0.142500
86.110000	0.142500
86.210000	0.137500
86.310000	0.140000
86.410000	0.150000
86.510000	0.172500
86.610000	0.182500
86.710000	0.182500
86.810000	0.180000
86.910000	0.182500
87.010000	0.177500
87.110000	0.175000
87.210000	0.167500
87.310000	0.172500
87.410000	0.167500
87.510000	0.162500
87.610000	0.160000
87.710000	0.160000
87.810000	0.155000
87.910000	0.157500
88.010000	0.160000
88.110000	0.162500
88.210000	0.165000
88.310000	0.160000
88.410000	0.165000
88.510000	0.145000
88.610000	0.140000
88.710000	0.155000
88.810000	0.157500
88.910000	0.160000
89.010000	0.165000
89.110000	0.162500
89.210000	0.157500
89.310000	0.160000
89.410000	0.170000
89.510000	0.170000
89.610000	0.170000
89.710000	0.167500
89.810000	0.167500
89.910000	0.167500
90.010000	0.172500
90.110000	0.170000
90.210000	0.167500
90.310000	0.170000
90.410000	0.165000
90.510000	0.177500
90.610000	0.175000
90.710000	0.170000
90.810000	0.160000
90.910000	0.155000
91.010000	0.160000
91.110000	0.160000
91.210000	0.162500
91.310000	0.160000
91.410000	0.160000
91.510000	0.152500
91.610000	0.150000
91.710000	0.145000
91.810000	0.145000
91.910000	0.150000
92.010000	0.150000
92.110000	0.152500
92.210000	0.150000
92.310000	0.147500
92.410000	0.157500
92.510000	0.142500
92.610000	0.135000
92.710000	0.125000
92.810000	0.130000
92.910000	0.122500
93.010000	0.125000
93.110000	0.122500
93.210000	0.125000
93.310000	0.127500
93.410000	0.130000
93.510000	0.122500
93.610000	0.122500
93.710000	0.125000
93.810000	0.135000
93.910000	0.142500
94.010000	0.140000
94.110000	0.145000
94.210000	0.152500
94.310000	0.152500
94.410000	0.145000
94.510000	0.152500
94.610000	0.155000
94.710000	0.165000
94.810000	0.170000
94.910000	0.175000
95.010000	0.165000
95.110000	0.170000
95.210000	0.167500
95.310000	0.167500
95.410000	0.160000
95.510000	0.160000
95.610000	0.162500
95.710000	0.165000
95.810000	0.157500
95.910000	0.140000
96.010000	0.140000
96.110000	0.135000
96.210000	0.132500
96.310000	0.135000
96.410000	0.135000
96.510000	0.125000
96.610000	0.125000
96.710000	0.130000
96.810000	0.127500
96.910000	0.130000
97.010000	0.140000
97.110000	0.137500
97.210000	0.135000
97.310000	0.135000
97.410000	0.137500
97.510000	0.155000
97.610000	0.172500
97.710000	0.177500
97.810000	0.177500
97.910000	0.177500
98.010000	0.170000
98.110000	0.175000
98.210000	0.177500
98.310000	0.175000
98.410000	0.172500
98.510000	0.180000
98.610000	0.177500
98.710000	0.180000
98.810000	0.185000
98.910000	0.177500
99.010000	0.165000
99.110000	0.180000
99.210000	0.175000
99.310000	0.177500
99.410000	0.175000
99.510000	0.167500
99.610000	0.155000
99.710000	0.147500
99.810000	0.150000
99.910000	0.157500
100.010000	0.157500
100.110000	0.152500
100.210000	0.152500
100.310000	0.150000
100.410000	0.162500
100.510000	0.160000
100.610000	0.162500
100.710000	0.145000
100.810000	0.147500
100.910000	0.155000
101.010000	0.160000
101.110000	0.155000
101.210000	0.160000
101.310000	0.162500
101.410000	0.170000
101.510000	0.175000
101.610000	0.162500
101.710000	0.160000
101.810000	0.155000
101.910000	0.152500
102.010000	0.155000
102.110000	0.160000
102.210000	0.162500
102.310000	0.165000
102.410000	0.152500
102.510000	0.152500
102.610000	0.152500
102.710000	0.152500
102.810000	0.157500
102.910000	0.150000
103.010000	0.152500
103.110000	0.140000
103.210000	0.137500
103.310000	0.137500
103.410000	0.125000
103.510000	0.122500
103.610000	0.130000
103.710000	0.127500
103.810000	0.127500
103.910000	0.122500
104.010000	0.122500
104.110000	0.125000
104.210000	0.127500
104.310000	0.127500
104.410000	0.135000
104.510000	0.132500
104.610000	0.130000
104.710000	0.135000
104.810000	0.127500
104.910000	0.127500
105.010000	0.122500
105.110000	0.117500
105.210000	0.120000
105.310000	0.130000
105.410000	0.130000
105.510000	0.137500
105.610000	0.142500
105.710000	0.147500
105.810000	0.150000
105.910000	0.152500
106.010000	0.155000
106.110000	0.147500
106.210000	0.142500
106.310000	0.137500
106.410000	0.125000
106.510000	0.130000
106.610000	0.135000
106.710000	0.142500
106.810000	0.147500
106.910000	0.157500
107.010000	0.170000
107.110000	0.175000
107.210000	0.175000
107.310000	0.167500
107.410000	0.170000
107.510000	0.165000
107.610000	0.152500
107.710000	0.145000
107.810000	0.142500
107.910000	0.140000
108.010000	0.137500
108.110000	0.140000
108.210000	0.140000
108.310000	0.147500
108.410000	0.157500
108.510000	0.152500
108.610000	0.152500
108.710000	0.142500
108.810000	0.147500
108.910000	0.142500
109.010000	0.130000
109.110000	0.135000
109.210000	0.142500
109.310000	0.147500
109.410000	0.140000
109.510000	0.130000
109.610000	0.145000
109.710000	0.152500
109.810000	0.152500
109.910000	0.160000
110.010000	0.160000
110.110000	0.167500
110.210000	0.172500
110.310000	0.172500
110.410000	0.172500
110.510000	0.182500
110.610000	0.180000
110.710000	0.182500
110.810000	0.177500
110.910000	0.175000
111.010000	0.177500
111.110000	0.180000
111.210000	0.165000
111.310000	0.160000
111.410000	0.170000
111.510000	0.172500
111.610000	0.165000
111.710000	0.170000
111.810000	0.175000
111.910000	0.177500
112.010000	0.177500
112.110000	0.167500
112.210000	0.167500
112.310000	0.155000
112.410000	0.147500
112.510000	0.140000
112.610000	0.147500
112.710000	0.142500
112.810000	0.150000
112.910000	0.145000
113.010000	0.142500
113.110000	0.137500
113.210000	0.137500
113.310000	0.147500
113.410000	0.140000
113.510000	0.140000
113.610000	0.142500
113.710000	0.137500
113.810000	0.127500
113.910000	0.122500
114.010000	0.117500
114.110000	0.120000
114.210000	0.125000
114.310000	0.125000
114.410000	0.127500
114.510000	0.125000
114.610000	0.122500
114.710000	0.125000
114.810000	0.120000
114.910000	0.122500
115.010000	0.122500
115.110000	0.125000
115.210000	0.130000
115.310000	0.117500
115.410000	0.120000
115.510000	0.127500
115.610000	0.125000
115.710000	0.125000
115.810000	0.127500
115.910000	0.130000
116.010000	0.127500
116.110000	0.125000
116.210000	0.122500
116.310000	0.125000
116.410000	0.130000
116.510000	0.127500
116.610000	0.117500
116.710000	0.112500
116.810000	0.122500
116.910000	0.120000
117.010000	0.120000
117.110000	0.125000
117.210000	0.125000
117.310000	0.132500
117.410000	0.130000
117.510000	0.127500
117.610000	0.125000
117.710000	0.122500
117.810000	0.127500
117.910000	0.122500
118.010000	0.127500
118.110000	0.132500
118.210000	0.137500
118.310000	0.145000
118.410000	0.147500
118.510000	0.150000
118.610000	0.162500
118.710000	0.165000
118.810000	0.160000
118.910000	0.162500
119.010000	0.172500
119.110000	0.172500
119.210000	0.180000
119.310000	0.170000
119.410000	0.167500
119.510000	0.170000
119.610000	0.177500
119.710000	0.177500
119.810000	0.180000
119.910000	0.187500
120.010000	0.185000
120.110000	0.180000
120.210000	0.172500
120.310000	0.175000
120.410000	0.165000
120.510000	0.160000
120.610000	0.147500
120.710000	0.152500
120.810000	0.152500
120.910000	0.150000
121.010000	0.150000
121.110000	0.142500
121.210000	0.140000
121.310000	0.145000
121.410000	0.142500
121.510000	0.142500
121.610000	0.137500
121.710000	0.137500
121.810000	0.140000
121.910000	0.132500
122.010000	0.132500
122.110000	0.127500
122.210000	0.125000
122.310000	0.132500
122.410000	0.135000
122.510000	0.140000
122.610000	0.152500
122.710000	0.145000
122.810000	0.137500
122.910000	0.140000
123.010000	0.125000
123.110000	0.125000
123.210000	0.117500
123.310000	0.117500
123.410000	0.127500
123.510000	0.125000
123.610000	0.120000
123.710000	0.120000
123.810000	0.120000
123.910000	0.125000
124.010000	0.132500
124.110000	0.132500
124.210000	0.135000
124.310000	0.130000
124.410000	0.125000
124.510000	0.125000
124.610000	0.132500
124.710000	0.137500
124.810000	0.140000
124.910000	0.137500
125.010000	0.150000
125.110000	0.157500
125.210000	0.165000
125.310000	0.162500
125.410000	0.152500
125.510000	0.155000
125.610000	0.157500
125.710000	0.155000
125.810000	0.157500
125.910000	0.150000
126.010000	0.150000
126.110000	0.152500
126.210000	0.167500
126.310000	0.165000
126.410000	0.170000
126.510000	0.170000
126.610000	0.157500
126.710000	0.145000
126.810000	0.150000
126.910000	0.150000
127.010000	0.150000
127.110000	0.140000
127.210000	0.140000
127.310000	0.137500
127.410000	0.142500
127.510000	0.145000
127.610000	0.150000
127.710000	0.150000
127.810000	0.147500
127.910000	0.140000
128.010000	0.140000
128.110000	0.140000
128.210000	0.130000
128.310000	0.127500
128.410000	0.122500
128.510000	0.122500
128.610000	0.122500
128.710000	0.130000
128.810000	0.127500
128.910000	0.127500
129.010000	0.120000
129.110000	0.130000
129.210000	0.130000
129.310000	0.135000
129.410000	0.142500
129.510000	0.137500
129.610000	0.137500
129.710000	0.135000
129.810000	0.135000
129.910000	0.137500
130.010000	0.130000
130.110000	0.130000
130.210000	0.125000
130.310000	0.127500
130.410000	0.132500
130.510000	0.137500
130.610000	0.132500
130.710000	0.130000
130.810000	0.130000
130.910000	0.130000
131.010000	0.130000
131.110000	0.122500
131.210000	0.122500
131.310000	0.132500
131.410000	0.127500
131.510000	0.132500
131.610000	0.142500
131.710000	0.137500
131.810000	0.137500
131.910000	0.140000
132.010000	0.145000
132.110000	0.147500
132.210000	0.157500
132.310000	0.152500
132.410000	0.150000
132.510000	0.145000
132.610000	0.145000
132.710000	0.155000
132.810000	0.160000
132.910000	0.157500
133.010000	0.157500
133.110000	0.155000
133.210000	0.155000
133.310000	0.142500
133.410000	0.142500
133.510000	0.137500
133.610000	0.127500
133.710000	0.132500
133.810000	0.132500
133.910000	0.135000
134.010000	0.132500
134.110000	0.125000
134.210000	0.130000
134.310000	0.137500
134.410000	0.132500
134.510000	0.140000
134.610000	0.137500
134.710000	0.125000
134.810000	0.125000
134.910000	0.130000
135.010000	0.125000
135.110000	0.122500
135.210000	0.122500
135.310000	0.125000
135.410000	0.117500
135.510000	0.110000
135.610000	0.117500
135.710000	0.122500
135.810000	0.120000
135.910000	0.115000
136.010000	0.117500
136.110000	0.122500
136.210000	0.117500
136.310000	0.110000
136.410000	0.115000
136.510000	0.120000
136.610000	0.122500
136.710000	0.137500
136.810000	0.142500
136.910000	0.135000
137.010000	0.135000
137.110000	0.147500
137.210000	0.147500
137.310000	0.145000
137.410000	0.147500
137.510000	0.145000
137.610000	0.145000
137.710000	0.140000
137.810000	0.147500
137.910000	0.147500
138.010000	0.150000
138.110000	0.152500
138.210000	0.157500
138.310000	0.160000
138.410000	0.160000
138.510000	0.157500
138.610000	0.167500
138.710000	0.162500
138.810000	0.147500
138.910000	0.152500
139.010000	0.152500
139.110000	0.150000
139.210000	0.150000
139.310000	0.162500
139.410000	0.160000
139.510000	0.162500
139.610000	0.165000
139.710000	0.162500
139.810000	0.152500
139.910000	0.157500
140.010000	0.160000
140.110000	0.160000
140.210000	0.162500
140.310000	0.155000
140.410000	0.157500
140.510000	0.162500
140.610000	0.147500
140.710000	0.147500
140.810000	0.150000
140.910000	0.150000
141.010000	0.160000
141.110000	0.160000
141.210000	0.155000
141.310000	0.145000
141.410000	0.147500
141.510000	0.147500
141.610000	0.147500
141.710000	0.157500
141.810000	0.167500
141.910000	0.170000
142.010000	0.160000
142.110000	0.157500
142.210000	0.157500
142.310000	0.150000
142.410000	0.152500
142.510000	0.147500
142.610000	0.147500
142.710000	0.142500
142.810000	0.147500
142.910000	0.145000
143.010000	0.142500
143.110000	0.137500
143.210000	0.140000
143.310000	0.142500
143.410000	0.140000
143.510000	0.145000
143.610000	0.142500
143.710000	0.135000
143.810000	0.125000
143.910000	0.122500
144.010000	0.135000
144.110000	0.135000
144.210000	0.137500
144.310000	0.137500
144.410000	0.137500
144.510000	0.135000
144.610000	0.137500
144.710000	0.127500
144.810000	0.125000
144.910000	0.137500
145.010000	0.135000
145.110000	0.135000
145.210000	0.135000
145.310000	0.130000
145.410000	0.135000
145.510000	0.137500
145.610000	0.142500
145.710000	0.137500
145.810000	0.135000
145.910000	0.135000
146.010000	0.130000
146.110000	0.127500
146.210000	0.125000
146.310000	0.122500
146.410000	0.122500
146.510000	0.132500
146.610000	0.130000
146.710000	0.137500
146.810000	0.145000
146.910000	0.135000
147.010000	0.145000
147.110000	0.150000
147.210000	0.157500
147.310000	0.160000
147.410000	0.157500
147.510000	0.150000
147.610000	0.147500
147.710000	0.155000
147.810000	0.165000
147.910000	0.160000
148.010000	0.157500
148.110000	0.157500
148.210000	0.155000
148.310000	0.157500
148.410000	0.167500
148.510000	0.172500
148.610000	0.167500
148.710000	0.167500
148.810000	0.157500
148.910000	0.162500
149.010000	0.157500
149.110000	0.155000
149.210000	0.152500
149.310000	0.147500
149.410000	0.150000
149.510000	0.152500
149.610000	0.155000
149.710000	0.147500
149.810000	0.137500
149.910000	0.130000
150.010000	0.125000
150.110000	0.125000
150.210000	0.125000
150.310000	0.130000
150.410000	0.125000
150.510000	0.120000
150.610000	0.122500
150.710000	0.122500
150.810000	0.127500
150.910000	0.127500
151.010000	0.122500
151.110000	0.117500
151.210000	0.122500
151.310000	0.132500
151.410000	0.145000
151.510000	0.142500
151.610000	0.142500
151.710000	0.145000
151.810000	0.152500
151.910000	0.160000
152.010000	0.157500
152.110000	0.162500
152.210000	0.172500
152.310000	0.170000
152.410000	0.165000
152.510000	0.155000
152.610000	0.155000
152.710000	0.155000
152.810000	0.145000
152.910000	0.142500
153.010000	0.145000
153.110000	0.150000
153.210000	0.140000
153.310000	0.140000
153.410000	0.127500
153.510000	0.127500
153.610000	0.125000
153.710000	0.127500
153.810000	0.127500
153.910000	0.125000
154.010000	0.127500
154.110000	0.132500
154.210000	0.125000
154.310000	0.125000
154.410000	0.122500
154.510000	0.132500
154.610000	0.142500
154.710000	0.140000
154.810000	0.140000
154.910000	0.140000
155.010000	0.142500
155.110000	0.150000
155.210000	0.152500
155.310000	0.150000
155.410000	0.150000
155.510000	0.147500
155.610000	0.145000
155.710000	0.140000
155.810000	0.137500
155.910000	0.135000
156.010000	0.140000
156.110000	0.137500
156.210000	0.142500
156.310000	0.142500
156.410000	0.150000
156.510000	0.155000
156.610000	0.147500
156.710000	0.155000
156.810000	0.157500
156.910000	0.165000
157.010000	0.162500
157.110000	0.155000
157.210000	0.150000
157.310000	0.152500
157.410000	0.155000
157.510000	0.152500
157.610000	0.160000
157.710000	0.160000
157.810000	0.160000
157.910000	0.167500
158.010000	0.165000
158.110000	0.157500
158.210000	0.150000
158.310000	0.145000
158.410000	0.137500
158.510000	0.125000
158.610000	0.130000
158.710000	0.127500
158.810000	0.117500
158.910000	0.112500
159.010000	0.112500
159.110000	0.122500
159.210000	0.132500
159.310000	0.125000
159.410000	0.125000
159.510000	0.135000
159.610000	0.137500
159.710000	0.142500
159.810000	0.142500
159.910000	0.135000
160.010000	0.135000
160.110000	0.135000
160.210000	0.147500
160.310000	0.157500
160.410000	0.162500
160.510000	0.162500
160.610000	0.165000
160.710000	0.160000
160.810000	0.172500
160.910000	0.175000
161.010000	0.170000
161.110000	0.167500
161.210000	0.160000
161.310000	0.162500
161.410000	0.155000
161.510000	0.145000
161.610000	0.140000
161.710000	0.137500
161.810000	0.140000
161.910000	0.145000
162.010000	0.147500
162.110000	0.150000
162.210000	0.142500
162.310000	0.145000
162.410000	0.145000
162.510000	0.147500
162.610000	0.147500
162.710000	0.152500
162.810000	0.147500
162.910000	0.142500
163.010000	0.152500
163.110000	0.152500
163.210000	0.155000
163.310000	0.160000
163.410000	0.172500
163.510000	0.180000
163.610000	0.180000
163.710000	0.180000
163.810000	0.172500
163.910000	0.175000
164.010000	0.175000
164.110000	0.182500
164.210000	0.185000
164.310000	0.187500
164.410000	0.180000
164.510000	0.172500
164.610000	0.160000
164.710000	0.155000
164.810000	0.155000
164.910000	0.162500
165.010000	0.152500
165.110000	0.150000
165.210000	0.145000
165.310000	0.142500
165.410000	0.132500
165.510000	0.130000
165.610000	0.130000
165.710000	0.137500
165.810000	0.145000
165.910000	0.137500
166.010000	0.135000
166.110000	0.127500
166.210000	0.115000
166.310000	0.112500
166.410000	0.115000
166.510000	0.127500
166.610000	0.132500
166.710000	0.135000
166.810000	0.142500
166.910000	0.140000
167.010000	0.150000
167.110000	0.157500
167.210000	0.157500
167.310000	0.157500
167.410000	0.155000
167.510000	0.155000
167.610000	0.160000
167.710000	0.152500
167.810000	0.150000
167.910000	0.152500
168.010000	0.160000
168.110000	0.167500
168.210000	0.170000
168.310000	0.162500
168.410000	0.160000
168.510000	0.157500
168.610000	0.157500
168.710000	0.155000
168.810000	0.150000
168.910000	0.135000
169.010000	0.135000
169.110000	0.135000
169.210000	0.140000
169.310000	0.140000
169.410000	0.155000
169.510000	0.152500
169.610000	0.152500
169.710000	0.150000
169.810000	0.150000
169.910000	0.150000
170.010000	0.150000
170.110000	0.145000
170.210000	0.142500
170.310000	0.147500
170.410000	0.157500
170.510000	0.162500
170.610000	0.160000
170.710000	0.165000
170.810000	0.170000
170.910000	0.172500
171.010000	0.170000
171.110000	0.162500
171.210000	0.167500
171.310000	0.170000
171.410000	0.152500
171.510000	0.167500
171.610000	0.160000
171.710000	0.157500
171.810000	0.155000
171.910000	0.152500
172.010000	0.152500
172.110000	0.155000
172.210000	0.162500
172.310000	0.165000
172.410000	0.165000
172.510000	0.165000
172.610000	0.155000
172.710000	0.150000
172.810000	0.155000
172.910000	0.155000
173.010000	0.160000
173.110000	0.150000
173.210000	0.140000
173.310000	0.142500
173.410000	0.142500
173.510000	0.132500
173.610000	0.127500
173.710000	0.127500
173.810000	0.127500
173.910000	0.130000
174.010000	0.130000
174.110000	0.120000
174.210000	0.125000
174.310000	0.127500
174.410000	0.120000
174.510000	0.112500
174.610000	0.115000
174.710000	0.115000
174.810000	0.110000
174.910000	0.110000
175.010000	0.102500
175.110000	0.115000
175.210000	0.122500
175.310000	0.122500
175.410000	0.120000
175.510000	0.120000
175.610000	0.135000
175.710000	0.137500
175.810000	0.142500
175.910000	0.145000
176.010000	0.147500
176.110000	0.155000
176.210000	0.147500
176.310000	0.150000
176.410000	0.150000
176.510000	0.160000
176.610000	0.160000
176.710000	0.155000
176.810000	0.152500
176.910000	0.152500
177.010000	0.152500
177.110000	0.147500
177.210000	0.150000
177.310000	0.150000
177.410000	0.150000
177.510000	0.152500
177.610000	0.140000
177.710000	0.142500
177.810000	0.135000
177.910000	0.142500
178.010000	0.142500
178.110000	0.142500
178.210000	0.152500
178.310000	0.160000
178.410000	0.157500
178.510000	0.157500
178.610000	0.157500
178.710000	0.165000
178.810000	0.165000
178.910000	0.162500
179.010000	0.172500
179.110000	0.170000
179.210000	0.162500
179.310000	0.162500
179.410000	0.165000
179.510000	0.160000
179.610000	0.162500
179.710000	0.155000
179.810000	0.157500
179.910000	0.152500
180.010000	0.160000
180.110000	0.160000
180.210000	0.155000
180.310000	0.150000
180.410000	0.155000
180.510000	0.150000
180.610000	0.147500
180.710000	0.142500
180.810000	0.150000
180.910000	0.152500
181.010000	0.150000
181.110000	0.150000
181.210000	0.155000
181.310000	0.157500
181.410000	0.155000
181.510000	0.157500
181.610000	0.152500
181.710000	0.157500
181.810000	0.152500
181.910000	0.155000
182.010000	0.140000
182.110000	0.122500
182.210000	0.122500
182.310000	0.125000
182.410000	0.120000
182.510000	0.115000
182.610000	0.130000
182.710000	0.145000
182.810000	0.135000
182.910000	0.130000
183.010000	0.140000
183.110000	0.140000
183.210000	0.140000
183.310000	0.145000
183.410000	0.145000
183.510000	0.145000
183.610000	0.147500
183.710000	0.147500
183.810000	0.157500
183.910000	0.167500
184.010000	0.167500
184.110000	0.167500
184.210000	0.172500
184.310000	0.165000
184.410000	0.167500
184.510000	0.185000
184.610000	0.170000
184.710000	0.155000
184.810000	0.165000
184.910000	0.167500
185.010000	0.152500
185.110000	0.150000
185.210000	0.155000
185.310000	0.150000
185.410000	0.145000
185.510000	0.145000
185.610000	0.147500
185.710000	0.147500
185.810000	0.137500
185.910000	0.127500
186.010000	0.140000
186.110000	0.140000
186.210000	0.130000
186.310000	0.135000
186.410000	0.130000
186.510000	0.120000
186.610000	0.120000
186.710000	0.127500
186.810000	0.135000
186.910000	0.132500
187.010000	0.140000
187.110000	0.140000
187.210000	0.142500
187.310000	0.137500
187.410000	0.145000
187.510000	0.145000
187.610000	0.145000
187.710000	0.142500
187.810000	0.150000
187.910000	0.150000
188.010000	0.140000
188.110000	0.142500
188.210000	0.150000
188.310000	0.132500
188.410000	0.132500
188.510000	0.130000
188.610000	0.137500
188.710000	0.125000
188.810000	0.115000
188.910000	0.115000
189.010000	0.115000
189.110000	0.117500
189.210000	0.115000
189.310000	0.120000
189.410000	0.107500
189.510000	0.115000
189.610000	0.122500
189.710000	0.122500
189.810000	0.125000
189.910000	0.147500
190.010000	0.147500
190.110000	0.140000
190.210000	0.135000
190.310000	0.145000
190.410000	0.152500
190.510000	0.160000
190.610000	0.152500
190.710000	0.157500
190.810000	0.165000
190.910000	0.157500
191.010000	0.155000
191.110000	0.155000
191.210000	0.157500
191.310000	0.160000
191.410000	0.172500
191.510000	0.170000
191.610000	0.160000
191.710000	0.162500
191.810000	0.157500
191.910000	0.152500
192.010000	0.150000
192.110000	0.155000
192.210000	0.162500
192.310000	0.150000
192.410000	0.147500
192.510000	0.142500
192.610000	0.157500
192.710000	0.162500
192.810000	0.160000
192.910000	0.165000
193.010000	0.170000
193.110000	0.167500
193.210000	0.180000
193.310000	0.177500
193.410000	0.167500
193.510000	0.170000
193.610000	0.175000
193.710000	0.182500
193.810000	0.177500
193.910000	0.167500
194.010000	0.177500
194.110000	0.175000
194.210000	0.167500
194.310000	0.172500
194.410000	0.172500
194.510000	0.177500
194.610000	0.165000
194.710000	0.165000
194.810000	0.165000
194.910000	0.170000
195.010000	0.165000
195.110000	0.167500
195.210000	0.157500
195.310000	0.147500
195.410000	0.150000
195.510000	0.137500
195.610000	0.142500
195.710000	0.137500
195.810000	0.135000
195.910000	0.140000
196.010000	0.135000
196.110000	0.132500
196.210000	0.135000
196.310000	0.142500
196.410000	0.137500
196.510000	0.132500
196.610000	0.130000
196.710000	0.122500
196.810000	0.125000
196.910000	0.120000
197.010000	0.112500
197.110000	0.112500
197.210000	0.115000
197.310000	0.117500
197.410000	0.120000
197.510000	0.125000
197.610000	0.120000
197.710000	0.117500
197.810000	0.110000
197.910000	0.115000
198.010000	0.115000
198.110000	0.117500
198.210000	0.117500
198.310000	0.110000
198.410000	0.115000
198.510000	0.112500
198.610000	0.112500
198.710000	0.112500
198.810000	0.110000
198.910000	0.112500
199.010000	0.117500
199.110000	0.120000
199.210000	0.117500
199.310000	0.120000
199.410000	0.120000
199.510000	0.125000
199.610000	0.125000
199.710000	0.132500
199.810000	0.140000
199.910000	0.147500
200.010000	0.147500
[truncated: 63,536 more rows]
