# Supplementary material for: Efficient Transmission of Subthreshold Signals in Complex Networks of Spiking Neurons
Source: PLoS One. 2015 Mar 23;10(3):e0121156. doi: 10.1371/journal.pone.0121156 (PMC4409401; doi:10.1371/journal.pone.0121156)
Supplement: S2 Raw Data — (TAR) [file pone.0121156.s002.tar › m_600p.txt]

0.110000	0.045000
0.210000	0.047500
0.310000	0.047500
0.410000	0.050000
0.510000	0.047500
0.610000	0.050000
0.710000	0.050000
0.810000	0.062500
0.910000	0.060000
1.010000	0.065000
1.110000	0.075000
1.210000	0.077500
1.310000	0.072500
1.410000	0.072500
1.510000	0.080000
1.610000	0.085000
1.710000	0.087500
1.810000	0.087500
1.910000	0.085000
2.010000	0.085000
2.110000	0.092500
2.210000	0.092500
2.310000	0.095000
2.410000	0.102500
2.510000	0.105000
2.610000	0.105000
2.710000	0.107500
2.810000	0.102500
2.910000	0.110000
3.010000	0.102500
3.110000	0.095000
3.210000	0.102500
3.310000	0.100000
3.410000	0.102500
3.510000	0.102500
3.610000	0.097500
3.710000	0.097500
3.810000	0.097500
3.910000	0.097500
4.010000	0.102500
4.110000	0.097500
4.210000	0.097500
4.310000	0.100000
4.410000	0.097500
4.510000	0.097500
4.610000	0.102500
4.710000	0.102500
4.810000	0.102500
4.910000	0.095000
5.010000	0.095000
5.110000	0.092500
5.210000	0.087500
5.310000	0.095000
5.410000	0.100000
5.510000	0.095000
5.610000	0.092500
5.710000	0.097500
5.810000	0.095000
5.910000	0.092500
6.010000	0.087500
6.110000	0.090000
6.210000	0.092500
6.310000	0.095000
6.410000	0.087500
6.510000	0.085000
6.610000	0.085000
6.710000	0.075000
6.810000	0.077500
6.910000	0.077500
7.010000	0.080000
7.110000	0.085000
7.210000	0.082500
7.310000	0.080000
7.410000	0.070000
7.510000	0.072500
7.610000	0.080000
7.710000	0.080000
7.810000	0.077500
7.910000	0.080000
8.010000	0.077500
8.110000	0.075000
8.210000	0.075000
8.310000	0.070000
8.410000	0.067500
8.510000	0.065000
8.610000	0.067500
8.710000	0.065000
8.810000	0.065000
8.910000	0.062500
9.010000	0.060000
9.110000	0.062500
9.210000	0.060000
9.310000	0.057500
9.410000	0.057500
9.510000	0.057500
9.610000	0.052500
9.710000	0.050000
9.810000	0.052500
9.910000	0.062500
10.010000	0.065000
10.110000	0.062500
10.210000	0.062500
10.310000	0.057500
10.410000	0.057500
10.510000	0.062500
10.610000	0.065000
10.710000	0.067500
10.810000	0.062500
10.910000	0.062500
11.010000	0.062500
11.110000	0.060000
11.210000	0.060000
11.310000	0.062500
11.410000	0.065000
11.510000	0.062500
11.610000	0.062500
11.710000	0.057500
11.810000	0.057500
11.910000	0.050000
12.010000	0.052500
12.110000	0.055000
12.210000	0.062500
12.310000	0.062500
12.410000	0.067500
12.510000	0.062500
12.610000	0.057500
12.710000	0.057500
12.810000	0.057500
12.910000	0.052500
13.010000	0.047500
13.110000	0.047500
13.210000	0.045000
13.310000	0.045000
13.410000	0.042500
13.510000	0.045000
13.610000	0.052500
13.710000	0.057500
13.810000	0.057500
13.910000	0.052500
14.010000	0.047500
14.110000	0.045000
14.210000	0.040000
14.310000	0.040000
14.410000	0.040000
14.510000	0.035000
14.610000	0.032500
14.710000	0.035000
14.810000	0.040000
14.910000	0.042500
15.010000	0.042500
15.110000	0.040000
15.210000	0.042500
15.310000	0.040000
15.410000	0.042500
15.510000	0.040000
15.610000	0.040000
15.710000	0.035000
15.810000	0.032500
15.910000	0.037500
16.010000	0.037500
16.110000	0.037500
16.210000	0.037500
16.310000	0.042500
16.410000	0.050000
16.510000	0.055000
16.610000	0.055000
16.710000	0.060000
16.810000	0.055000
16.910000	0.052500
17.010000	0.060000
17.110000	0.060000
17.210000	0.062500
17.310000	0.065000
17.410000	0.067500
17.510000	0.067500
17.610000	0.065000
17.710000	0.067500
17.810000	0.072500
17.910000	0.075000
18.010000	0.080000
18.110000	0.087500
18.210000	0.090000
18.310000	0.085000
18.410000	0.077500
18.510000	0.072500
18.610000	0.077500
18.710000	0.075000
18.810000	0.075000
18.910000	0.085000
19.010000	0.085000
19.110000	0.087500
19.210000	0.082500
19.310000	0.082500
19.410000	0.080000
19.510000	0.087500
19.610000	0.087500
19.710000	0.095000
19.810000	0.095000
19.910000	0.095000
20.010000	0.092500
20.110000	0.097500
20.210000	0.105000
20.310000	0.105000
20.410000	0.110000
20.510000	0.112500
20.610000	0.130000
20.710000	0.127500
20.810000	0.142500
20.910000	0.145000
21.010000	0.147500
21.110000	0.160000
21.210000	0.162500
21.310000	0.165000
21.410000	0.172500
21.510000	0.165000
21.610000	0.170000
21.710000	0.170000
21.810000	0.167500
21.910000	0.165000
22.010000	0.160000
22.110000	0.152500
22.210000	0.142500
22.310000	0.147500
22.410000	0.142500
22.510000	0.142500
22.610000	0.122500
22.710000	0.125000
22.810000	0.117500
22.910000	0.102500
23.010000	0.095000
23.110000	0.082500
23.210000	0.080000
23.310000	0.080000
23.410000	0.067500
23.510000	0.067500
23.610000	0.062500
23.710000	0.060000
23.810000	0.055000
23.910000	0.055000
24.010000	0.057500
24.110000	0.055000
24.210000	0.057500
24.310000	0.047500
24.410000	0.050000
24.510000	0.047500
24.610000	0.050000
24.710000	0.052500
24.810000	0.052500
24.910000	0.052500
25.010000	0.052500
25.110000	0.055000
25.210000	0.052500
25.310000	0.055000
25.410000	0.055000
25.510000	0.052500
25.610000	0.050000
25.710000	0.047500
25.810000	0.047500
25.910000	0.045000
26.010000	0.047500
26.110000	0.047500
26.210000	0.042500
26.310000	0.045000
26.410000	0.050000
26.510000	0.050000
26.610000	0.047500
26.710000	0.040000
26.810000	0.037500
26.910000	0.032500
27.010000	0.030000
27.110000	0.030000
27.210000	0.027500
27.310000	0.025000
27.410000	0.025000
27.510000	0.025000
27.610000	0.025000
27.710000	0.030000
27.810000	0.027500
27.910000	0.027500
28.010000	0.025000
28.110000	0.022500
28.210000	0.022500
28.310000	0.020000
28.410000	0.015000
28.510000	0.015000
28.610000	0.017500
28.710000	0.017500
28.810000	0.020000
28.910000	0.020000
29.010000	0.020000
29.110000	0.020000
29.210000	0.022500
29.310000	0.022500
29.410000	0.020000
29.510000	0.020000
29.610000	0.017500
29.710000	0.012500
29.810000	0.015000
29.910000	0.015000
30.010000	0.015000
30.110000	0.017500
30.210000	0.020000
30.310000	0.020000
30.410000	0.022500
30.510000	0.020000
30.610000	0.017500
30.710000	0.020000
30.810000	0.017500
30.910000	0.017500
31.010000	0.017500
31.110000	0.015000
31.210000	0.015000
31.310000	0.012500
31.410000	0.012500
31.510000	0.012500
31.610000	0.012500
31.710000	0.017500
31.810000	0.017500
31.910000	0.020000
32.010000	0.020000
32.110000	0.017500
32.210000	0.017500
32.310000	0.020000
32.410000	0.017500
32.510000	0.017500
32.610000	0.022500
32.710000	0.020000
32.810000	0.020000
32.910000	0.022500
33.010000	0.025000
33.110000	0.027500
33.210000	0.030000
33.310000	0.030000
33.410000	0.032500
33.510000	0.035000
33.610000	0.037500
33.710000	0.035000
33.810000	0.032500
33.910000	0.032500
34.010000	0.032500
34.110000	0.032500
34.210000	0.037500
34.310000	0.032500
34.410000	0.035000
34.510000	0.040000
34.610000	0.037500
34.710000	0.037500
34.810000	0.042500
34.910000	0.042500
35.010000	0.047500
35.110000	0.047500
35.210000	0.047500
35.310000	0.050000
35.410000	0.047500
35.510000	0.050000
35.610000	0.050000
35.710000	0.050000
35.810000	0.062500
35.910000	0.065000
36.010000	0.070000
36.110000	0.072500
36.210000	0.072500
36.310000	0.077500
36.410000	0.080000
36.510000	0.080000
36.610000	0.087500
36.710000	0.090000
36.810000	0.087500
36.910000	0.090000
37.010000	0.087500
37.110000	0.090000
37.210000	0.097500
37.310000	0.100000
37.410000	0.110000
37.510000	0.107500
37.610000	0.112500
37.710000	0.115000
37.810000	0.107500
37.910000	0.107500
38.010000	0.110000
38.110000	0.115000
38.210000	0.120000
38.310000	0.130000
38.410000	0.127500
38.510000	0.130000
38.610000	0.125000
38.710000	0.127500
38.810000	0.135000
38.910000	0.137500
39.010000	0.147500
39.110000	0.152500
39.210000	0.142500
39.310000	0.140000
39.410000	0.135000
39.510000	0.150000
39.610000	0.147500
39.710000	0.152500
39.810000	0.160000
39.910000	0.157500
40.010000	0.157500
40.110000	0.162500
40.210000	0.160000
40.310000	0.150000
40.410000	0.150000
40.510000	0.152500
40.610000	0.145000
40.710000	0.145000
40.810000	0.142500
40.910000	0.135000
41.010000	0.127500
41.110000	0.125000
41.210000	0.130000
41.310000	0.130000
41.410000	0.130000
41.510000	0.115000
41.610000	0.112500
41.710000	0.105000
41.810000	0.095000
41.910000	0.097500
42.010000	0.092500
42.110000	0.082500
42.210000	0.075000
42.310000	0.072500
42.410000	0.072500
42.510000	0.065000
42.610000	0.070000
42.710000	0.067500
42.810000	0.062500
42.910000	0.060000
43.010000	0.057500
43.110000	0.047500
43.210000	0.045000
43.310000	0.042500
43.410000	0.042500
43.510000	0.037500
43.610000	0.037500
43.710000	0.037500
43.810000	0.035000
43.910000	0.035000
44.010000	0.040000
44.110000	0.040000
44.210000	0.040000
44.310000	0.045000
44.410000	0.047500
44.510000	0.045000
44.610000	0.042500
44.710000	0.040000
44.810000	0.037500
44.910000	0.037500
45.010000	0.037500
45.110000	0.037500
45.210000	0.035000
45.310000	0.035000
45.410000	0.035000
45.510000	0.032500
45.610000	0.032500
45.710000	0.030000
45.810000	0.030000
45.910000	0.025000
46.010000	0.020000
46.110000	0.020000
46.210000	0.020000
46.310000	0.017500
46.410000	0.017500
46.510000	0.017500
46.610000	0.017500
46.710000	0.017500
46.810000	0.020000
46.910000	0.020000
47.010000	0.020000
47.110000	0.022500
47.210000	0.020000
47.310000	0.020000
47.410000	0.022500
47.510000	0.022500
47.610000	0.025000
47.710000	0.025000
47.810000	0.027500
47.910000	0.025000
48.010000	0.025000
48.110000	0.022500
48.210000	0.025000
48.310000	0.022500
48.410000	0.017500
48.510000	0.020000
48.610000	0.017500
48.710000	0.022500
48.810000	0.022500
48.910000	0.022500
49.010000	0.025000
49.110000	0.025000
49.210000	0.030000
49.310000	0.035000
49.410000	0.040000
49.510000	0.045000
49.610000	0.055000
49.710000	0.060000
49.810000	0.057500
49.910000	0.060000
50.010000	0.065000
50.110000	0.067500
50.210000	0.067500
50.310000	0.070000
50.410000	0.070000
50.510000	0.072500
50.610000	0.075000
50.710000	0.080000
50.810000	0.087500
50.910000	0.087500
51.010000	0.087500
51.110000	0.092500
51.210000	0.092500
51.310000	0.090000
51.410000	0.082500
51.510000	0.080000
51.610000	0.070000
51.710000	0.072500
51.810000	0.072500
51.910000	0.077500
52.010000	0.080000
52.110000	0.080000
52.210000	0.082500
52.310000	0.085000
52.410000	0.090000
52.510000	0.087500
52.610000	0.090000
52.710000	0.085000
52.810000	0.077500
52.910000	0.077500
53.010000	0.082500
53.110000	0.077500
53.210000	0.082500
53.310000	0.082500
53.410000	0.082500
53.510000	0.095000
53.610000	0.097500
53.710000	0.100000
53.810000	0.102500
53.910000	0.095000
54.010000	0.095000
54.110000	0.095000
54.210000	0.090000
54.310000	0.090000
54.410000	0.085000
54.510000	0.087500
54.610000	0.087500
54.710000	0.090000
54.810000	0.095000
54.910000	0.097500
55.010000	0.097500
55.110000	0.110000
55.210000	0.102500
55.310000	0.102500
55.410000	0.110000
55.510000	0.100000
55.610000	0.102500
55.710000	0.097500
55.810000	0.097500
55.910000	0.102500
56.010000	0.107500
56.110000	0.110000
56.210000	0.117500
56.310000	0.117500
56.410000	0.122500
56.510000	0.122500
56.610000	0.120000
56.710000	0.120000
56.810000	0.120000
56.910000	0.122500
57.010000	0.122500
57.110000	0.115000
57.210000	0.115000
57.310000	0.110000
57.410000	0.107500
57.510000	0.102500
57.610000	0.102500
57.710000	0.107500
57.810000	0.105000
57.910000	0.107500
58.010000	0.100000
58.110000	0.100000
58.210000	0.095000
58.310000	0.092500
58.410000	0.090000
58.510000	0.085000
58.610000	0.082500
58.710000	0.077500
58.810000	0.075000
58.910000	0.067500
59.010000	0.065000
59.110000	0.062500
59.210000	0.062500
59.310000	0.062500
59.410000	0.062500
59.510000	0.060000
59.610000	0.055000
59.710000	0.047500
59.810000	0.045000
59.910000	0.040000
60.010000	0.035000
60.110000	0.032500
60.210000	0.032500
60.310000	0.030000
60.410000	0.027500
60.510000	0.027500
60.610000	0.027500
60.710000	0.030000
60.810000	0.027500
60.910000	0.027500
61.010000	0.022500
61.110000	0.020000
61.210000	0.020000
61.310000	0.025000
61.410000	0.022500
61.510000	0.027500
61.610000	0.027500
61.710000	0.025000
61.810000	0.030000
61.910000	0.030000
62.010000	0.030000
62.110000	0.032500
62.210000	0.037500
62.310000	0.037500
62.410000	0.035000
62.510000	0.035000
62.610000	0.035000
62.710000	0.030000
62.810000	0.032500
62.910000	0.035000
63.010000	0.035000
63.110000	0.037500
63.210000	0.035000
63.310000	0.035000
63.410000	0.037500
63.510000	0.032500
63.610000	0.035000
63.710000	0.037500
63.810000	0.037500
63.910000	0.035000
64.010000	0.037500
64.110000	0.040000
64.210000	0.032500
64.310000	0.032500
64.410000	0.035000
64.510000	0.035000
64.610000	0.035000
64.710000	0.037500
64.810000	0.035000
64.910000	0.037500
65.010000	0.042500
65.110000	0.040000
65.210000	0.042500
65.310000	0.037500
65.410000	0.035000
65.510000	0.037500
65.610000	0.037500
65.710000	0.037500
65.810000	0.037500
65.910000	0.035000
66.010000	0.037500
66.110000	0.040000
66.210000	0.045000
66.310000	0.047500
66.410000	0.047500
66.510000	0.047500
66.610000	0.047500
66.710000	0.052500
66.810000	0.052500
66.910000	0.050000
67.010000	0.042500
67.110000	0.042500
67.210000	0.045000
67.310000	0.050000
67.410000	0.052500
67.510000	0.052500
67.610000	0.050000
67.710000	0.050000
67.810000	0.055000
67.910000	0.057500
68.010000	0.052500
68.110000	0.045000
68.210000	0.047500
68.310000	0.042500
68.410000	0.042500
68.510000	0.047500
68.610000	0.052500
68.710000	0.047500
68.810000	0.052500
68.910000	0.055000
69.010000	0.057500
69.110000	0.062500
69.210000	0.067500
69.310000	0.082500
69.410000	0.077500
69.510000	0.080000
69.610000	0.085000
69.710000	0.090000
69.810000	0.090000
69.910000	0.090000
70.010000	0.090000
70.110000	0.092500
70.210000	0.087500
70.310000	0.092500
70.410000	0.102500
70.510000	0.102500
70.610000	0.105000
70.710000	0.110000
70.810000	0.112500
70.910000	0.112500
71.010000	0.120000
71.110000	0.120000
71.210000	0.115000
71.310000	0.100000
71.410000	0.105000
71.510000	0.107500
71.610000	0.105000
71.710000	0.105000
71.810000	0.100000
71.910000	0.100000
72.010000	0.107500
72.110000	0.107500
72.210000	0.112500
72.310000	0.112500
72.410000	0.107500
72.510000	0.107500
72.610000	0.105000
72.710000	0.105000
72.810000	0.105000
72.910000	0.107500
73.010000	0.102500
73.110000	0.100000
73.210000	0.102500
73.310000	0.102500
73.410000	0.102500
73.510000	0.110000
73.610000	0.110000
73.710000	0.105000
73.810000	0.107500
73.910000	0.117500
74.010000	0.115000
74.110000	0.117500
74.210000	0.110000
74.310000	0.115000
74.410000	0.122500
74.510000	0.120000
74.610000	0.112500
74.710000	0.110000
74.810000	0.105000
74.910000	0.100000
75.010000	0.095000
75.110000	0.092500
75.210000	0.092500
75.310000	0.092500
75.410000	0.087500
75.510000	0.080000
75.610000	0.072500
75.710000	0.072500
75.810000	0.070000
75.910000	0.060000
76.010000	0.057500
76.110000	0.057500
76.210000	0.060000
76.310000	0.060000
76.410000	0.047500
76.510000	0.045000
76.610000	0.045000
76.710000	0.045000
76.810000	0.045000
76.910000	0.047500
77.010000	0.047500
77.110000	0.047500
77.210000	0.045000
77.310000	0.042500
77.410000	0.045000
77.510000	0.045000
77.610000	0.042500
77.710000	0.042500
77.810000	0.042500
77.910000	0.045000
78.010000	0.042500
78.110000	0.042500
78.210000	0.040000
78.310000	0.035000
78.410000	0.032500
78.510000	0.032500
78.610000	0.035000
78.710000	0.037500
78.810000	0.037500
78.910000	0.037500
79.010000	0.037500
79.110000	0.040000
79.210000	0.045000
79.310000	0.042500
79.410000	0.042500
79.510000	0.045000
79.610000	0.047500
79.710000	0.052500
79.810000	0.050000
79.910000	0.047500
80.010000	0.050000
80.110000	0.052500
80.210000	0.052500
80.310000	0.052500
80.410000	0.050000
80.510000	0.047500
80.610000	0.045000
80.710000	0.040000
80.810000	0.037500
80.910000	0.035000
81.010000	0.037500
81.110000	0.035000
81.210000	0.030000
81.310000	0.030000
81.410000	0.027500
81.510000	0.025000
81.610000	0.027500
81.710000	0.027500
81.810000	0.027500
81.910000	0.027500
82.010000	0.025000
82.110000	0.020000
82.210000	0.020000
82.310000	0.020000
82.410000	0.020000
82.510000	0.022500
82.610000	0.025000
82.710000	0.025000
82.810000	0.025000
82.910000	0.025000
83.010000	0.022500
83.110000	0.022500
83.210000	0.025000
83.310000	0.027500
83.410000	0.025000
83.510000	0.037500
83.610000	0.032500
83.710000	0.030000
83.810000	0.030000
83.910000	0.035000
84.010000	0.037500
84.110000	0.040000
84.210000	0.042500
84.310000	0.042500
84.410000	0.042500
84.510000	0.045000
84.610000	0.042500
84.710000	0.052500
84.810000	0.055000
84.910000	0.055000
85.010000	0.055000
85.110000	0.057500
85.210000	0.067500
85.310000	0.070000
85.410000	0.075000
85.510000	0.065000
85.610000	0.065000
85.710000	0.067500
85.810000	0.067500
85.910000	0.067500
86.010000	0.075000
86.110000	0.072500
86.210000	0.077500
86.310000	0.077500
86.410000	0.082500
86.510000	0.077500
86.610000	0.085000
86.710000	0.080000
86.810000	0.075000
86.910000	0.080000
87.010000	0.082500
87.110000	0.085000
87.210000	0.087500
87.310000	0.090000
87.410000	0.082500
87.510000	0.085000
87.610000	0.097500
87.710000	0.105000
87.810000	0.105000
87.910000	0.105000
88.010000	0.107500
88.110000	0.115000
88.210000	0.110000
88.310000	0.117500
88.410000	0.115000
88.510000	0.115000
88.610000	0.115000
88.710000	0.122500
88.810000	0.130000
88.910000	0.125000
89.010000	0.125000
89.110000	0.120000
89.210000	0.120000
89.310000	0.122500
89.410000	0.125000
89.510000	0.122500
89.610000	0.115000
89.710000	0.115000
89.810000	0.115000
89.910000	0.117500
90.010000	0.110000
90.110000	0.105000
90.210000	0.107500
90.310000	0.100000
90.410000	0.102500
90.510000	0.110000
90.610000	0.110000
90.710000	0.110000
90.810000	0.105000
90.910000	0.110000
91.010000	0.112500
91.110000	0.115000
91.210000	0.110000
91.310000	0.105000
91.410000	0.107500
91.510000	0.115000
91.610000	0.112500
91.710000	0.107500
91.810000	0.107500
91.910000	0.102500
92.010000	0.097500
92.110000	0.102500
92.210000	0.095000
92.310000	0.097500
92.410000	0.095000
92.510000	0.095000
92.610000	0.090000
92.710000	0.085000
92.810000	0.082500
92.910000	0.077500
93.010000	0.080000
93.110000	0.080000
93.210000	0.075000
93.310000	0.070000
93.410000	0.070000
93.510000	0.060000
93.610000	0.057500
93.710000	0.057500
93.810000	0.055000
93.910000	0.055000
94.010000	0.052500
94.110000	0.050000
94.210000	0.047500
94.310000	0.045000
94.410000	0.047500
94.510000	0.042500
94.610000	0.040000
94.710000	0.037500
94.810000	0.035000
94.910000	0.037500
95.010000	0.032500
95.110000	0.030000
95.210000	0.030000
95.310000	0.037500
95.410000	0.035000
95.510000	0.035000
95.610000	0.035000
95.710000	0.032500
95.810000	0.035000
95.910000	0.032500
96.010000	0.035000
96.110000	0.032500
96.210000	0.032500
96.310000	0.037500
96.410000	0.035000
96.510000	0.037500
96.610000	0.037500
96.710000	0.035000
96.810000	0.035000
96.910000	0.035000
97.010000	0.032500
97.110000	0.032500
97.210000	0.032500
97.310000	0.022500
97.410000	0.022500
97.510000	0.022500
97.610000	0.025000
97.710000	0.022500
97.810000	0.022500
97.910000	0.022500
98.010000	0.020000
98.110000	0.022500
98.210000	0.022500
98.310000	0.025000
98.410000	0.020000
98.510000	0.020000
98.610000	0.017500
98.710000	0.017500
98.810000	0.020000
98.910000	0.022500
99.010000	0.020000
99.110000	0.020000
99.210000	0.025000
99.310000	0.037500
99.410000	0.040000
99.510000	0.045000
99.610000	0.045000
99.710000	0.050000
99.810000	0.055000
99.910000	0.057500
100.010000	0.062500
100.110000	0.060000
100.210000	0.060000
100.310000	0.062500
100.410000	0.067500
100.510000	0.072500
100.610000	0.072500
100.710000	0.075000
100.810000	0.077500
100.910000	0.075000
101.010000	0.080000
101.110000	0.077500
101.210000	0.075000
101.310000	0.065000
101.410000	0.062500
101.510000	0.057500
101.610000	0.062500
101.710000	0.062500
101.810000	0.057500
101.910000	0.057500
102.010000	0.062500
102.110000	0.072500
102.210000	0.075000
102.310000	0.070000
102.410000	0.072500
102.510000	0.077500
102.610000	0.077500
102.710000	0.077500
102.810000	0.072500
102.910000	0.075000
103.010000	0.077500
103.110000	0.077500
103.210000	0.075000
103.310000	0.075000
103.410000	0.080000
103.510000	0.090000
103.610000	0.087500
103.710000	0.090000
103.810000	0.097500
103.910000	0.097500
104.010000	0.087500
104.110000	0.080000
104.210000	0.082500
104.310000	0.090000
104.410000	0.090000
104.510000	0.082500
104.610000	0.085000
104.710000	0.095000
104.810000	0.102500
104.910000	0.102500
105.010000	0.115000
105.110000	0.115000
105.210000	0.115000
105.310000	0.115000
105.410000	0.117500
105.510000	0.107500
105.610000	0.102500
105.710000	0.107500
105.810000	0.102500
105.910000	0.107500
106.010000	0.112500
106.110000	0.115000
106.210000	0.112500
106.310000	0.110000
106.410000	0.110000
106.510000	0.107500
106.610000	0.112500
106.710000	0.100000
106.810000	0.100000
106.910000	0.102500
107.010000	0.087500
107.110000	0.085000
107.210000	0.090000
107.310000	0.087500
107.410000	0.092500
107.510000	0.095000
107.610000	0.097500
107.710000	0.095000
107.810000	0.092500
107.910000	0.092500
108.010000	0.087500
108.110000	0.085000
108.210000	0.090000
108.310000	0.092500
108.410000	0.085000
108.510000	0.090000
108.610000	0.082500
108.710000	0.085000
108.810000	0.085000
108.910000	0.082500
109.010000	0.085000
109.110000	0.082500
109.210000	0.080000
109.310000	0.080000
109.410000	0.072500
109.510000	0.070000
109.610000	0.072500
109.710000	0.072500
109.810000	0.072500
109.910000	0.067500
110.010000	0.065000
110.110000	0.067500
110.210000	0.062500
110.310000	0.062500
110.410000	0.065000
110.510000	0.057500
110.610000	0.057500
110.710000	0.060000
110.810000	0.055000
110.910000	0.050000
111.010000	0.052500
111.110000	0.052500
111.210000	0.050000
111.310000	0.052500
111.410000	0.052500
111.510000	0.052500
111.610000	0.052500
111.710000	0.052500
111.810000	0.047500
111.910000	0.047500
112.010000	0.045000
112.110000	0.040000
112.210000	0.037500
112.310000	0.035000
112.410000	0.030000
112.510000	0.032500
112.610000	0.035000
112.710000	0.035000
112.810000	0.032500
112.910000	0.032500
113.010000	0.027500
113.110000	0.032500
113.210000	0.032500
113.310000	0.032500
113.410000	0.035000
113.510000	0.032500
113.610000	0.030000
113.710000	0.025000
113.810000	0.030000
113.910000	0.027500
114.010000	0.027500
114.110000	0.027500
114.210000	0.027500
114.310000	0.025000
114.410000	0.030000
114.510000	0.032500
114.610000	0.035000
114.710000	0.035000
114.810000	0.042500
114.910000	0.047500
115.010000	0.052500
115.110000	0.052500
115.210000	0.050000
115.310000	0.055000
115.410000	0.055000
115.510000	0.052500
115.610000	0.052500
115.710000	0.057500
115.810000	0.057500
115.910000	0.052500
116.010000	0.057500
116.110000	0.065000
116.210000	0.067500
116.310000	0.070000
116.410000	0.067500
116.510000	0.062500
116.610000	0.057500
116.710000	0.057500
116.810000	0.057500
116.910000	0.062500
117.010000	0.060000
117.110000	0.062500
117.210000	0.060000
117.310000	0.055000
117.410000	0.060000
117.510000	0.065000
117.610000	0.070000
117.710000	0.065000
117.810000	0.075000
117.910000	0.075000
118.010000	0.070000
118.110000	0.067500
118.210000	0.065000
118.310000	0.062500
118.410000	0.062500
118.510000	0.065000
118.610000	0.067500
118.710000	0.072500
118.810000	0.067500
118.910000	0.065000
119.010000	0.062500
119.110000	0.065000
119.210000	0.067500
119.310000	0.067500
119.410000	0.060000
119.510000	0.055000
119.610000	0.052500
119.710000	0.055000
119.810000	0.045000
119.910000	0.047500
120.010000	0.055000
120.110000	0.057500
120.210000	0.062500
120.310000	0.065000
120.410000	0.062500
120.510000	0.062500
120.610000	0.070000
120.710000	0.065000
120.810000	0.070000
120.910000	0.070000
121.010000	0.070000
121.110000	0.075000
121.210000	0.077500
121.310000	0.085000
121.410000	0.082500
121.510000	0.087500
121.610000	0.092500
121.710000	0.102500
121.810000	0.102500
121.910000	0.105000
122.010000	0.107500
122.110000	0.102500
122.210000	0.100000
122.310000	0.102500
122.410000	0.107500
122.510000	0.112500
122.610000	0.115000
122.710000	0.120000
122.810000	0.110000
122.910000	0.115000
123.010000	0.115000
123.110000	0.112500
123.210000	0.115000
123.310000	0.110000
123.410000	0.110000
123.510000	0.105000
123.610000	0.102500
123.710000	0.095000
123.810000	0.102500
123.910000	0.100000
124.010000	0.100000
124.110000	0.100000
124.210000	0.097500
124.310000	0.095000
124.410000	0.095000
124.510000	0.097500
124.610000	0.085000
124.710000	0.085000
124.810000	0.092500
124.910000	0.092500
125.010000	0.095000
125.110000	0.092500
125.210000	0.085000
125.310000	0.092500
125.410000	0.095000
125.510000	0.102500
125.610000	0.102500
125.710000	0.102500
125.810000	0.092500
125.910000	0.097500
126.010000	0.095000
126.110000	0.095000
126.210000	0.102500
126.310000	0.102500
126.410000	0.105000
126.510000	0.107500
126.610000	0.107500
126.710000	0.105000
126.810000	0.100000
126.910000	0.095000
127.010000	0.085000
127.110000	0.085000
127.210000	0.087500
127.310000	0.080000
127.410000	0.077500
127.510000	0.077500
127.610000	0.075000
127.710000	0.072500
127.810000	0.075000
127.910000	0.072500
128.010000	0.070000
128.110000	0.070000
128.210000	0.060000
128.310000	0.055000
128.410000	0.050000
128.510000	0.045000
128.610000	0.047500
128.710000	0.055000
128.810000	0.052500
128.910000	0.052500
129.010000	0.052500
129.110000	0.050000
129.210000	0.050000
129.310000	0.052500
129.410000	0.052500
129.510000	0.050000
129.610000	0.045000
129.710000	0.045000
129.810000	0.047500
129.910000	0.042500
130.010000	0.042500
130.110000	0.042500
130.210000	0.042500
130.310000	0.042500
130.410000	0.042500
130.510000	0.040000
130.610000	0.040000
130.710000	0.027500
130.810000	0.032500
130.910000	0.037500
131.010000	0.037500
131.110000	0.037500
131.210000	0.032500
131.310000	0.030000
131.410000	0.032500
131.510000	0.035000
131.610000	0.035000
131.710000	0.035000
131.810000	0.035000
131.910000	0.032500
132.010000	0.030000
132.110000	0.027500
132.210000	0.030000
132.310000	0.035000
132.410000	0.037500
132.510000	0.035000
132.610000	0.035000
132.710000	0.035000
132.810000	0.030000
132.910000	0.035000
133.010000	0.030000
133.110000	0.035000
133.210000	0.037500
133.310000	0.037500
133.410000	0.032500
133.510000	0.030000
133.610000	0.032500
133.710000	0.032500
133.810000	0.037500
133.910000	0.040000
134.010000	0.042500
134.110000	0.045000
134.210000	0.042500
134.310000	0.040000
134.410000	0.037500
134.510000	0.037500
134.610000	0.035000
134.710000	0.040000
134.810000	0.042500
134.910000	0.037500
135.010000	0.042500
135.110000	0.042500
135.210000	0.037500
135.310000	0.037500
135.410000	0.040000
135.510000	0.040000
135.610000	0.042500
135.710000	0.045000
135.810000	0.045000
135.910000	0.047500
136.010000	0.052500
136.110000	0.052500
136.210000	0.055000
136.310000	0.052500
136.410000	0.055000
136.510000	0.060000
136.610000	0.065000
136.710000	0.062500
136.810000	0.065000
136.910000	0.067500
137.010000	0.070000
137.110000	0.070000
137.210000	0.070000
137.310000	0.072500
137.410000	0.077500
137.510000	0.082500
137.610000	0.080000
137.710000	0.082500
137.810000	0.085000
137.910000	0.080000
138.010000	0.077500
138.110000	0.090000
138.210000	0.097500
138.310000	0.105000
138.410000	0.110000
138.510000	0.107500
138.610000	0.107500
138.710000	0.107500
138.810000	0.107500
138.910000	0.102500
139.010000	0.097500
139.110000	0.097500
139.210000	0.107500
139.310000	0.112500
139.410000	0.117500
139.510000	0.112500
139.610000	0.112500
139.710000	0.112500
139.810000	0.117500
139.910000	0.125000
140.010000	0.125000
140.110000	0.117500
140.210000	0.110000
140.310000	0.105000
140.410000	0.097500
140.510000	0.105000
140.610000	0.107500
140.710000	0.115000
140.810000	0.117500
140.910000	0.117500
141.010000	0.130000
141.110000	0.130000
141.210000	0.122500
141.310000	0.120000
141.410000	0.110000
141.510000	0.107500
141.610000	0.107500
141.710000	0.112500
141.810000	0.105000
141.910000	0.095000
142.010000	0.097500
142.110000	0.095000
142.210000	0.095000
142.310000	0.105000
142.410000	0.105000
142.510000	0.102500
142.610000	0.090000
142.710000	0.082500
142.810000	0.085000
142.910000	0.082500
143.010000	0.075000
143.110000	0.077500
143.210000	0.075000
143.310000	0.070000
143.410000	0.075000
143.510000	0.077500
143.610000	0.077500
143.710000	0.072500
143.810000	0.075000
143.910000	0.080000
144.010000	0.075000
144.110000	0.072500
144.210000	0.070000
144.310000	0.062500
144.410000	0.060000
144.510000	0.060000
144.610000	0.060000
144.710000	0.057500
144.810000	0.055000
144.910000	0.055000
145.010000	0.057500
145.110000	0.055000
145.210000	0.055000
145.310000	0.055000
145.410000	0.050000
145.510000	0.050000
145.610000	0.047500
145.710000	0.042500
145.810000	0.040000
145.910000	0.035000
146.010000	0.032500
146.110000	0.032500
146.210000	0.040000
146.310000	0.037500
146.410000	0.037500
146.510000	0.037500
146.610000	0.037500
146.710000	0.040000
146.810000	0.037500
146.910000	0.035000
147.010000	0.032500
147.110000	0.030000
147.210000	0.025000
147.310000	0.025000
147.410000	0.030000
147.510000	0.032500
147.610000	0.032500
147.710000	0.035000
147.810000	0.040000
147.910000	0.040000
148.010000	0.040000
148.110000	0.040000
148.210000	0.035000
148.310000	0.035000
148.410000	0.035000
148.510000	0.035000
148.610000	0.035000
148.710000	0.042500
148.810000	0.040000
148.910000	0.042500
149.010000	0.045000
149.110000	0.042500
149.210000	0.050000
149.310000	0.050000
149.410000	0.047500
149.510000	0.042500
149.610000	0.042500
149.710000	0.042500
149.810000	0.037500
149.910000	0.035000
150.010000	0.035000
150.110000	0.032500
150.210000	0.032500
150.310000	0.040000
150.410000	0.040000
150.510000	0.037500
150.610000	0.037500
150.710000	0.035000
150.810000	0.040000
150.910000	0.042500
151.010000	0.040000
151.110000	0.037500
151.210000	0.035000
151.310000	0.035000
151.410000	0.035000
151.510000	0.035000
151.610000	0.037500
151.710000	0.040000
151.810000	0.042500
151.910000	0.050000
152.010000	0.050000
152.110000	0.057500
152.210000	0.057500
152.310000	0.060000
152.410000	0.057500
152.510000	0.062500
152.610000	0.070000
152.710000	0.067500
152.810000	0.070000
152.910000	0.072500
153.010000	0.070000
153.110000	0.070000
153.210000	0.070000
153.310000	0.072500
153.410000	0.077500
153.510000	0.075000
153.610000	0.072500
153.710000	0.067500
153.810000	0.065000
153.910000	0.060000
154.010000	0.065000
154.110000	0.065000
154.210000	0.067500
154.310000	0.065000
154.410000	0.075000
154.510000	0.072500
154.610000	0.072500
154.710000	0.077500
154.810000	0.075000
154.910000	0.080000
155.010000	0.080000
155.110000	0.085000
155.210000	0.087500
155.310000	0.095000
155.410000	0.090000
155.510000	0.095000
155.610000	0.102500
155.710000	0.102500
155.810000	0.105000
155.910000	0.110000
156.010000	0.112500
156.110000	0.112500
156.210000	0.117500
156.310000	0.117500
156.410000	0.107500
156.510000	0.110000
156.610000	0.102500
156.710000	0.100000
156.810000	0.100000
156.910000	0.102500
157.010000	0.105000
157.110000	0.102500
157.210000	0.105000
157.310000	0.102500
157.410000	0.105000
157.510000	0.105000
157.610000	0.102500
157.710000	0.100000
157.810000	0.100000
157.910000	0.097500
158.010000	0.090000
158.110000	0.090000
158.210000	0.085000
158.310000	0.095000
158.410000	0.097500
158.510000	0.097500
158.610000	0.102500
158.710000	0.102500
158.810000	0.105000
158.910000	0.097500
159.010000	0.097500
159.110000	0.092500
159.210000	0.087500
159.310000	0.087500
159.410000	0.092500
159.510000	0.090000
159.610000	0.085000
159.710000	0.087500
159.810000	0.090000
159.910000	0.087500
160.010000	0.087500
160.110000	0.087500
160.210000	0.082500
160.310000	0.070000
160.410000	0.067500
160.510000	0.067500
160.610000	0.067500
160.710000	0.067500
160.810000	0.062500
160.910000	0.065000
161.010000	0.062500
161.110000	0.065000
161.210000	0.060000
161.310000	0.060000
161.410000	0.052500
161.510000	0.052500
161.610000	0.052500
161.710000	0.052500
161.810000	0.050000
161.910000	0.052500
162.010000	0.052500
162.110000	0.050000
162.210000	0.047500
162.310000	0.050000
162.410000	0.050000
162.510000	0.045000
162.610000	0.045000
162.710000	0.042500
162.810000	0.040000
162.910000	0.037500
163.010000	0.042500
163.110000	0.040000
163.210000	0.042500
163.310000	0.042500
163.410000	0.042500
163.510000	0.042500
163.610000	0.050000
163.710000	0.060000
163.810000	0.060000
163.910000	0.055000
164.010000	0.057500
164.110000	0.057500
164.210000	0.060000
164.310000	0.057500
164.410000	0.057500
164.510000	0.060000
164.610000	0.060000
164.710000	0.060000
164.810000	0.062500
164.910000	0.060000
165.010000	0.057500
165.110000	0.060000
165.210000	0.060000
165.310000	0.057500
165.410000	0.065000
165.510000	0.065000
165.610000	0.057500
165.710000	0.047500
165.810000	0.050000
165.910000	0.052500
166.010000	0.050000
166.110000	0.052500
166.210000	0.052500
166.310000	0.055000
166.410000	0.052500
166.510000	0.050000
166.610000	0.052500
166.710000	0.050000
166.810000	0.052500
166.910000	0.055000
167.010000	0.060000
167.110000	0.060000
167.210000	0.065000
167.310000	0.060000
167.410000	0.057500
167.510000	0.055000
167.610000	0.057500
167.710000	0.057500
167.810000	0.055000
167.910000	0.052500
168.010000	0.057500
168.110000	0.055000
168.210000	0.057500
168.310000	0.060000
168.410000	0.062500
168.510000	0.060000
168.610000	0.057500
168.710000	0.060000
168.810000	0.055000
168.910000	0.052500
169.010000	0.050000
169.110000	0.047500
169.210000	0.047500
169.310000	0.050000
169.410000	0.052500
169.510000	0.050000
169.610000	0.047500
169.710000	0.047500
169.810000	0.045000
169.910000	0.057500
170.010000	0.052500
170.110000	0.050000
170.210000	0.045000
170.310000	0.040000
170.410000	0.045000
170.510000	0.047500
170.610000	0.052500
170.710000	0.052500
170.810000	0.055000
170.910000	0.055000
171.010000	0.050000
171.110000	0.050000
171.210000	0.050000
171.310000	0.050000
171.410000	0.057500
171.510000	0.062500
171.610000	0.060000
171.710000	0.067500
171.810000	0.077500
171.910000	0.070000
172.010000	0.075000
172.110000	0.080000
172.210000	0.082500
172.310000	0.085000
172.410000	0.080000
172.510000	0.080000
172.610000	0.082500
172.710000	0.082500
172.810000	0.082500
172.910000	0.085000
173.010000	0.090000
173.110000	0.090000
173.210000	0.087500
173.310000	0.087500
173.410000	0.080000
173.510000	0.080000
173.610000	0.087500
173.710000	0.082500
173.810000	0.090000
173.910000	0.085000
174.010000	0.097500
174.110000	0.097500
174.210000	0.102500
174.310000	0.105000
174.410000	0.107500
174.510000	0.110000
174.610000	0.100000
174.710000	0.100000
174.810000	0.097500
174.910000	0.097500
175.010000	0.092500
175.110000	0.097500
175.210000	0.097500
175.310000	0.105000
175.410000	0.102500
175.510000	0.102500
175.610000	0.097500
175.710000	0.097500
175.810000	0.087500
175.910000	0.095000
176.010000	0.082500
176.110000	0.080000
176.210000	0.077500
176.310000	0.077500
176.410000	0.082500
176.510000	0.085000
176.610000	0.087500
176.710000	0.090000
176.810000	0.095000
176.910000	0.095000
177.010000	0.095000
177.110000	0.095000
177.210000	0.097500
177.310000	0.087500
177.410000	0.085000
177.510000	0.085000
177.610000	0.090000
177.710000	0.087500
177.810000	0.090000
177.910000	0.087500
178.010000	0.087500
178.110000	0.090000
178.210000	0.092500
178.310000	0.090000
178.410000	0.080000
178.510000	0.080000
178.610000	0.080000
178.710000	0.085000
178.810000	0.087500
178.910000	0.085000
179.010000	0.087500
179.110000	0.085000
179.210000	0.087500
179.310000	0.090000
179.410000	0.087500
179.510000	0.082500
179.610000	0.080000
179.710000	0.077500
179.810000	0.067500
179.910000	0.065000
180.010000	0.062500
180.110000	0.060000
180.210000	0.055000
180.310000	0.055000
180.410000	0.057500
180.510000	0.052500
180.610000	0.055000
180.710000	0.055000
180.810000	0.050000
180.910000	0.050000
181.010000	0.052500
181.110000	0.050000
181.210000	0.045000
181.310000	0.045000
181.410000	0.045000
181.510000	0.047500
181.610000	0.045000
181.710000	0.050000
181.810000	0.050000
181.910000	0.052500
182.010000	0.055000
182.110000	0.060000
182.210000	0.060000
182.310000	0.062500
182.410000	0.057500
182.510000	0.055000
182.610000	0.050000
182.710000	0.052500
182.810000	0.050000
182.910000	0.045000
183.010000	0.045000
183.110000	0.045000
183.210000	0.052500
183.310000	0.052500
183.410000	0.050000
183.510000	0.052500
183.610000	0.057500
183.710000	0.057500
183.810000	0.060000
183.910000	0.057500
184.010000	0.052500
184.110000	0.045000
184.210000	0.047500
184.310000	0.047500
184.410000	0.052500
184.510000	0.060000
184.610000	0.072500
184.710000	0.067500
184.810000	0.070000
184.910000	0.070000
185.010000	0.065000
185.110000	0.062500
185.210000	0.062500
185.310000	0.060000
185.410000	0.060000
185.510000	0.062500
185.610000	0.060000
185.710000	0.057500
185.810000	0.060000
185.910000	0.057500
186.010000	0.057500
186.110000	0.062500
186.210000	0.062500
186.310000	0.065000
186.410000	0.062500
186.510000	0.060000
186.610000	0.050000
186.710000	0.055000
186.810000	0.050000
186.910000	0.057500
187.010000	0.062500
187.110000	0.062500
187.210000	0.062500
187.310000	0.067500
187.410000	0.067500
187.510000	0.070000
187.610000	0.072500
187.710000	0.067500
187.810000	0.075000
187.910000	0.077500
188.010000	0.077500
188.110000	0.075000
188.210000	0.070000
188.310000	0.070000
188.410000	0.072500
188.510000	0.072500
188.610000	0.070000
188.710000	0.070000
188.810000	0.070000
188.910000	0.067500
189.010000	0.062500
189.110000	0.065000
189.210000	0.067500
189.310000	0.062500
189.410000	0.067500
189.510000	0.065000
189.610000	0.060000
189.710000	0.065000
189.810000	0.057500
189.910000	0.060000
190.010000	0.067500
190.110000	0.070000
190.210000	0.075000
190.310000	0.072500
190.410000	0.072500
190.510000	0.072500
190.610000	0.072500
190.710000	0.082500
190.810000	0.085000
190.910000	0.085000
191.010000	0.087500
191.110000	0.085000
191.210000	0.082500
191.310000	0.082500
191.410000	0.077500
191.510000	0.080000
191.610000	0.077500
191.710000	0.075000
191.810000	0.080000
191.910000	0.075000
192.010000	0.072500
192.110000	0.075000
192.210000	0.072500
192.310000	0.070000
192.410000	0.072500
192.510000	0.072500
192.610000	0.080000
192.710000	0.072500
192.810000	0.065000
192.910000	0.072500
193.010000	0.070000
193.110000	0.072500
193.210000	0.072500
193.310000	0.075000
193.410000	0.075000
193.510000	0.072500
193.610000	0.072500
193.710000	0.072500
193.810000	0.070000
193.910000	0.075000
194.010000	0.077500
194.110000	0.087500
194.210000	0.087500
194.310000	0.095000
194.410000	0.092500
194.510000	0.082500
194.610000	0.075000
194.710000	0.080000
194.810000	0.082500
194.910000	0.082500
195.010000	0.082500
195.110000	0.080000
195.210000	0.080000
195.310000	0.077500
195.410000	0.077500
195.510000	0.080000
195.610000	0.077500
195.710000	0.080000
195.810000	0.075000
195.910000	0.067500
196.010000	0.065000
196.110000	0.052500
196.210000	0.052500
196.310000	0.047500
196.410000	0.052500
196.510000	0.060000
196.610000	0.062500
196.710000	0.060000
196.810000	0.057500
196.910000	0.062500
197.010000	0.055000
197.110000	0.055000
197.210000	0.057500
197.310000	0.060000
197.410000	0.067500
197.510000	0.065000
197.610000	0.067500
197.710000	0.065000
197.810000	0.065000
197.910000	0.075000
198.010000	0.075000
198.110000	0.072500
198.210000	0.075000
198.310000	0.072500
198.410000	0.070000
198.510000	0.067500
198.610000	0.062500
198.710000	0.057500
198.810000	0.057500
198.910000	0.057500
199.010000	0.055000
199.110000	0.060000
199.210000	0.057500
199.310000	0.065000
199.410000	0.062500
199.510000	0.065000
199.610000	0.070000
199.710000	0.067500
199.810000	0.070000
199.910000	0.065000
200.010000	0.062500
[truncated: 63,536 more rows]
