# Supplementary material for: Efficient Transmission of Subthreshold Signals in Complex Networks of Spiking Neurons
Source: PLoS One. 2015 Mar 23;10(3):e0121156. doi: 10.1371/journal.pone.0121156 (PMC4409401; doi:10.1371/journal.pone.0121156)
Supplement: S2 Raw Data — (TAR) [file pone.0121156.s002.tar › m_775.txt]

0.110000	0.070000
0.210000	0.065000
0.310000	0.067500
0.410000	0.066875
0.510000	0.068125
0.610000	0.068125
0.710000	0.068125
0.810000	0.070625
0.910000	0.073125
1.010000	0.075625
1.110000	0.070625
1.210000	0.070625
1.310000	0.071875
1.410000	0.071875
1.510000	0.075625
1.610000	0.075625
1.710000	0.076250
1.810000	0.074375
1.910000	0.076250
2.010000	0.075000
2.110000	0.075625
2.210000	0.075625
2.310000	0.074375
2.410000	0.075000
2.510000	0.072500
2.610000	0.074375
2.710000	0.075000
2.810000	0.075625
2.910000	0.071250
3.010000	0.070000
3.110000	0.069375
3.210000	0.070625
3.310000	0.070000
3.410000	0.071875
3.510000	0.067500
3.610000	0.071875
3.710000	0.073125
3.810000	0.072500
3.910000	0.065625
4.010000	0.066875
4.110000	0.065000
4.210000	0.066875
4.310000	0.066875
4.410000	0.064375
4.510000	0.063750
4.610000	0.060000
4.710000	0.062500
4.810000	0.063750
4.910000	0.064375
5.010000	0.063125
5.110000	0.063750
5.210000	0.062500
5.310000	0.064375
5.410000	0.063125
5.510000	0.061875
5.610000	0.058125
5.710000	0.057500
5.810000	0.055625
5.910000	0.058750
6.010000	0.060000
6.110000	0.056875
6.210000	0.060625
6.310000	0.062500
6.410000	0.064375
6.510000	0.063125
6.610000	0.062500
6.710000	0.060000
6.810000	0.058750
6.910000	0.058750
7.010000	0.058750
7.110000	0.060000
7.210000	0.056250
7.310000	0.055000
7.410000	0.054375
7.510000	0.057500
7.610000	0.058750
7.710000	0.058750
7.810000	0.057500
7.910000	0.054375
8.010000	0.054375
8.110000	0.052500
8.210000	0.049375
8.310000	0.049375
8.410000	0.048125
8.510000	0.048750
8.610000	0.051250
8.710000	0.051875
8.810000	0.052500
8.910000	0.053125
9.010000	0.053750
9.110000	0.053125
9.210000	0.053125
9.310000	0.054375
9.410000	0.053750
9.510000	0.054375
9.610000	0.053750
9.710000	0.055000
9.810000	0.056250
9.910000	0.058750
10.010000	0.060000
10.110000	0.061250
10.210000	0.059375
10.310000	0.058125
10.410000	0.059375
10.510000	0.060000
10.610000	0.061250
10.710000	0.062500
10.810000	0.061875
10.910000	0.061875
11.010000	0.063125
11.110000	0.063750
11.210000	0.062500
11.310000	0.062500
11.410000	0.065000
11.510000	0.066250
11.610000	0.069375
11.710000	0.072500
11.810000	0.073750
11.910000	0.071250
12.010000	0.071875
12.110000	0.071250
12.210000	0.073125
12.310000	0.075625
12.410000	0.074375
12.510000	0.074375
12.610000	0.073750
12.710000	0.074375
12.810000	0.074375
12.910000	0.073750
13.010000	0.072500
13.110000	0.070625
13.210000	0.072500
13.310000	0.072500
13.410000	0.070625
13.510000	0.070000
13.610000	0.067500
13.710000	0.066875
13.810000	0.063750
13.910000	0.064375
14.010000	0.064375
14.110000	0.065000
14.210000	0.064375
14.310000	0.062500
14.410000	0.063750
14.510000	0.064375
14.610000	0.063750
14.710000	0.060625
14.810000	0.061875
14.910000	0.061875
15.010000	0.065625
15.110000	0.066875
15.210000	0.068750
15.310000	0.068125
15.410000	0.069375
15.510000	0.071250
15.610000	0.074375
15.710000	0.073750
15.810000	0.076250
15.910000	0.075000
16.010000	0.076875
16.110000	0.079375
16.210000	0.081875
16.310000	0.083750
16.410000	0.083750
16.510000	0.081250
16.610000	0.081250
16.710000	0.084375
16.810000	0.083125
16.910000	0.081250
17.010000	0.082500
17.110000	0.082500
17.210000	0.080000
17.310000	0.078750
17.410000	0.076875
17.510000	0.075625
17.610000	0.073750
17.710000	0.073125
17.810000	0.073750
17.910000	0.073125
18.010000	0.070000
18.110000	0.065625
18.210000	0.064375
18.310000	0.064375
18.410000	0.064375
18.510000	0.070000
18.610000	0.072500
18.710000	0.069375
18.810000	0.068750
18.910000	0.068750
19.010000	0.063750
19.110000	0.067500
19.210000	0.068125
19.310000	0.068125
19.410000	0.066250
19.510000	0.065000
19.610000	0.065000
19.710000	0.066875
19.810000	0.063750
19.910000	0.066875
20.010000	0.068125
20.110000	0.070000
20.210000	0.069375
20.310000	0.070625
20.410000	0.068125
20.510000	0.064375
20.610000	0.061250
20.710000	0.061250
20.810000	0.065000
20.910000	0.066875
21.010000	0.070000
21.110000	0.069375
21.210000	0.068750
21.310000	0.069375
21.410000	0.071250
21.510000	0.070000
21.610000	0.070625
21.710000	0.070625
21.810000	0.073125
21.910000	0.071250
22.010000	0.071875
22.110000	0.072500
22.210000	0.074375
22.310000	0.076250
22.410000	0.078750
22.510000	0.078125
22.610000	0.080000
22.710000	0.079375
22.810000	0.076250
22.910000	0.076250
23.010000	0.074375
23.110000	0.075000
23.210000	0.075625
23.310000	0.076250
23.410000	0.074375
23.510000	0.074375
23.610000	0.075000
23.710000	0.069375
23.810000	0.070625
23.910000	0.068750
24.010000	0.068750
24.110000	0.068125
24.210000	0.068125
24.310000	0.068125
24.410000	0.063125
24.510000	0.061250
24.610000	0.061250
24.710000	0.061250
24.810000	0.063750
24.910000	0.060625
25.010000	0.061875
25.110000	0.061875
25.210000	0.061875
25.310000	0.060625
25.410000	0.061250
25.510000	0.059375
25.610000	0.058125
25.710000	0.058125
25.810000	0.055000
25.910000	0.056250
26.010000	0.055000
26.110000	0.054375
26.210000	0.051875
26.310000	0.049375
26.410000	0.050000
26.510000	0.050000
26.610000	0.051875
26.710000	0.051250
26.810000	0.048750
26.910000	0.046875
27.010000	0.044375
27.110000	0.043125
27.210000	0.040000
27.310000	0.036875
27.410000	0.038750
27.510000	0.043125
27.610000	0.044375
27.710000	0.046875
27.810000	0.045625
27.910000	0.045625
28.010000	0.045625
28.110000	0.046250
28.210000	0.045625
28.310000	0.047500
28.410000	0.049375
28.510000	0.051250
28.610000	0.051250
28.710000	0.050625
28.810000	0.051875
28.910000	0.055000
29.010000	0.055000
29.110000	0.053750
29.210000	0.057500
29.310000	0.060000
29.410000	0.056875
29.510000	0.056875
29.610000	0.061875
29.710000	0.060000
29.810000	0.060625
29.910000	0.060000
30.010000	0.060000
30.110000	0.059375
30.210000	0.061875
30.310000	0.063125
30.410000	0.065000
30.510000	0.064375
30.610000	0.065625
30.710000	0.066875
30.810000	0.064375
30.910000	0.065000
31.010000	0.065625
31.110000	0.064375
31.210000	0.066875
31.310000	0.068125
31.410000	0.071250
31.510000	0.068750
31.610000	0.065625
31.710000	0.067500
31.810000	0.067500
31.910000	0.068750
32.010000	0.070625
32.110000	0.068750
32.210000	0.070625
32.310000	0.070625
32.410000	0.068750
32.510000	0.070000
32.610000	0.065625
32.710000	0.066250
32.810000	0.068750
32.910000	0.069375
33.010000	0.069375
33.110000	0.073125
33.210000	0.071875
33.310000	0.071875
33.410000	0.072500
33.510000	0.073750
33.610000	0.074375
33.710000	0.074375
33.810000	0.073125
33.910000	0.075000
34.010000	0.073125
34.110000	0.073750
34.210000	0.071875
34.310000	0.071250
34.410000	0.073125
34.510000	0.071250
34.610000	0.071875
34.710000	0.073125
34.810000	0.070625
34.910000	0.070000
35.010000	0.071875
35.110000	0.071875
35.210000	0.075625
35.310000	0.074375
35.410000	0.071875
35.510000	0.069375
35.610000	0.070625
35.710000	0.071875
35.810000	0.071875
35.910000	0.072500
36.010000	0.074375
36.110000	0.073750
36.210000	0.076250
36.310000	0.077500
36.410000	0.080000
36.510000	0.078750
36.610000	0.078125
36.710000	0.077500
36.810000	0.081250
36.910000	0.083750
37.010000	0.080000
37.110000	0.078750
37.210000	0.077500
37.310000	0.078125
37.410000	0.081875
37.510000	0.083750
37.610000	0.083750
37.710000	0.083750
37.810000	0.083125
37.910000	0.081875
38.010000	0.080625
38.110000	0.089375
38.210000	0.087500
38.310000	0.085625
38.410000	0.084375
38.510000	0.083750
38.610000	0.084375
38.710000	0.082500
38.810000	0.080625
38.910000	0.080625
39.010000	0.083750
39.110000	0.081875
39.210000	0.077500
39.310000	0.076250
39.410000	0.072500
39.510000	0.071875
39.610000	0.069375
39.710000	0.068750
39.810000	0.070625
39.910000	0.072500
40.010000	0.075625
40.110000	0.066875
40.210000	0.063750
40.310000	0.061875
40.410000	0.061250
40.510000	0.063750
40.610000	0.066875
40.710000	0.066875
40.810000	0.063750
40.910000	0.064375
41.010000	0.062500
41.110000	0.065625
41.210000	0.068125
41.310000	0.067500
41.410000	0.070625
41.510000	0.071250
41.610000	0.071875
41.710000	0.071875
41.810000	0.071250
41.910000	0.068750
42.010000	0.063750
42.110000	0.063125
42.210000	0.065000
42.310000	0.067500
42.410000	0.066875
42.510000	0.063750
42.610000	0.061250
42.710000	0.062500
42.810000	0.064375
42.910000	0.061875
43.010000	0.062500
43.110000	0.058125
43.210000	0.058125
43.310000	0.061250
43.410000	0.058125
43.510000	0.056250
43.610000	0.056875
43.710000	0.056250
43.810000	0.058125
43.910000	0.056875
44.010000	0.057500
44.110000	0.058750
44.210000	0.057500
44.310000	0.056250
44.410000	0.055625
44.510000	0.059375
44.610000	0.056875
44.710000	0.055625
44.810000	0.053750
44.910000	0.055000
45.010000	0.051875
45.110000	0.052500
45.210000	0.051875
45.310000	0.050000
45.410000	0.048125
45.510000	0.048125
45.610000	0.046250
45.710000	0.047500
45.810000	0.048125
45.910000	0.051250
46.010000	0.048750
46.110000	0.048125
46.210000	0.046875
46.310000	0.045625
46.410000	0.043125
46.510000	0.038750
46.610000	0.041875
46.710000	0.043750
46.810000	0.047500
46.910000	0.046875
47.010000	0.048125
47.110000	0.053125
47.210000	0.050625
47.310000	0.049375
47.410000	0.053125
47.510000	0.054375
47.610000	0.053125
47.710000	0.055625
47.810000	0.055000
47.910000	0.055625
48.010000	0.056875
48.110000	0.060000
48.210000	0.063125
48.310000	0.066250
48.410000	0.069375
48.510000	0.071875
48.610000	0.071250
48.710000	0.072500
48.810000	0.070625
48.910000	0.073750
49.010000	0.075000
49.110000	0.071875
49.210000	0.072500
49.310000	0.072500
49.410000	0.069375
49.510000	0.071875
49.610000	0.073750
49.710000	0.072500
49.810000	0.071250
49.910000	0.069375
50.010000	0.069375
50.110000	0.066875
50.210000	0.067500
50.310000	0.068125
50.410000	0.067500
50.510000	0.070000
50.610000	0.068125
50.710000	0.067500
50.810000	0.070625
50.910000	0.067500
51.010000	0.065625
51.110000	0.064375
51.210000	0.065000
51.310000	0.066250
51.410000	0.071250
51.510000	0.068750
51.610000	0.070625
51.710000	0.069375
51.810000	0.070000
51.910000	0.068750
52.010000	0.065000
52.110000	0.068125
52.210000	0.066250
52.310000	0.066875
52.410000	0.066250
52.510000	0.067500
52.610000	0.070000
52.710000	0.069375
52.810000	0.066250
52.910000	0.067500
53.010000	0.070625
53.110000	0.072500
53.210000	0.073750
53.310000	0.073125
53.410000	0.070625
53.510000	0.069375
53.610000	0.069375
53.710000	0.068125
53.810000	0.068125
53.910000	0.073125
54.010000	0.076875
54.110000	0.074375
54.210000	0.075625
54.310000	0.072500
54.410000	0.071875
54.510000	0.071250
54.610000	0.068125
54.710000	0.070000
54.810000	0.070000
54.910000	0.068125
55.010000	0.067500
55.110000	0.068125
55.210000	0.066875
55.310000	0.066250
55.410000	0.068750
55.510000	0.068750
55.610000	0.070625
55.710000	0.072500
55.810000	0.073750
55.910000	0.071875
56.010000	0.070000
56.110000	0.071875
56.210000	0.070000
56.310000	0.070625
56.410000	0.070625
56.510000	0.070000
56.610000	0.070000
56.710000	0.068750
56.810000	0.068750
56.910000	0.066250
57.010000	0.066875
57.110000	0.065000
57.210000	0.066250
57.310000	0.067500
57.410000	0.066250
57.510000	0.066250
57.610000	0.063750
57.710000	0.061875
57.810000	0.058125
57.910000	0.059375
58.010000	0.062500
58.110000	0.061250
58.210000	0.063750
58.310000	0.062500
58.410000	0.063125
58.510000	0.064375
58.610000	0.062500
58.710000	0.060000
58.810000	0.060000
58.910000	0.061250
59.010000	0.060625
59.110000	0.060625
59.210000	0.057500
59.310000	0.056250
59.410000	0.057500
59.510000	0.058125
59.610000	0.056250
59.710000	0.058750
59.810000	0.058750
59.910000	0.058125
60.010000	0.056250
60.110000	0.056875
60.210000	0.055000
60.310000	0.056250
60.410000	0.057500
60.510000	0.056250
60.610000	0.055625
60.710000	0.055625
60.810000	0.056250
60.910000	0.054375
61.010000	0.058125
61.110000	0.056875
61.210000	0.058125
61.310000	0.059375
61.410000	0.059375
61.510000	0.057500
61.610000	0.058750
61.710000	0.058750
61.810000	0.060625
61.910000	0.060625
62.010000	0.061875
62.110000	0.063125
62.210000	0.064375
62.310000	0.068125
62.410000	0.068750
62.510000	0.068750
62.610000	0.072500
62.710000	0.074375
62.810000	0.076875
62.910000	0.081250
63.010000	0.081875
63.110000	0.080000
63.210000	0.079375
63.310000	0.080625
63.410000	0.078750
63.510000	0.084375
63.610000	0.080000
63.710000	0.081875
63.810000	0.081250
63.910000	0.084375
64.010000	0.082500
64.110000	0.079375
64.210000	0.076875
64.310000	0.075000
64.410000	0.075000
64.510000	0.073125
64.610000	0.073125
64.710000	0.073750
64.810000	0.071875
64.910000	0.072500
65.010000	0.071250
65.110000	0.071875
65.210000	0.072500
65.310000	0.071250
65.410000	0.070000
65.510000	0.066875
65.610000	0.068750
65.710000	0.070000
65.810000	0.068125
65.910000	0.065000
66.010000	0.067500
66.110000	0.068125
66.210000	0.069375
66.310000	0.067500
66.410000	0.068750
66.510000	0.068750
66.610000	0.065625
66.710000	0.065000
66.810000	0.066250
66.910000	0.064375
67.010000	0.063125
67.110000	0.060625
67.210000	0.060000
67.310000	0.063750
67.410000	0.067500
67.510000	0.068125
67.610000	0.068125
67.710000	0.066875
67.810000	0.065625
67.910000	0.065000
68.010000	0.061875
68.110000	0.063125
68.210000	0.065000
68.310000	0.065000
68.410000	0.064375
68.510000	0.066250
68.610000	0.069375
68.710000	0.069375
68.810000	0.066250
68.910000	0.066250
69.010000	0.065625
69.110000	0.065625
69.210000	0.071250
69.310000	0.068125
69.410000	0.064375
69.510000	0.063750
69.610000	0.062500
69.710000	0.066250
69.810000	0.069375
69.910000	0.071875
70.010000	0.073750
70.110000	0.071875
70.210000	0.070000
70.310000	0.068750
70.410000	0.068125
70.510000	0.066875
70.610000	0.061875
70.710000	0.066250
70.810000	0.065000
70.910000	0.063125
71.010000	0.063125
71.110000	0.063750
71.210000	0.060000
71.310000	0.060625
71.410000	0.060000
71.510000	0.062500
71.610000	0.063125
71.710000	0.058125
71.810000	0.058125
71.910000	0.057500
72.010000	0.054375
72.110000	0.055625
72.210000	0.053750
72.310000	0.055000
72.410000	0.056875
72.510000	0.056875
72.610000	0.058750
72.710000	0.060000
72.810000	0.060000
72.910000	0.061875
73.010000	0.063125
73.110000	0.062500
73.210000	0.064375
73.310000	0.063125
73.410000	0.066875
73.510000	0.066250
73.610000	0.064375
73.710000	0.066875
73.810000	0.065000
73.910000	0.062500
74.010000	0.063750
74.110000	0.061875
74.210000	0.062500
74.310000	0.063125
74.410000	0.061875
74.510000	0.061250
74.610000	0.062500
74.710000	0.060625
74.810000	0.057500
74.910000	0.057500
75.010000	0.056875
75.110000	0.058750
75.210000	0.060000
75.310000	0.060000
75.410000	0.054375
75.510000	0.053125
75.610000	0.055625
75.710000	0.060625
75.810000	0.061875
75.910000	0.064375
76.010000	0.063750
76.110000	0.063125
76.210000	0.066250
76.310000	0.068750
76.410000	0.069375
76.510000	0.072500
76.610000	0.068750
76.710000	0.068125
76.810000	0.068125
76.910000	0.068750
77.010000	0.071250
77.110000	0.070625
77.210000	0.070000
77.310000	0.068125
77.410000	0.072500
77.510000	0.075000
77.610000	0.070625
77.710000	0.068125
77.810000	0.068750
77.910000	0.066250
78.010000	0.069375
78.110000	0.070625
78.210000	0.067500
78.310000	0.063125
78.410000	0.063125
78.510000	0.062500
78.610000	0.065000
78.710000	0.064375
78.810000	0.065625
78.910000	0.067500
79.010000	0.066250
79.110000	0.064375
79.210000	0.064375
79.310000	0.065625
79.410000	0.060625
79.510000	0.065000
79.610000	0.065000
79.710000	0.064375
79.810000	0.063125
79.910000	0.064375
80.010000	0.065625
80.110000	0.065000
80.210000	0.065625
80.310000	0.071250
80.410000	0.071875
80.510000	0.071875
80.610000	0.071875
80.710000	0.072500
80.810000	0.071250
80.910000	0.069375
81.010000	0.068125
81.110000	0.070625
81.210000	0.069375
81.310000	0.069375
81.410000	0.073125
81.510000	0.069375
81.610000	0.069375
81.710000	0.069375
81.810000	0.067500
81.910000	0.067500
82.010000	0.065000
82.110000	0.066250
82.210000	0.066875
82.310000	0.061250
82.410000	0.061250
82.510000	0.060000
82.610000	0.058750
82.710000	0.058750
82.810000	0.058125
82.910000	0.060625
83.010000	0.064375
83.110000	0.066250
83.210000	0.065625
83.310000	0.064375
83.410000	0.066875
83.510000	0.065000
83.610000	0.066250
83.710000	0.065625
83.810000	0.068125
83.910000	0.070625
84.010000	0.071250
84.110000	0.067500
84.210000	0.068125
84.310000	0.068750
84.410000	0.070000
84.510000	0.070000
84.610000	0.073125
84.710000	0.071250
84.810000	0.073750
84.910000	0.073750
85.010000	0.069375
85.110000	0.065625
85.210000	0.064375
85.310000	0.068125
85.410000	0.068125
85.510000	0.065000
85.610000	0.062500
85.710000	0.063125
85.810000	0.060000
85.910000	0.055625
86.010000	0.055625
86.110000	0.058125
86.210000	0.058750
86.310000	0.058125
86.410000	0.058750
86.510000	0.056875
86.610000	0.058125
86.710000	0.061250
86.810000	0.060000
86.910000	0.060625
87.010000	0.060625
87.110000	0.060625
87.210000	0.061875
87.310000	0.060000
87.410000	0.060625
87.510000	0.062500
87.610000	0.065000
87.710000	0.067500
87.810000	0.068125
87.910000	0.072500
88.010000	0.070625
88.110000	0.071875
88.210000	0.069375
88.310000	0.074375
88.410000	0.074375
88.510000	0.073750
88.610000	0.069375
88.710000	0.066875
88.810000	0.067500
88.910000	0.068125
89.010000	0.066875
89.110000	0.068125
89.210000	0.068750
89.310000	0.070000
89.410000	0.066875
89.510000	0.065000
89.610000	0.063125
89.710000	0.061875
89.810000	0.062500
89.910000	0.063125
90.010000	0.065000
90.110000	0.062500
90.210000	0.066875
90.310000	0.064375
90.410000	0.061250
90.510000	0.065000
90.610000	0.065625
90.710000	0.066250
90.810000	0.065625
90.910000	0.066250
91.010000	0.066875
91.110000	0.066250
91.210000	0.066875
91.310000	0.065625
91.410000	0.068125
91.510000	0.069375
91.610000	0.073750
91.710000	0.074375
91.810000	0.073125
91.910000	0.070000
92.010000	0.067500
92.110000	0.066875
92.210000	0.065625
92.310000	0.065000
92.410000	0.066875
92.510000	0.063125
92.610000	0.066250
92.710000	0.067500
92.810000	0.068750
92.910000	0.068125
93.010000	0.065000
93.110000	0.065625
93.210000	0.065625
93.310000	0.065000
93.410000	0.063750
93.510000	0.063750
93.610000	0.061250
93.710000	0.064375
93.810000	0.063750
93.910000	0.065625
94.010000	0.066250
94.110000	0.066250
94.210000	0.068125
94.310000	0.066875
94.410000	0.067500
94.510000	0.066875
94.610000	0.063750
94.710000	0.063750
94.810000	0.061250
94.910000	0.061875
95.010000	0.065000
95.110000	0.065000
95.210000	0.062500
95.310000	0.065000
95.410000	0.065625
95.510000	0.065625
95.610000	0.065000
95.710000	0.063750
95.810000	0.066875
95.910000	0.065000
96.010000	0.064375
96.110000	0.065000
96.210000	0.062500
96.310000	0.061250
96.410000	0.063125
96.510000	0.063125
96.610000	0.063750
96.710000	0.063125
96.810000	0.066250
96.910000	0.066250
97.010000	0.061875
97.110000	0.061875
97.210000	0.063750
97.310000	0.064375
97.410000	0.064375
97.510000	0.065625
97.610000	0.070000
97.710000	0.068750
97.810000	0.065000
97.910000	0.065625
98.010000	0.065000
98.110000	0.064375
98.210000	0.067500
98.310000	0.067500
98.410000	0.066250
98.510000	0.065000
98.610000	0.065625
98.710000	0.071875
98.810000	0.070000
98.910000	0.071250
99.010000	0.071250
99.110000	0.072500
99.210000	0.073750
99.310000	0.068750
99.410000	0.069375
99.510000	0.065625
99.610000	0.064375
99.710000	0.063750
99.810000	0.065000
99.910000	0.063750
100.010000	0.063750
100.110000	0.066875
100.210000	0.064375
100.310000	0.064375
100.410000	0.064375
100.510000	0.066250
100.610000	0.065000
100.710000	0.060000
100.810000	0.061875
100.910000	0.061875
101.010000	0.063750
101.110000	0.064375
101.210000	0.063125
101.310000	0.063750
101.410000	0.061250
101.510000	0.063125
101.610000	0.063750
101.710000	0.063750
101.810000	0.062500
101.910000	0.063125
102.010000	0.064375
102.110000	0.061250
102.210000	0.063750
102.310000	0.063125
102.410000	0.066250
102.510000	0.066875
102.610000	0.067500
102.710000	0.068125
102.810000	0.066250
102.910000	0.067500
103.010000	0.070000
103.110000	0.070625
103.210000	0.069375
103.310000	0.070625
103.410000	0.071875
103.510000	0.071250
103.610000	0.071250
103.710000	0.071875
103.810000	0.071250
103.910000	0.071250
104.010000	0.072500
104.110000	0.071875
104.210000	0.069375
104.310000	0.071250
104.410000	0.070625
104.510000	0.069375
104.610000	0.068125
104.710000	0.068125
104.810000	0.070000
104.910000	0.068125
105.010000	0.066875
105.110000	0.065625
105.210000	0.063750
105.310000	0.065625
105.410000	0.066875
105.510000	0.067500
105.610000	0.069375
105.710000	0.068125
105.810000	0.068125
105.910000	0.070000
106.010000	0.069375
106.110000	0.070625
106.210000	0.071875
106.310000	0.072500
106.410000	0.073125
106.510000	0.071875
106.610000	0.071875
106.710000	0.073750
106.810000	0.073750
106.910000	0.075000
107.010000	0.071250
107.110000	0.073750
107.210000	0.072500
107.310000	0.069375
107.410000	0.067500
107.510000	0.069375
107.610000	0.069375
107.710000	0.069375
107.810000	0.072500
107.910000	0.070000
108.010000	0.070625
108.110000	0.070625
108.210000	0.072500
108.310000	0.071250
108.410000	0.071250
108.510000	0.070000
108.610000	0.072500
108.710000	0.069375
108.810000	0.068125
108.910000	0.065625
109.010000	0.066250
109.110000	0.066875
109.210000	0.068750
109.310000	0.066875
109.410000	0.068125
109.510000	0.066875
109.610000	0.064375
109.710000	0.065000
109.810000	0.065000
109.910000	0.064375
110.010000	0.065000
110.110000	0.063125
110.210000	0.060625
110.310000	0.061250
110.410000	0.061875
110.510000	0.059375
110.610000	0.056875
110.710000	0.057500
110.810000	0.061250
110.910000	0.060625
111.010000	0.062500
111.110000	0.062500
111.210000	0.061250
111.310000	0.064375
111.410000	0.064375
111.510000	0.065000
111.610000	0.062500
111.710000	0.062500
111.810000	0.063750
111.910000	0.065625
112.010000	0.063125
112.110000	0.066250
112.210000	0.065625
112.310000	0.066250
112.410000	0.066250
112.510000	0.066875
112.610000	0.070000
112.710000	0.068125
112.810000	0.065000
112.910000	0.064375
113.010000	0.063750
113.110000	0.066875
113.210000	0.065000
113.310000	0.063125
113.410000	0.063750
113.510000	0.061875
113.610000	0.064375
113.710000	0.063125
113.810000	0.061250
113.910000	0.058750
114.010000	0.058750
114.110000	0.055000
114.210000	0.055000
114.310000	0.053750
114.410000	0.053750
114.510000	0.053750
114.610000	0.051875
114.710000	0.053125
114.810000	0.056250
114.910000	0.058750
115.010000	0.060625
115.110000	0.060000
115.210000	0.058750
115.310000	0.060625
115.410000	0.061875
115.510000	0.061875
115.610000	0.061875
115.710000	0.067500
115.810000	0.067500
115.910000	0.070625
116.010000	0.072500
116.110000	0.073750
116.210000	0.073125
116.310000	0.071875
116.410000	0.071875
116.510000	0.071250
116.610000	0.071250
116.710000	0.071875
116.810000	0.069375
116.910000	0.068125
117.010000	0.064375
117.110000	0.060625
117.210000	0.059375
117.310000	0.060000
117.410000	0.059375
117.510000	0.058125
117.610000	0.061250
117.710000	0.057500
117.810000	0.055625
117.910000	0.055000
118.010000	0.056875
118.110000	0.059375
118.210000	0.060625
118.310000	0.061875
118.410000	0.061250
118.510000	0.059375
118.610000	0.061250
118.710000	0.062500
118.810000	0.063750
118.910000	0.064375
119.010000	0.065000
119.110000	0.066250
119.210000	0.066250
119.310000	0.064375
119.410000	0.066875
119.510000	0.068125
119.610000	0.066250
119.710000	0.067500
119.810000	0.068125
119.910000	0.068125
120.010000	0.068125
120.110000	0.067500
120.210000	0.067500
120.310000	0.068125
120.410000	0.071875
120.510000	0.073125
120.610000	0.071250
120.710000	0.070000
120.810000	0.067500
120.910000	0.066875
121.010000	0.068750
121.110000	0.069375
121.210000	0.070000
121.310000	0.073750
121.410000	0.070000
121.510000	0.071250
121.610000	0.068125
121.710000	0.066250
121.810000	0.065625
121.910000	0.063125
122.010000	0.063125
122.110000	0.062500
122.210000	0.062500
122.310000	0.058750
122.410000	0.055000
122.510000	0.053750
122.610000	0.055625
122.710000	0.056875
122.810000	0.055625
122.910000	0.058750
123.010000	0.057500
123.110000	0.059375
123.210000	0.061250
123.310000	0.058750
123.410000	0.060625
123.510000	0.058750
123.610000	0.061250
123.710000	0.061875
123.810000	0.064375
123.910000	0.063125
124.010000	0.062500
124.110000	0.062500
124.210000	0.061250
124.310000	0.068125
124.410000	0.072500
124.510000	0.075625
124.610000	0.075625
124.710000	0.075000
124.810000	0.077500
124.910000	0.075625
125.010000	0.075000
125.110000	0.075000
125.210000	0.071250
125.310000	0.071250
125.410000	0.072500
125.510000	0.072500
125.610000	0.071250
125.710000	0.076875
125.810000	0.078750
125.910000	0.080625
126.010000	0.080000
126.110000	0.083750
126.210000	0.082500
126.310000	0.078750
126.410000	0.077500
126.510000	0.075000
126.610000	0.071875
126.710000	0.073750
126.810000	0.074375
126.910000	0.074375
127.010000	0.076250
127.110000	0.076875
127.210000	0.078750
127.310000	0.078750
127.410000	0.076875
127.510000	0.076875
127.610000	0.076875
127.710000	0.075000
127.810000	0.068125
127.910000	0.066250
128.010000	0.068125
128.110000	0.062500
128.210000	0.063750
128.310000	0.062500
128.410000	0.064375
128.510000	0.063125
128.610000	0.065000
128.710000	0.062500
128.810000	0.059375
128.910000	0.057500
129.010000	0.057500
129.110000	0.058750
129.210000	0.060000
129.310000	0.058750
129.410000	0.056250
129.510000	0.055000
129.610000	0.056875
129.710000	0.056875
129.810000	0.058750
129.910000	0.061250
130.010000	0.064375
130.110000	0.065625
130.210000	0.065625
130.310000	0.066250
130.410000	0.065000
130.510000	0.063750
130.610000	0.064375
130.710000	0.065000
130.810000	0.066875
130.910000	0.070000
131.010000	0.071875
131.110000	0.068750
131.210000	0.066875
131.310000	0.068125
131.410000	0.066875
131.510000	0.069375
131.610000	0.066250
131.710000	0.068125
131.810000	0.066250
131.910000	0.065000
132.010000	0.061250
132.110000	0.061875
132.210000	0.063750
132.310000	0.063125
132.410000	0.062500
132.510000	0.064375
132.610000	0.066250
132.710000	0.065000
132.810000	0.067500
132.910000	0.066875
133.010000	0.065625
133.110000	0.066875
133.210000	0.067500
133.310000	0.067500
133.410000	0.070625
133.510000	0.066875
133.610000	0.066875
133.710000	0.066875
133.810000	0.065625
133.910000	0.065000
134.010000	0.067500
134.110000	0.065625
134.210000	0.065000
134.310000	0.063125
134.410000	0.060625
134.510000	0.059375
134.610000	0.060000
134.710000	0.060625
134.810000	0.060000
134.910000	0.056875
135.010000	0.060000
135.110000	0.063125
135.210000	0.061250
135.310000	0.060625
135.410000	0.063125
135.510000	0.064375
135.610000	0.068750
135.710000	0.066250
135.810000	0.066875
135.910000	0.068125
136.010000	0.066875
136.110000	0.066250
136.210000	0.067500
136.310000	0.070625
136.410000	0.072500
136.510000	0.073750
136.610000	0.070625
136.710000	0.071875
136.810000	0.072500
136.910000	0.073125
137.010000	0.073125
137.110000	0.070000
137.210000	0.070625
137.310000	0.071250
137.410000	0.072500
137.510000	0.072500
137.610000	0.071875
137.710000	0.071875
137.810000	0.073750
137.910000	0.076250
138.010000	0.075625
138.110000	0.075000
138.210000	0.075000
138.310000	0.073125
138.410000	0.073750
138.510000	0.073750
138.610000	0.072500
138.710000	0.076250
138.810000	0.073750
138.910000	0.074375
139.010000	0.071875
139.110000	0.071250
139.210000	0.069375
139.310000	0.069375
139.410000	0.065625
139.510000	0.067500
139.610000	0.065000
139.710000	0.066875
139.810000	0.065000
139.910000	0.065000
140.010000	0.064375
140.110000	0.065625
140.210000	0.065000
140.310000	0.064375
140.410000	0.064375
140.510000	0.065625
140.610000	0.067500
140.710000	0.061875
140.810000	0.064375
140.910000	0.065000
141.010000	0.063750
141.110000	0.063125
141.210000	0.066250
141.310000	0.065625
141.410000	0.068125
141.510000	0.066250
141.610000	0.066250
141.710000	0.063125
141.810000	0.063750
141.910000	0.062500
142.010000	0.063125
142.110000	0.064375
142.210000	0.063750
142.310000	0.067500
142.410000	0.068125
142.510000	0.068125
142.610000	0.066250
142.710000	0.066875
142.810000	0.063125
142.910000	0.064375
143.010000	0.063125
143.110000	0.063125
143.210000	0.060625
143.310000	0.060625
143.410000	0.062500
143.510000	0.064375
143.610000	0.064375
143.710000	0.066875
143.810000	0.065625
143.910000	0.064375
144.010000	0.061875
144.110000	0.062500
144.210000	0.066875
144.310000	0.063125
144.410000	0.060625
144.510000	0.060625
144.610000	0.060625
144.710000	0.062500
144.810000	0.063125
144.910000	0.064375
145.010000	0.065625
145.110000	0.066250
145.210000	0.066875
145.310000	0.068750
145.410000	0.063750
145.510000	0.065625
145.610000	0.063125
145.710000	0.062500
145.810000	0.063750
145.910000	0.065625
146.010000	0.066875
146.110000	0.061875
146.210000	0.059375
146.310000	0.059375
146.410000	0.061875
146.510000	0.064375
146.610000	0.065000
146.710000	0.063125
146.810000	0.061250
146.910000	0.057500
147.010000	0.056250
147.110000	0.055625
147.210000	0.058125
147.310000	0.057500
147.410000	0.056250
147.510000	0.053125
147.610000	0.057500
147.710000	0.056875
147.810000	0.058125
147.910000	0.056875
148.010000	0.056875
148.110000	0.058750
148.210000	0.060625
148.310000	0.061250
148.410000	0.061250
148.510000	0.063750
148.610000	0.064375
148.710000	0.063750
148.810000	0.064375
148.910000	0.068750
149.010000	0.071250
149.110000	0.071875
149.210000	0.071875
149.310000	0.069375
149.410000	0.070000
149.510000	0.068125
149.610000	0.066250
149.710000	0.066875
149.810000	0.066875
149.910000	0.067500
150.010000	0.070000
150.110000	0.069375
150.210000	0.065625
150.310000	0.068750
150.410000	0.067500
150.510000	0.063750
150.610000	0.063125
150.710000	0.064375
150.810000	0.065000
150.910000	0.065625
151.010000	0.063750
151.110000	0.063125
151.210000	0.063750
151.310000	0.063750
151.410000	0.064375
151.510000	0.065000
151.610000	0.066875
151.710000	0.064375
151.810000	0.061250
151.910000	0.061250
152.010000	0.059375
152.110000	0.061875
152.210000	0.062500
152.310000	0.058125
152.410000	0.058750
152.510000	0.060625
152.610000	0.061875
152.710000	0.061875
152.810000	0.062500
152.910000	0.060625
153.010000	0.063750
153.110000	0.061250
153.210000	0.061875
153.310000	0.063125
153.410000	0.060625
153.510000	0.063750
153.610000	0.063750
153.710000	0.067500
153.810000	0.071250
153.910000	0.071875
154.010000	0.073125
154.110000	0.069375
154.210000	0.071250
154.310000	0.074375
154.410000	0.073125
154.510000	0.071875
154.610000	0.072500
154.710000	0.070625
154.810000	0.067500
154.910000	0.066250
155.010000	0.061875
155.110000	0.063750
155.210000	0.063750
155.310000	0.063750
155.410000	0.064375
155.510000	0.065000
155.610000	0.064375
155.710000	0.061250
155.810000	0.057500
155.910000	0.056875
156.010000	0.058125
156.110000	0.061250
156.210000	0.061875
156.310000	0.061875
156.410000	0.062500
156.510000	0.060000
156.610000	0.057500
156.710000	0.058125
156.810000	0.060000
156.910000	0.063125
157.010000	0.065625
157.110000	0.067500
157.210000	0.067500
157.310000	0.066875
157.410000	0.068750
157.510000	0.068750
157.610000	0.069375
157.710000	0.071875
157.810000	0.071875
157.910000	0.073125
158.010000	0.070625
158.110000	0.071875
158.210000	0.071875
158.310000	0.070625
158.410000	0.068750
158.510000	0.071250
158.610000	0.071875
158.710000	0.075000
158.810000	0.075625
158.910000	0.072500
159.010000	0.070625
159.110000	0.068125
159.210000	0.068125
159.310000	0.065625
159.410000	0.065625
159.510000	0.066875
159.610000	0.064375
159.710000	0.064375
159.810000	0.065000
159.910000	0.065000
160.010000	0.065625
160.110000	0.063750
160.210000	0.063750
160.310000	0.061250
160.410000	0.062500
160.510000	0.062500
160.610000	0.063750
160.710000	0.062500
160.810000	0.060000
160.910000	0.062500
161.010000	0.065000
161.110000	0.065625
161.210000	0.067500
161.310000	0.069375
161.410000	0.069375
161.510000	0.066250
161.610000	0.066875
161.710000	0.068125
161.810000	0.066875
161.910000	0.066875
162.010000	0.065625
162.110000	0.065000
162.210000	0.066875
162.310000	0.067500
162.410000	0.070625
162.510000	0.070000
162.610000	0.066875
162.710000	0.066875
162.810000	0.068125
162.910000	0.069375
163.010000	0.066250
163.110000	0.072500
163.210000	0.068125
163.310000	0.067500
163.410000	0.066875
163.510000	0.066875
163.610000	0.068125
163.710000	0.066875
163.810000	0.066250
163.910000	0.065625
164.010000	0.069375
164.110000	0.067500
164.210000	0.067500
164.310000	0.066875
164.410000	0.063125
164.510000	0.063750
164.610000	0.064375
164.710000	0.062500
164.810000	0.060625
164.910000	0.058125
165.010000	0.060625
165.110000	0.053750
165.210000	0.054375
165.310000	0.055000
165.410000	0.058750
165.510000	0.056875
165.610000	0.060000
165.710000	0.058125
165.810000	0.058750
165.910000	0.062500
166.010000	0.061875
166.110000	0.061875
166.210000	0.060000
166.310000	0.063125
166.410000	0.061250
166.510000	0.062500
166.610000	0.062500
166.710000	0.066875
166.810000	0.067500
166.910000	0.069375
167.010000	0.067500
167.110000	0.066875
167.210000	0.068125
167.310000	0.070000
167.410000	0.066250
167.510000	0.066250
167.610000	0.062500
167.710000	0.066250
167.810000	0.064375
167.910000	0.061875
168.010000	0.062500
168.110000	0.063125
168.210000	0.062500
168.310000	0.058750
168.410000	0.061250
168.510000	0.061250
168.610000	0.062500
168.710000	0.059375
168.810000	0.061250
168.910000	0.060625
169.010000	0.067500
169.110000	0.067500
169.210000	0.065625
169.310000	0.063750
169.410000	0.063750
169.510000	0.065625
169.610000	0.070625
169.710000	0.070000
169.810000	0.070000
169.910000	0.068750
170.010000	0.070000
170.110000	0.071250
170.210000	0.071250
170.310000	0.074375
170.410000	0.073125
170.510000	0.072500
170.610000	0.071250
170.710000	0.072500
170.810000	0.070625
170.910000	0.070000
171.010000	0.066875
171.110000	0.068125
171.210000	0.071250
171.310000	0.073125
171.410000	0.073125
171.510000	0.072500
171.610000	0.068125
171.710000	0.066875
171.810000	0.067500
171.910000	0.068125
172.010000	0.068125
172.110000	0.069375
172.210000	0.070000
172.310000	0.068125
172.410000	0.068750
172.510000	0.071250
172.610000	0.067500
172.710000	0.070625
172.810000	0.072500
172.910000	0.075625
173.010000	0.074375
173.110000	0.071250
173.210000	0.069375
173.310000	0.066875
173.410000	0.069375
173.510000	0.068750
173.610000	0.070625
173.710000	0.068750
173.810000	0.068750
173.910000	0.068125
174.010000	0.068750
174.110000	0.066875
174.210000	0.065000
174.310000	0.065000
174.410000	0.065625
174.510000	0.063750
174.610000	0.066875
174.710000	0.061250
174.810000	0.059375
174.910000	0.058125
175.010000	0.056875
175.110000	0.057500
175.210000	0.058750
175.310000	0.057500
175.410000	0.056250
175.510000	0.055625
175.610000	0.055000
175.710000	0.055000
175.810000	0.055625
175.910000	0.056875
176.010000	0.056250
176.110000	0.055000
176.210000	0.053750
176.310000	0.053750
176.410000	0.056875
176.510000	0.056875
176.610000	0.055625
176.710000	0.056250
176.810000	0.055625
176.910000	0.056250
177.010000	0.056875
177.110000	0.059375
177.210000	0.059375
177.310000	0.063125
177.410000	0.063750
177.510000	0.063125
177.610000	0.065625
177.710000	0.068125
177.810000	0.069375
177.910000	0.068125
178.010000	0.066875
178.110000	0.066250
178.210000	0.065000
178.310000	0.066250
178.410000	0.064375
178.510000	0.066250
178.610000	0.066875
178.710000	0.069375
178.810000	0.075000
178.910000	0.074375
179.010000	0.073750
179.110000	0.070625
179.210000	0.071250
179.310000	0.066250
179.410000	0.070625
179.510000	0.070625
179.610000	0.070000
179.710000	0.073125
179.810000	0.075000
179.910000	0.073750
180.010000	0.075625
180.110000	0.076875
180.210000	0.078750
180.310000	0.078125
180.410000	0.077500
180.510000	0.076875
180.610000	0.078125
180.710000	0.076250
180.810000	0.071250
180.910000	0.071250
181.010000	0.071875
181.110000	0.069375
181.210000	0.070625
181.310000	0.071250
181.410000	0.067500
181.510000	0.068750
181.610000	0.067500
181.710000	0.065000
181.810000	0.062500
181.910000	0.065000
182.010000	0.063125
182.110000	0.064375
182.210000	0.066250
182.310000	0.066875
182.410000	0.067500
182.510000	0.063125
182.610000	0.061875
182.710000	0.060625
182.810000	0.060625
182.910000	0.061875
183.010000	0.063125
183.110000	0.066250
183.210000	0.065625
183.310000	0.065000
183.410000	0.066875
183.510000	0.063125
183.610000	0.063750
183.710000	0.061250
183.810000	0.060000
183.910000	0.059375
184.010000	0.059375
184.110000	0.058750
184.210000	0.060000
184.310000	0.058750
184.410000	0.062500
184.510000	0.063125
184.610000	0.066250
184.710000	0.070000
184.810000	0.066250
184.910000	0.065000
185.010000	0.060625
185.110000	0.061250
185.210000	0.059375
185.310000	0.065000
185.410000	0.066875
185.510000	0.065625
185.610000	0.067500
185.710000	0.066875
185.810000	0.067500
185.910000	0.068750
186.010000	0.071875
186.110000	0.074375
186.210000	0.071875
186.310000	0.070000
186.410000	0.066250
186.510000	0.067500
186.610000	0.066250
186.710000	0.065625
186.810000	0.068125
186.910000	0.069375
187.010000	0.071875
187.110000	0.073750
187.210000	0.071875
187.310000	0.067500
187.410000	0.068125
187.510000	0.066875
187.610000	0.066250
187.710000	0.066875
187.810000	0.066250
187.910000	0.066250
188.010000	0.063750
188.110000	0.061250
188.210000	0.061250
188.310000	0.061875
188.410000	0.061875
188.510000	0.064375
188.610000	0.064375
188.710000	0.062500
188.810000	0.065000
188.910000	0.063750
189.010000	0.063125
189.110000	0.063125
189.210000	0.065625
189.310000	0.065000
189.410000	0.067500
189.510000	0.066875
189.610000	0.066875
189.710000	0.065625
189.810000	0.062500
189.910000	0.063125
190.010000	0.062500
190.110000	0.064375
190.210000	0.065000
190.310000	0.063125
190.410000	0.066875
190.510000	0.063125
190.610000	0.064375
190.710000	0.063125
190.810000	0.061250
190.910000	0.064375
191.010000	0.065000
191.110000	0.063125
191.210000	0.065000
191.310000	0.068125
191.410000	0.066250
191.510000	0.068125
191.610000	0.065625
191.710000	0.065000
191.810000	0.068125
191.910000	0.068125
192.010000	0.068750
192.110000	0.068750
192.210000	0.071250
192.310000	0.072500
192.410000	0.069375
192.510000	0.069375
192.610000	0.071250
192.710000	0.071250
192.810000	0.071250
192.910000	0.070000
193.010000	0.066875
193.110000	0.067500
193.210000	0.065625
193.310000	0.063125
193.410000	0.066250
193.510000	0.068125
193.610000	0.071875
193.710000	0.073750
193.810000	0.072500
193.910000	0.074375
194.010000	0.073125
194.110000	0.071250
194.210000	0.066250
194.310000	0.068750
194.410000	0.067500
194.510000	0.068750
194.610000	0.065000
194.710000	0.068750
194.810000	0.071250
194.910000	0.070000
195.010000	0.070000
195.110000	0.071250
195.210000	0.072500
195.310000	0.071250
195.410000	0.072500
195.510000	0.070625
195.610000	0.068750
195.710000	0.067500
195.810000	0.068750
195.910000	0.066875
196.010000	0.067500
196.110000	0.068125
196.210000	0.071250
196.310000	0.072500
196.410000	0.072500
196.510000	0.071875
196.610000	0.075000
196.710000	0.072500
196.810000	0.068750
196.910000	0.068125
197.010000	0.070000
197.110000	0.067500
197.210000	0.066875
197.310000	0.070625
197.410000	0.068750
197.510000	0.070000
197.610000	0.069375
197.710000	0.070000
197.810000	0.072500
197.910000	0.075625
198.010000	0.073125
198.110000	0.075000
198.210000	0.075000
198.310000	0.070625
198.410000	0.071875
198.510000	0.071875
198.610000	0.073125
198.710000	0.073125
198.810000	0.076250
198.910000	0.075625
199.010000	0.073125
199.110000	0.075625
199.210000	0.075000
199.310000	0.072500
199.410000	0.073750
199.510000	0.070000
199.610000	0.072500
199.710000	0.074375
199.810000	0.071875
199.910000	0.066250
200.010000	0.070000
[truncated: 63,536 more rows]
