# Supplementary material for: Efficient Transmission of Subthreshold Signals in Complex Networks of Spiking Neurons
Source: PLoS One. 2015 Mar 23;10(3):e0121156. doi: 10.1371/journal.pone.0121156 (PMC4409401; doi:10.1371/journal.pone.0121156)
Supplement: S2 Raw Data — (TAR) [file pone.0121156.s002.tar › m_854p.txt]

0.110000	0.060000
0.210000	0.060000
0.310000	0.062500
0.410000	0.070000
0.510000	0.072500
0.610000	0.072500
0.710000	0.075000
0.810000	0.067500
0.910000	0.065000
1.010000	0.060000
1.110000	0.065000
1.210000	0.070000
1.310000	0.065000
1.410000	0.060000
1.510000	0.060000
1.610000	0.065000
1.710000	0.070000
1.810000	0.070000
1.910000	0.070000
2.010000	0.072500
2.110000	0.072500
2.210000	0.072500
2.310000	0.072500
2.410000	0.070000
2.510000	0.070000
2.610000	0.070000
2.710000	0.070000
2.810000	0.070000
2.910000	0.072500
3.010000	0.077500
3.110000	0.067500
3.210000	0.067500
3.310000	0.072500
3.410000	0.075000
3.510000	0.072500
3.610000	0.065000
3.710000	0.062500
3.810000	0.060000
3.910000	0.055000
4.010000	0.052500
4.110000	0.057500
4.210000	0.057500
4.310000	0.060000
4.410000	0.052500
4.510000	0.057500
4.610000	0.055000
4.710000	0.060000
4.810000	0.065000
4.910000	0.065000
5.010000	0.062500
5.110000	0.062500
5.210000	0.065000
5.310000	0.062500
5.410000	0.062500
5.510000	0.062500
5.610000	0.062500
5.710000	0.062500
5.810000	0.062500
5.910000	0.062500
6.010000	0.062500
6.110000	0.062500
6.210000	0.065000
6.310000	0.065000
6.410000	0.067500
6.510000	0.072500
6.610000	0.080000
6.710000	0.072500
6.810000	0.062500
6.910000	0.062500
7.010000	0.057500
7.110000	0.060000
7.210000	0.057500
7.310000	0.055000
7.410000	0.050000
7.510000	0.050000
7.610000	0.052500
7.710000	0.050000
7.810000	0.052500
7.910000	0.057500
8.010000	0.060000
8.110000	0.057500
8.210000	0.057500
8.310000	0.060000
8.410000	0.060000
8.510000	0.052500
8.610000	0.047500
8.710000	0.045000
8.810000	0.050000
8.910000	0.047500
9.010000	0.055000
9.110000	0.057500
9.210000	0.057500
9.310000	0.060000
9.410000	0.065000
9.510000	0.072500
9.610000	0.070000
9.710000	0.077500
9.810000	0.077500
9.910000	0.082500
10.010000	0.085000
10.110000	0.085000
10.210000	0.080000
10.310000	0.080000
10.410000	0.085000
10.510000	0.082500
10.610000	0.085000
10.710000	0.085000
10.810000	0.087500
10.910000	0.090000
11.010000	0.087500
11.110000	0.090000
11.210000	0.090000
11.310000	0.092500
11.410000	0.087500
11.510000	0.080000
11.610000	0.082500
11.710000	0.090000
11.810000	0.087500
11.910000	0.082500
12.010000	0.075000
12.110000	0.072500
12.210000	0.077500
12.310000	0.075000
12.410000	0.072500
12.510000	0.075000
12.610000	0.075000
12.710000	0.075000
12.810000	0.070000
12.910000	0.067500
13.010000	0.065000
13.110000	0.060000
13.210000	0.060000
13.310000	0.062500
13.410000	0.060000
13.510000	0.067500
13.610000	0.072500
13.710000	0.072500
13.810000	0.070000
13.910000	0.072500
14.010000	0.072500
14.110000	0.077500
14.210000	0.072500
14.310000	0.072500
14.410000	0.080000
14.510000	0.080000
14.610000	0.077500
14.710000	0.080000
14.810000	0.080000
14.910000	0.082500
15.010000	0.092500
15.110000	0.095000
15.210000	0.092500
15.310000	0.092500
15.410000	0.100000
15.510000	0.097500
15.610000	0.097500
15.710000	0.085000
15.810000	0.087500
15.910000	0.082500
16.010000	0.085000
16.110000	0.082500
16.210000	0.082500
16.310000	0.082500
16.410000	0.080000
16.510000	0.080000
16.610000	0.075000
16.710000	0.077500
16.810000	0.077500
16.910000	0.082500
17.010000	0.067500
17.110000	0.062500
17.210000	0.065000
17.310000	0.065000
17.410000	0.052500
17.510000	0.055000
17.610000	0.052500
17.710000	0.062500
17.810000	0.060000
17.910000	0.062500
18.010000	0.062500
18.110000	0.065000
18.210000	0.065000
18.310000	0.062500
18.410000	0.060000
18.510000	0.057500
18.610000	0.060000
18.710000	0.055000
18.810000	0.057500
18.910000	0.055000
19.010000	0.065000
19.110000	0.070000
19.210000	0.072500
19.310000	0.077500
19.410000	0.082500
19.510000	0.087500
19.610000	0.085000
19.710000	0.080000
19.810000	0.087500
19.910000	0.087500
20.010000	0.090000
20.110000	0.085000
20.210000	0.082500
20.310000	0.082500
20.410000	0.092500
20.510000	0.092500
20.610000	0.090000
20.710000	0.090000
20.810000	0.090000
20.910000	0.092500
21.010000	0.087500
21.110000	0.085000
21.210000	0.082500
21.310000	0.080000
21.410000	0.077500
21.510000	0.070000
21.610000	0.072500
21.710000	0.077500
21.810000	0.075000
21.910000	0.077500
22.010000	0.075000
22.110000	0.077500
22.210000	0.077500
22.310000	0.080000
22.410000	0.070000
22.510000	0.070000
22.610000	0.072500
22.710000	0.075000
22.810000	0.072500
22.910000	0.072500
23.010000	0.065000
23.110000	0.062500
23.210000	0.060000
23.310000	0.057500
23.410000	0.062500
23.510000	0.060000
23.610000	0.065000
23.710000	0.060000
23.810000	0.057500
23.910000	0.050000
24.010000	0.050000
24.110000	0.047500
24.210000	0.050000
24.310000	0.052500
24.410000	0.055000
24.510000	0.057500
24.610000	0.057500
24.710000	0.055000
24.810000	0.050000
24.910000	0.052500
25.010000	0.060000
25.110000	0.062500
25.210000	0.065000
25.310000	0.067500
25.410000	0.062500
25.510000	0.057500
25.610000	0.057500
25.710000	0.047500
25.810000	0.047500
25.910000	0.047500
26.010000	0.050000
26.110000	0.050000
26.210000	0.047500
26.310000	0.047500
26.410000	0.052500
26.510000	0.057500
26.610000	0.055000
26.710000	0.060000
26.810000	0.065000
26.910000	0.072500
27.010000	0.067500
27.110000	0.067500
27.210000	0.065000
27.310000	0.065000
27.410000	0.065000
27.510000	0.072500
27.610000	0.077500
27.710000	0.075000
27.810000	0.075000
27.910000	0.075000
28.010000	0.072500
28.110000	0.075000
28.210000	0.080000
28.310000	0.077500
28.410000	0.075000
28.510000	0.067500
28.610000	0.067500
28.710000	0.070000
28.810000	0.062500
28.910000	0.055000
29.010000	0.060000
29.110000	0.057500
29.210000	0.060000
29.310000	0.062500
29.410000	0.062500
29.510000	0.062500
29.610000	0.057500
29.710000	0.062500
29.810000	0.070000
29.910000	0.067500
30.010000	0.070000
30.110000	0.075000
30.210000	0.072500
30.310000	0.070000
30.410000	0.070000
30.510000	0.070000
30.610000	0.080000
30.710000	0.075000
30.810000	0.075000
30.910000	0.072500
31.010000	0.065000
31.110000	0.067500
31.210000	0.075000
31.310000	0.075000
31.410000	0.075000
31.510000	0.075000
31.610000	0.077500
31.710000	0.077500
31.810000	0.072500
31.910000	0.077500
32.010000	0.077500
32.110000	0.072500
32.210000	0.070000
32.310000	0.075000
32.410000	0.072500
32.510000	0.070000
32.610000	0.060000
32.710000	0.060000
32.810000	0.065000
32.910000	0.067500
33.010000	0.067500
33.110000	0.067500
33.210000	0.062500
33.310000	0.065000
33.410000	0.070000
33.510000	0.070000
33.610000	0.062500
33.710000	0.062500
33.810000	0.067500
33.910000	0.067500
34.010000	0.072500
34.110000	0.080000
34.210000	0.085000
34.310000	0.077500
34.410000	0.085000
34.510000	0.087500
34.610000	0.087500
34.710000	0.087500
34.810000	0.090000
34.910000	0.087500
35.010000	0.092500
35.110000	0.092500
35.210000	0.087500
35.310000	0.090000
35.410000	0.082500
35.510000	0.082500
35.610000	0.085000
35.710000	0.080000
35.810000	0.080000
35.910000	0.077500
36.010000	0.075000
36.110000	0.067500
36.210000	0.062500
36.310000	0.062500
36.410000	0.060000
36.510000	0.060000
36.610000	0.060000
36.710000	0.060000
36.810000	0.062500
36.910000	0.065000
37.010000	0.062500
37.110000	0.060000
37.210000	0.072500
37.310000	0.062500
37.410000	0.065000
37.510000	0.067500
37.610000	0.067500
37.710000	0.070000
37.810000	0.065000
37.910000	0.060000
38.010000	0.057500
38.110000	0.062500
38.210000	0.062500
38.310000	0.062500
38.410000	0.057500
38.510000	0.060000
38.610000	0.062500
38.710000	0.065000
38.810000	0.057500
38.910000	0.060000
39.010000	0.060000
39.110000	0.062500
39.210000	0.052500
39.310000	0.055000
39.410000	0.052500
39.510000	0.055000
39.610000	0.052500
39.710000	0.050000
39.810000	0.055000
39.910000	0.057500
40.010000	0.055000
40.110000	0.052500
40.210000	0.052500
40.310000	0.055000
40.410000	0.060000
40.510000	0.065000
40.610000	0.062500
40.710000	0.062500
40.810000	0.067500
40.910000	0.070000
41.010000	0.067500
41.110000	0.070000
41.210000	0.072500
41.310000	0.072500
41.410000	0.080000
41.510000	0.077500
41.610000	0.077500
41.710000	0.077500
41.810000	0.072500
41.910000	0.070000
42.010000	0.072500
42.110000	0.075000
42.210000	0.075000
42.310000	0.075000
42.410000	0.072500
42.510000	0.065000
42.610000	0.070000
42.710000	0.077500
42.810000	0.070000
42.910000	0.067500
43.010000	0.075000
43.110000	0.075000
43.210000	0.070000
43.310000	0.077500
43.410000	0.072500
43.510000	0.077500
43.610000	0.075000
43.710000	0.080000
43.810000	0.082500
43.910000	0.085000
44.010000	0.087500
44.110000	0.087500
44.210000	0.087500
44.310000	0.085000
44.410000	0.080000
44.510000	0.077500
44.610000	0.075000
44.710000	0.067500
44.810000	0.070000
44.910000	0.070000
45.010000	0.067500
45.110000	0.065000
45.210000	0.070000
45.310000	0.067500
45.410000	0.065000
45.510000	0.065000
45.610000	0.067500
45.710000	0.077500
45.810000	0.080000
45.910000	0.082500
46.010000	0.087500
46.110000	0.085000
46.210000	0.087500
46.310000	0.087500
46.410000	0.087500
46.510000	0.090000
46.610000	0.097500
46.710000	0.092500
46.810000	0.095000
46.910000	0.092500
47.010000	0.090000
47.110000	0.092500
47.210000	0.090000
47.310000	0.090000
47.410000	0.092500
47.510000	0.090000
47.610000	0.095000
47.710000	0.080000
47.810000	0.080000
47.910000	0.077500
48.010000	0.067500
48.110000	0.065000
48.210000	0.062500
48.310000	0.067500
48.410000	0.070000
48.510000	0.067500
48.610000	0.065000
48.710000	0.062500
48.810000	0.062500
48.910000	0.067500
49.010000	0.067500
49.110000	0.062500
49.210000	0.060000
49.310000	0.062500
49.410000	0.062500
49.510000	0.065000
49.610000	0.060000
49.710000	0.070000
49.810000	0.067500
49.910000	0.067500
50.010000	0.067500
50.110000	0.070000
50.210000	0.075000
50.310000	0.072500
50.410000	0.070000
50.510000	0.072500
50.610000	0.072500
50.710000	0.077500
50.810000	0.082500
50.910000	0.080000
51.010000	0.080000
51.110000	0.085000
51.210000	0.090000
51.310000	0.087500
51.410000	0.082500
51.510000	0.072500
51.610000	0.070000
51.710000	0.070000
51.810000	0.072500
51.910000	0.070000
52.010000	0.077500
52.110000	0.075000
52.210000	0.067500
52.310000	0.067500
52.410000	0.070000
52.510000	0.072500
52.610000	0.070000
52.710000	0.077500
52.810000	0.070000
52.910000	0.072500
53.010000	0.070000
53.110000	0.062500
53.210000	0.057500
53.310000	0.055000
53.410000	0.055000
53.510000	0.060000
53.610000	0.060000
53.710000	0.052500
53.810000	0.057500
53.910000	0.057500
54.010000	0.052500
54.110000	0.055000
54.210000	0.060000
54.310000	0.060000
54.410000	0.067500
54.510000	0.072500
54.610000	0.070000
54.710000	0.060000
54.810000	0.062500
54.910000	0.067500
55.010000	0.075000
55.110000	0.075000
55.210000	0.075000
55.310000	0.077500
55.410000	0.087500
55.510000	0.092500
55.610000	0.095000
55.710000	0.092500
55.810000	0.085000
55.910000	0.087500
56.010000	0.092500
56.110000	0.092500
56.210000	0.092500
56.310000	0.095000
56.410000	0.087500
56.510000	0.077500
56.610000	0.082500
56.710000	0.082500
56.810000	0.080000
56.910000	0.072500
57.010000	0.065000
57.110000	0.067500
57.210000	0.072500
57.310000	0.075000
57.410000	0.065000
57.510000	0.060000
57.610000	0.062500
57.710000	0.065000
57.810000	0.065000
57.910000	0.065000
58.010000	0.057500
58.110000	0.060000
58.210000	0.060000
58.310000	0.055000
58.410000	0.057500
58.510000	0.057500
58.610000	0.052500
58.710000	0.055000
58.810000	0.055000
58.910000	0.060000
59.010000	0.057500
59.110000	0.057500
59.210000	0.057500
59.310000	0.055000
59.410000	0.060000
59.510000	0.057500
59.610000	0.057500
59.710000	0.055000
59.810000	0.065000
59.910000	0.067500
60.010000	0.067500
60.110000	0.062500
60.210000	0.067500
60.310000	0.062500
60.410000	0.067500
60.510000	0.065000
60.610000	0.067500
60.710000	0.065000
60.810000	0.067500
60.910000	0.062500
61.010000	0.062500
61.110000	0.067500
61.210000	0.067500
61.310000	0.065000
61.410000	0.065000
61.510000	0.072500
61.610000	0.070000
61.710000	0.072500
61.810000	0.070000
61.910000	0.062500
62.010000	0.062500
62.110000	0.062500
62.210000	0.067500
62.310000	0.067500
62.410000	0.062500
62.510000	0.060000
62.610000	0.065000
62.710000	0.065000
62.810000	0.065000
62.910000	0.065000
63.010000	0.067500
63.110000	0.062500
63.210000	0.060000
63.310000	0.062500
63.410000	0.060000
63.510000	0.057500
63.610000	0.057500
63.710000	0.052500
63.810000	0.050000
63.910000	0.057500
64.010000	0.057500
64.110000	0.062500
64.210000	0.060000
64.310000	0.060000
64.410000	0.067500
64.510000	0.070000
64.610000	0.070000
64.710000	0.070000
64.810000	0.075000
64.910000	0.072500
65.010000	0.070000
65.110000	0.072500
65.210000	0.075000
65.310000	0.075000
65.410000	0.080000
65.510000	0.075000
65.610000	0.080000
65.710000	0.082500
65.810000	0.085000
65.910000	0.085000
66.010000	0.085000
66.110000	0.082500
66.210000	0.080000
66.310000	0.080000
66.410000	0.077500
66.510000	0.080000
66.610000	0.080000
66.710000	0.080000
66.810000	0.082500
66.910000	0.080000
67.010000	0.080000
67.110000	0.082500
67.210000	0.085000
67.310000	0.085000
67.410000	0.085000
67.510000	0.082500
67.610000	0.077500
67.710000	0.080000
67.810000	0.075000
67.910000	0.077500
68.010000	0.075000
68.110000	0.072500
68.210000	0.075000
68.310000	0.070000
68.410000	0.067500
68.510000	0.065000
68.610000	0.065000
68.710000	0.060000
68.810000	0.057500
68.910000	0.057500
69.010000	0.067500
69.110000	0.065000
69.210000	0.057500
69.310000	0.060000
69.410000	0.060000
69.510000	0.055000
69.610000	0.057500
69.710000	0.055000
69.810000	0.055000
69.910000	0.052500
70.010000	0.047500
70.110000	0.055000
70.210000	0.052500
70.310000	0.057500
70.410000	0.062500
70.510000	0.065000
70.610000	0.070000
70.710000	0.067500
70.810000	0.070000
70.910000	0.070000
71.010000	0.065000
71.110000	0.065000
71.210000	0.072500
71.310000	0.075000
71.410000	0.070000
71.510000	0.077500
71.610000	0.075000
71.710000	0.077500
71.810000	0.080000
71.910000	0.082500
72.010000	0.087500
72.110000	0.082500
72.210000	0.085000
72.310000	0.082500
72.410000	0.077500
72.510000	0.072500
72.610000	0.067500
72.710000	0.070000
72.810000	0.065000
72.910000	0.067500
73.010000	0.067500
73.110000	0.067500
73.210000	0.060000
73.310000	0.055000
73.410000	0.055000
73.510000	0.050000
73.610000	0.050000
73.710000	0.047500
73.810000	0.045000
73.910000	0.050000
74.010000	0.045000
74.110000	0.042500
74.210000	0.042500
74.310000	0.047500
74.410000	0.042500
74.510000	0.042500
74.610000	0.045000
74.710000	0.042500
74.810000	0.047500
74.910000	0.047500
75.010000	0.045000
75.110000	0.042500
75.210000	0.040000
75.310000	0.042500
75.410000	0.050000
75.510000	0.062500
75.610000	0.065000
75.710000	0.065000
75.810000	0.067500
75.910000	0.065000
76.010000	0.070000
76.110000	0.072500
76.210000	0.072500
76.310000	0.075000
76.410000	0.080000
76.510000	0.082500
76.610000	0.082500
76.710000	0.090000
76.810000	0.087500
76.910000	0.082500
77.010000	0.082500
77.110000	0.090000
77.210000	0.095000
77.310000	0.095000
77.410000	0.097500
77.510000	0.085000
77.610000	0.082500
77.710000	0.087500
77.810000	0.087500
77.910000	0.087500
78.010000	0.082500
78.110000	0.080000
78.210000	0.085000
78.310000	0.082500
78.410000	0.077500
78.510000	0.080000
78.610000	0.090000
78.710000	0.082500
78.810000	0.082500
78.910000	0.090000
79.010000	0.092500
79.110000	0.090000
79.210000	0.085000
79.310000	0.082500
79.410000	0.077500
79.510000	0.085000
79.610000	0.085000
79.710000	0.082500
79.810000	0.080000
79.910000	0.077500
80.010000	0.077500
80.110000	0.080000
80.210000	0.075000
80.310000	0.077500
80.410000	0.082500
80.510000	0.077500
80.610000	0.065000
80.710000	0.065000
80.810000	0.065000
80.910000	0.060000
81.010000	0.055000
81.110000	0.057500
81.210000	0.060000
81.310000	0.065000
81.410000	0.067500
81.510000	0.067500
81.610000	0.062500
81.710000	0.062500
81.810000	0.070000
81.910000	0.065000
82.010000	0.062500
82.110000	0.060000
82.210000	0.062500
82.310000	0.060000
82.410000	0.055000
82.510000	0.057500
82.610000	0.060000
82.710000	0.062500
82.810000	0.065000
82.910000	0.062500
83.010000	0.067500
83.110000	0.062500
83.210000	0.060000
83.310000	0.055000
83.410000	0.055000
83.510000	0.052500
83.610000	0.052500
83.710000	0.055000
83.810000	0.050000
83.910000	0.050000
84.010000	0.055000
84.110000	0.060000
84.210000	0.060000
84.310000	0.062500
84.410000	0.062500
84.510000	0.062500
84.610000	0.060000
84.710000	0.055000
84.810000	0.052500
84.910000	0.055000
85.010000	0.052500
85.110000	0.055000
85.210000	0.055000
85.310000	0.057500
85.410000	0.057500
85.510000	0.057500
85.610000	0.060000
85.710000	0.055000
85.810000	0.055000
85.910000	0.052500
86.010000	0.052500
86.110000	0.050000
86.210000	0.052500
86.310000	0.055000
86.410000	0.057500
86.510000	0.060000
86.610000	0.062500
86.710000	0.067500
86.810000	0.077500
86.910000	0.072500
87.010000	0.072500
87.110000	0.075000
87.210000	0.077500
87.310000	0.085000
87.410000	0.082500
87.510000	0.085000
87.610000	0.082500
87.710000	0.085000
87.810000	0.087500
87.910000	0.090000
88.010000	0.090000
88.110000	0.090000
88.210000	0.085000
88.310000	0.075000
88.410000	0.075000
88.510000	0.072500
88.610000	0.075000
88.710000	0.070000
88.810000	0.065000
88.910000	0.070000
89.010000	0.075000
89.110000	0.072500
89.210000	0.067500
89.310000	0.062500
89.410000	0.075000
89.510000	0.075000
89.610000	0.072500
89.710000	0.067500
89.810000	0.070000
89.910000	0.075000
90.010000	0.082500
90.110000	0.080000
90.210000	0.082500
90.310000	0.090000
90.410000	0.092500
90.510000	0.095000
90.610000	0.090000
90.710000	0.092500
90.810000	0.090000
90.910000	0.100000
91.010000	0.097500
91.110000	0.097500
91.210000	0.097500
91.310000	0.097500
91.410000	0.095000
91.510000	0.100000
91.610000	0.110000
91.710000	0.115000
91.810000	0.112500
91.910000	0.107500
92.010000	0.107500
92.110000	0.107500
92.210000	0.115000
92.310000	0.112500
92.410000	0.107500
92.510000	0.107500
92.610000	0.107500
92.710000	0.110000
92.810000	0.117500
92.910000	0.102500
93.010000	0.100000
93.110000	0.102500
93.210000	0.105000
93.310000	0.107500
93.410000	0.095000
93.510000	0.085000
93.610000	0.080000
93.710000	0.072500
93.810000	0.075000
93.910000	0.087500
94.010000	0.080000
94.110000	0.082500
94.210000	0.077500
94.310000	0.070000
94.410000	0.067500
94.510000	0.065000
94.610000	0.062500
94.710000	0.057500
94.810000	0.055000
94.910000	0.052500
95.010000	0.055000
95.110000	0.052500
95.210000	0.052500
95.310000	0.052500
95.410000	0.055000
95.510000	0.060000
95.610000	0.062500
95.710000	0.062500
95.810000	0.062500
95.910000	0.052500
96.010000	0.055000
96.110000	0.055000
96.210000	0.050000
96.310000	0.050000
96.410000	0.050000
96.510000	0.050000
96.610000	0.052500
96.710000	0.055000
96.810000	0.055000
96.910000	0.055000
97.010000	0.062500
97.110000	0.062500
97.210000	0.062500
97.310000	0.065000
97.410000	0.065000
97.510000	0.062500
97.610000	0.067500
97.710000	0.067500
97.810000	0.067500
97.910000	0.067500
98.010000	0.067500
98.110000	0.065000
98.210000	0.067500
98.310000	0.067500
98.410000	0.075000
98.510000	0.075000
98.610000	0.077500
98.710000	0.075000
98.810000	0.072500
98.910000	0.072500
99.010000	0.067500
99.110000	0.070000
99.210000	0.065000
99.310000	0.062500
99.410000	0.065000
99.510000	0.062500
99.610000	0.055000
99.710000	0.057500
99.810000	0.052500
99.910000	0.050000
100.010000	0.047500
100.110000	0.042500
100.210000	0.042500
100.310000	0.042500
100.410000	0.037500
100.510000	0.037500
100.610000	0.042500
100.710000	0.040000
100.810000	0.040000
100.910000	0.040000
101.010000	0.042500
101.110000	0.042500
101.210000	0.042500
101.310000	0.052500
101.410000	0.047500
101.510000	0.047500
101.610000	0.045000
101.710000	0.042500
101.810000	0.042500
101.910000	0.042500
102.010000	0.042500
102.110000	0.040000
102.210000	0.045000
102.310000	0.052500
102.410000	0.055000
102.510000	0.055000
102.610000	0.055000
102.710000	0.055000
102.810000	0.055000
102.910000	0.055000
103.010000	0.050000
103.110000	0.060000
103.210000	0.060000
103.310000	0.062500
103.410000	0.057500
103.510000	0.070000
103.610000	0.070000
103.710000	0.072500
103.810000	0.075000
103.910000	0.077500
104.010000	0.077500
104.110000	0.080000
104.210000	0.075000
104.310000	0.067500
104.410000	0.072500
104.510000	0.077500
104.610000	0.080000
104.710000	0.082500
104.810000	0.087500
104.910000	0.087500
105.010000	0.095000
105.110000	0.082500
105.210000	0.080000
105.310000	0.080000
105.410000	0.082500
105.510000	0.067500
105.610000	0.067500
105.710000	0.070000
105.810000	0.070000
105.910000	0.072500
106.010000	0.080000
106.110000	0.085000
106.210000	0.085000
106.310000	0.082500
106.410000	0.077500
106.510000	0.075000
106.610000	0.070000
106.710000	0.070000
106.810000	0.067500
106.910000	0.067500
107.010000	0.062500
107.110000	0.067500
107.210000	0.070000
107.310000	0.067500
107.410000	0.067500
107.510000	0.065000
107.610000	0.065000
107.710000	0.062500
107.810000	0.065000
107.910000	0.065000
108.010000	0.067500
108.110000	0.057500
108.210000	0.057500
108.310000	0.060000
108.410000	0.067500
108.510000	0.065000
108.610000	0.062500
108.710000	0.060000
108.810000	0.057500
108.910000	0.062500
109.010000	0.065000
109.110000	0.062500
109.210000	0.057500
109.310000	0.060000
109.410000	0.067500
109.510000	0.075000
109.610000	0.077500
109.710000	0.075000
109.810000	0.075000
109.910000	0.072500
110.010000	0.075000
110.110000	0.077500
110.210000	0.080000
110.310000	0.082500
110.410000	0.077500
110.510000	0.077500
110.610000	0.085000
110.710000	0.082500
110.810000	0.080000
110.910000	0.080000
111.010000	0.072500
111.110000	0.070000
111.210000	0.070000
111.310000	0.080000
111.410000	0.070000
111.510000	0.062500
111.610000	0.062500
111.710000	0.062500
111.810000	0.065000
111.910000	0.065000
112.010000	0.060000
112.110000	0.057500
112.210000	0.057500
112.310000	0.055000
112.410000	0.057500
112.510000	0.052500
112.610000	0.047500
112.710000	0.052500
112.810000	0.055000
112.910000	0.052500
113.010000	0.052500
113.110000	0.052500
113.210000	0.057500
113.310000	0.052500
113.410000	0.050000
113.510000	0.047500
113.610000	0.042500
113.710000	0.047500
113.810000	0.040000
113.910000	0.037500
114.010000	0.035000
114.110000	0.035000
114.210000	0.035000
114.310000	0.035000
114.410000	0.032500
114.510000	0.037500
114.610000	0.042500
114.710000	0.040000
114.810000	0.040000
114.910000	0.040000
115.010000	0.040000
115.110000	0.040000
115.210000	0.040000
115.310000	0.035000
115.410000	0.040000
115.510000	0.050000
115.610000	0.050000
115.710000	0.052500
115.810000	0.055000
115.910000	0.062500
116.010000	0.062500
116.110000	0.065000
116.210000	0.065000
116.310000	0.067500
116.410000	0.067500
116.510000	0.065000
116.610000	0.060000
116.710000	0.060000
116.810000	0.062500
116.910000	0.070000
117.010000	0.070000
117.110000	0.072500
117.210000	0.075000
117.310000	0.077500
117.410000	0.075000
117.510000	0.067500
117.610000	0.075000
117.710000	0.077500
117.810000	0.075000
117.910000	0.075000
118.010000	0.080000
118.110000	0.080000
118.210000	0.080000
118.310000	0.082500
118.410000	0.082500
118.510000	0.087500
118.610000	0.085000
118.710000	0.087500
118.810000	0.092500
118.910000	0.087500
119.010000	0.087500
119.110000	0.085000
119.210000	0.085000
119.310000	0.085000
119.410000	0.085000
119.510000	0.085000
119.610000	0.082500
119.710000	0.082500
119.810000	0.085000
119.910000	0.080000
120.010000	0.080000
120.110000	0.080000
120.210000	0.077500
120.310000	0.075000
120.410000	0.077500
120.510000	0.092500
120.610000	0.095000
120.710000	0.090000
120.810000	0.085000
120.910000	0.082500
121.010000	0.092500
121.110000	0.097500
121.210000	0.097500
121.310000	0.095000
121.410000	0.095000
121.510000	0.095000
121.610000	0.092500
121.710000	0.095000
121.810000	0.087500
121.910000	0.085000
122.010000	0.087500
122.110000	0.090000
122.210000	0.095000
122.310000	0.092500
122.410000	0.090000
122.510000	0.080000
122.610000	0.077500
122.710000	0.075000
122.810000	0.075000
122.910000	0.085000
123.010000	0.082500
123.110000	0.080000
123.210000	0.085000
123.310000	0.087500
123.410000	0.087500
123.510000	0.092500
123.610000	0.092500
123.710000	0.087500
123.810000	0.090000
123.910000	0.097500
124.010000	0.097500
124.110000	0.095000
124.210000	0.095000
124.310000	0.095000
124.410000	0.095000
124.510000	0.090000
124.610000	0.095000
124.710000	0.097500
124.810000	0.097500
124.910000	0.095000
125.010000	0.090000
125.110000	0.085000
125.210000	0.080000
125.310000	0.075000
125.410000	0.077500
125.510000	0.072500
125.610000	0.077500
125.710000	0.082500
125.810000	0.085000
125.910000	0.082500
126.010000	0.080000
126.110000	0.087500
126.210000	0.080000
126.310000	0.082500
126.410000	0.087500
126.510000	0.082500
126.610000	0.085000
126.710000	0.087500
126.810000	0.087500
126.910000	0.082500
127.010000	0.082500
127.110000	0.085000
127.210000	0.082500
127.310000	0.090000
127.410000	0.090000
127.510000	0.092500
127.610000	0.087500
127.710000	0.082500
127.810000	0.080000
127.910000	0.075000
128.010000	0.075000
128.110000	0.070000
128.210000	0.072500
128.310000	0.067500
128.410000	0.067500
128.510000	0.065000
128.610000	0.062500
128.710000	0.052500
128.810000	0.047500
128.910000	0.055000
129.010000	0.057500
129.110000	0.055000
129.210000	0.055000
129.310000	0.052500
129.410000	0.052500
129.510000	0.052500
129.610000	0.052500
129.710000	0.052500
129.810000	0.055000
129.910000	0.052500
130.010000	0.050000
130.110000	0.045000
130.210000	0.047500
130.310000	0.050000
130.410000	0.047500
130.510000	0.050000
130.610000	0.055000
130.710000	0.062500
130.810000	0.065000
130.910000	0.062500
131.010000	0.052500
131.110000	0.052500
131.210000	0.057500
131.310000	0.055000
131.410000	0.047500
131.510000	0.050000
131.610000	0.050000
131.710000	0.047500
131.810000	0.052500
131.910000	0.052500
132.010000	0.055000
132.110000	0.055000
132.210000	0.052500
132.310000	0.052500
132.410000	0.055000
132.510000	0.057500
132.610000	0.052500
132.710000	0.047500
132.810000	0.045000
132.910000	0.047500
133.010000	0.050000
133.110000	0.057500
133.210000	0.057500
133.310000	0.060000
133.410000	0.067500
133.510000	0.062500
133.610000	0.065000
133.710000	0.067500
133.810000	0.065000
133.910000	0.067500
134.010000	0.067500
134.110000	0.067500
134.210000	0.067500
134.310000	0.067500
134.410000	0.072500
134.510000	0.070000
134.610000	0.077500
134.710000	0.077500
134.810000	0.077500
134.910000	0.075000
135.010000	0.077500
135.110000	0.070000
135.210000	0.070000
135.310000	0.070000
135.410000	0.062500
135.510000	0.070000
135.610000	0.072500
135.710000	0.070000
135.810000	0.067500
135.910000	0.067500
136.010000	0.065000
136.110000	0.072500
136.210000	0.072500
136.310000	0.072500
136.410000	0.070000
136.510000	0.062500
136.610000	0.062500
136.710000	0.057500
136.810000	0.062500
136.910000	0.065000
137.010000	0.062500
137.110000	0.065000
137.210000	0.070000
137.310000	0.065000
137.410000	0.067500
137.510000	0.070000
137.610000	0.057500
137.710000	0.060000
137.810000	0.060000
137.910000	0.057500
138.010000	0.060000
138.110000	0.057500
138.210000	0.057500
138.310000	0.065000
138.410000	0.072500
138.510000	0.075000
138.610000	0.077500
138.710000	0.092500
138.810000	0.085000
138.910000	0.082500
139.010000	0.087500
139.110000	0.085000
139.210000	0.077500
139.310000	0.080000
139.410000	0.082500
139.510000	0.082500
139.610000	0.080000
139.710000	0.082500
139.810000	0.082500
139.910000	0.090000
140.010000	0.090000
140.110000	0.085000
140.210000	0.082500
140.310000	0.075000
140.410000	0.082500
140.510000	0.085000
140.610000	0.082500
140.710000	0.070000
140.810000	0.072500
140.910000	0.075000
141.010000	0.072500
141.110000	0.070000
141.210000	0.080000
141.310000	0.085000
141.410000	0.087500
141.510000	0.082500
141.610000	0.085000
141.710000	0.085000
141.810000	0.087500
141.910000	0.082500
142.010000	0.080000
142.110000	0.080000
142.210000	0.082500
142.310000	0.082500
142.410000	0.077500
142.510000	0.070000
142.610000	0.072500
142.710000	0.075000
142.810000	0.077500
142.910000	0.075000
143.010000	0.082500
143.110000	0.082500
143.210000	0.072500
143.310000	0.067500
143.410000	0.062500
143.510000	0.062500
143.610000	0.062500
143.710000	0.062500
143.810000	0.060000
143.910000	0.055000
144.010000	0.062500
144.110000	0.062500
144.210000	0.062500
144.310000	0.057500
144.410000	0.057500
144.510000	0.060000
144.610000	0.060000
144.710000	0.057500
144.810000	0.057500
144.910000	0.055000
145.010000	0.047500
145.110000	0.052500
145.210000	0.052500
145.310000	0.052500
145.410000	0.050000
145.510000	0.055000
145.610000	0.052500
145.710000	0.050000
145.810000	0.050000
145.910000	0.052500
146.010000	0.047500
146.110000	0.050000
146.210000	0.050000
146.310000	0.052500
146.410000	0.052500
146.510000	0.050000
146.610000	0.050000
146.710000	0.047500
146.810000	0.052500
146.910000	0.060000
147.010000	0.060000
147.110000	0.060000
147.210000	0.060000
147.310000	0.065000
147.410000	0.072500
147.510000	0.072500
147.610000	0.077500
147.710000	0.080000
147.810000	0.082500
147.910000	0.080000
148.010000	0.077500
148.110000	0.077500
148.210000	0.080000
148.310000	0.080000
148.410000	0.082500
148.510000	0.080000
148.610000	0.077500
148.710000	0.082500
148.810000	0.077500
148.910000	0.080000
149.010000	0.077500
149.110000	0.075000
149.210000	0.075000
149.310000	0.067500
149.410000	0.065000
149.510000	0.057500
149.610000	0.057500
149.710000	0.055000
149.810000	0.050000
149.910000	0.052500
150.010000	0.055000
150.110000	0.057500
150.210000	0.057500
150.310000	0.057500
150.410000	0.055000
150.510000	0.060000
150.610000	0.060000
150.710000	0.055000
150.810000	0.057500
150.910000	0.055000
151.010000	0.057500
151.110000	0.065000
151.210000	0.065000
151.310000	0.067500
151.410000	0.075000
151.510000	0.080000
151.610000	0.080000
151.710000	0.085000
151.810000	0.090000
151.910000	0.090000
152.010000	0.097500
152.110000	0.092500
152.210000	0.085000
152.310000	0.087500
152.410000	0.082500
152.510000	0.077500
152.610000	0.077500
152.710000	0.082500
152.810000	0.082500
152.910000	0.082500
153.010000	0.082500
153.110000	0.077500
153.210000	0.075000
153.310000	0.077500
153.410000	0.075000
153.510000	0.065000
153.610000	0.067500
153.710000	0.060000
153.810000	0.057500
153.910000	0.055000
154.010000	0.050000
154.110000	0.065000
154.210000	0.067500
154.310000	0.072500
154.410000	0.072500
154.510000	0.070000
154.610000	0.067500
154.710000	0.065000
154.810000	0.072500
154.910000	0.070000
155.010000	0.067500
155.110000	0.067500
155.210000	0.067500
155.310000	0.062500
155.410000	0.062500
155.510000	0.065000
155.610000	0.067500
155.710000	0.067500
155.810000	0.067500
155.910000	0.070000
156.010000	0.072500
156.110000	0.062500
156.210000	0.060000
156.310000	0.055000
156.410000	0.060000
156.510000	0.070000
156.610000	0.067500
156.710000	0.067500
156.810000	0.065000
156.910000	0.060000
157.010000	0.057500
157.110000	0.060000
157.210000	0.057500
157.310000	0.057500
157.410000	0.057500
157.510000	0.062500
157.610000	0.055000
157.710000	0.057500
157.810000	0.060000
157.910000	0.060000
158.010000	0.062500
158.110000	0.057500
158.210000	0.057500
158.310000	0.062500
158.410000	0.060000
158.510000	0.052500
158.610000	0.050000
158.710000	0.052500
158.810000	0.055000
158.910000	0.055000
159.010000	0.055000
159.110000	0.052500
159.210000	0.055000
159.310000	0.057500
159.410000	0.057500
159.510000	0.052500
159.610000	0.060000
159.710000	0.062500
159.810000	0.062500
159.910000	0.065000
160.010000	0.057500
160.110000	0.057500
160.210000	0.065000
160.310000	0.060000
160.410000	0.065000
160.510000	0.070000
160.610000	0.072500
160.710000	0.072500
160.810000	0.070000
160.910000	0.067500
161.010000	0.067500
161.110000	0.072500
161.210000	0.070000
161.310000	0.075000
161.410000	0.075000
161.510000	0.077500
161.610000	0.072500
161.710000	0.075000
161.810000	0.077500
161.910000	0.080000
162.010000	0.082500
162.110000	0.092500
162.210000	0.087500
162.310000	0.090000
162.410000	0.085000
162.510000	0.082500
162.610000	0.080000
162.710000	0.080000
162.810000	0.080000
162.910000	0.087500
163.010000	0.090000
163.110000	0.090000
163.210000	0.092500
163.310000	0.087500
163.410000	0.087500
163.510000	0.085000
163.610000	0.090000
163.710000	0.090000
163.810000	0.082500
163.910000	0.080000
164.010000	0.077500
164.110000	0.075000
164.210000	0.072500
164.310000	0.072500
164.410000	0.072500
164.510000	0.070000
164.610000	0.067500
164.710000	0.067500
164.810000	0.072500
164.910000	0.067500
165.010000	0.072500
165.110000	0.067500
165.210000	0.062500
165.310000	0.065000
165.410000	0.062500
165.510000	0.065000
165.610000	0.057500
165.710000	0.062500
165.810000	0.070000
165.910000	0.072500
166.010000	0.072500
166.110000	0.065000
166.210000	0.065000
166.310000	0.070000
166.410000	0.077500
166.510000	0.087500
166.610000	0.087500
166.710000	0.092500
166.810000	0.090000
166.910000	0.087500
167.010000	0.085000
167.110000	0.087500
167.210000	0.087500
167.310000	0.087500
167.410000	0.090000
167.510000	0.090000
167.610000	0.087500
167.710000	0.085000
167.810000	0.075000
167.910000	0.070000
168.010000	0.075000
168.110000	0.077500
168.210000	0.080000
168.310000	0.080000
168.410000	0.075000
168.510000	0.065000
168.610000	0.065000
168.710000	0.062500
168.810000	0.052500
168.910000	0.052500
169.010000	0.050000
169.110000	0.047500
169.210000	0.050000
169.310000	0.052500
169.410000	0.055000
169.510000	0.055000
169.610000	0.060000
169.710000	0.060000
169.810000	0.062500
169.910000	0.062500
170.010000	0.055000
170.110000	0.052500
170.210000	0.050000
170.310000	0.045000
170.410000	0.050000
170.510000	0.050000
170.610000	0.047500
170.710000	0.047500
170.810000	0.055000
170.910000	0.057500
171.010000	0.065000
171.110000	0.072500
171.210000	0.070000
171.310000	0.067500
171.410000	0.065000
171.510000	0.062500
171.610000	0.062500
171.710000	0.060000
171.810000	0.057500
171.910000	0.060000
172.010000	0.060000
172.110000	0.062500
172.210000	0.065000
172.310000	0.065000
172.410000	0.062500
172.510000	0.062500
172.610000	0.062500
172.710000	0.067500
172.810000	0.067500
172.910000	0.070000
173.010000	0.062500
173.110000	0.067500
173.210000	0.072500
173.310000	0.075000
173.410000	0.072500
173.510000	0.077500
173.610000	0.072500
173.710000	0.075000
173.810000	0.072500
173.910000	0.075000
174.010000	0.075000
174.110000	0.077500
174.210000	0.077500
174.310000	0.075000
174.410000	0.075000
174.510000	0.075000
174.610000	0.075000
174.710000	0.070000
174.810000	0.067500
174.910000	0.070000
175.010000	0.070000
175.110000	0.062500
175.210000	0.055000
175.310000	0.057500
175.410000	0.055000
175.510000	0.047500
175.610000	0.055000
175.710000	0.055000
175.810000	0.055000
175.910000	0.052500
176.010000	0.052500
176.110000	0.057500
176.210000	0.055000
176.310000	0.060000
176.410000	0.057500
176.510000	0.055000
176.610000	0.055000
176.710000	0.060000
176.810000	0.055000
176.910000	0.052500
177.010000	0.050000
177.110000	0.052500
177.210000	0.055000
177.310000	0.060000
177.410000	0.057500
177.510000	0.065000
177.610000	0.057500
177.710000	0.060000
177.810000	0.060000
177.910000	0.060000
178.010000	0.060000
178.110000	0.052500
178.210000	0.055000
178.310000	0.050000
178.410000	0.052500
178.510000	0.057500
178.610000	0.057500
178.710000	0.062500
178.810000	0.062500
178.910000	0.057500
179.010000	0.060000
179.110000	0.055000
179.210000	0.055000
179.310000	0.050000
179.410000	0.052500
179.510000	0.050000
179.610000	0.050000
179.710000	0.045000
179.810000	0.047500
179.910000	0.050000
180.010000	0.047500
180.110000	0.055000
180.210000	0.057500
180.310000	0.060000
180.410000	0.057500
180.510000	0.060000
180.610000	0.062500
180.710000	0.060000
180.810000	0.060000
180.910000	0.065000
181.010000	0.062500
181.110000	0.065000
181.210000	0.062500
181.310000	0.067500
181.410000	0.065000
181.510000	0.065000
181.610000	0.062500
181.710000	0.065000
181.810000	0.065000
181.910000	0.062500
182.010000	0.065000
182.110000	0.057500
182.210000	0.057500
182.310000	0.055000
182.410000	0.055000
182.510000	0.060000
182.610000	0.055000
182.710000	0.060000
182.810000	0.055000
182.910000	0.055000
183.010000	0.057500
183.110000	0.067500
183.210000	0.065000
183.310000	0.060000
183.410000	0.065000
183.510000	0.067500
183.610000	0.072500
183.710000	0.070000
183.810000	0.070000
183.910000	0.070000
184.010000	0.070000
184.110000	0.072500
184.210000	0.065000
184.310000	0.067500
184.410000	0.072500
184.510000	0.072500
184.610000	0.077500
184.710000	0.075000
184.810000	0.077500
184.910000	0.075000
185.010000	0.077500
185.110000	0.070000
185.210000	0.067500
185.310000	0.065000
185.410000	0.065000
185.510000	0.062500
185.610000	0.062500
185.710000	0.062500
185.810000	0.062500
185.910000	0.060000
186.010000	0.057500
186.110000	0.060000
186.210000	0.060000
186.310000	0.062500
186.410000	0.065000
186.510000	0.060000
186.610000	0.057500
186.710000	0.052500
186.810000	0.052500
186.910000	0.052500
187.010000	0.052500
187.110000	0.055000
187.210000	0.057500
187.310000	0.057500
187.410000	0.052500
187.510000	0.055000
187.610000	0.055000
187.710000	0.055000
187.810000	0.055000
187.910000	0.055000
188.010000	0.060000
188.110000	0.055000
188.210000	0.067500
188.310000	0.062500
188.410000	0.057500
188.510000	0.065000
188.610000	0.065000
188.710000	0.070000
188.810000	0.067500
188.910000	0.065000
189.010000	0.065000
189.110000	0.067500
189.210000	0.067500
189.310000	0.070000
189.410000	0.070000
189.510000	0.077500
189.610000	0.072500
189.710000	0.075000
189.810000	0.075000
189.910000	0.077500
190.010000	0.072500
190.110000	0.075000
190.210000	0.062500
190.310000	0.067500
190.410000	0.067500
190.510000	0.062500
190.610000	0.065000
190.710000	0.060000
190.810000	0.062500
190.910000	0.067500
191.010000	0.065000
191.110000	0.065000
191.210000	0.062500
191.310000	0.062500
191.410000	0.067500
191.510000	0.060000
191.610000	0.060000
191.710000	0.057500
191.810000	0.057500
191.910000	0.065000
192.010000	0.067500
192.110000	0.070000
192.210000	0.070000
192.310000	0.065000
192.410000	0.065000
192.510000	0.065000
192.610000	0.067500
192.710000	0.080000
192.810000	0.085000
192.910000	0.082500
193.010000	0.087500
193.110000	0.087500
193.210000	0.087500
193.310000	0.087500
193.410000	0.085000
193.510000	0.092500
193.610000	0.102500
193.710000	0.100000
193.810000	0.102500
193.910000	0.097500
194.010000	0.105000
194.110000	0.102500
194.210000	0.100000
194.310000	0.102500
194.410000	0.105000
194.510000	0.105000
194.610000	0.100000
194.710000	0.090000
194.810000	0.090000
194.910000	0.092500
195.010000	0.087500
195.110000	0.085000
195.210000	0.082500
195.310000	0.080000
195.410000	0.080000
195.510000	0.075000
195.610000	0.067500
195.710000	0.072500
195.810000	0.075000
195.910000	0.075000
196.010000	0.067500
196.110000	0.065000
196.210000	0.070000
196.310000	0.070000
196.410000	0.067500
196.510000	0.072500
196.610000	0.067500
196.710000	0.067500
196.810000	0.060000
196.910000	0.055000
197.010000	0.057500
197.110000	0.060000
197.210000	0.057500
197.310000	0.067500
197.410000	0.072500
197.510000	0.080000
197.610000	0.080000
197.710000	0.072500
197.810000	0.072500
197.910000	0.072500
198.010000	0.070000
198.110000	0.067500
198.210000	0.067500
198.310000	0.067500
198.410000	0.070000
198.510000	0.070000
198.610000	0.070000
198.710000	0.072500
198.810000	0.070000
198.910000	0.072500
199.010000	0.070000
199.110000	0.062500
199.210000	0.062500
199.310000	0.055000
199.410000	0.052500
199.510000	0.047500
199.610000	0.045000
199.710000	0.047500
199.810000	0.045000
199.910000	0.042500
200.010000	0.042500
[truncated: 63,536 more rows]
