# Supplementary material for: Efficient Transmission of Subthreshold Signals in Complex Networks of Spiking Neurons
Source: PLoS One. 2015 Mar 23;10(3):e0121156. doi: 10.1371/journal.pone.0121156 (PMC4409401; doi:10.1371/journal.pone.0121156)
Supplement: S2 Raw Data — (TAR) [file pone.0121156.s002.tar › m_975.txt]

0.110000	0.061875
0.210000	0.064375
0.310000	0.067500
0.410000	0.067500
0.510000	0.072500
0.610000	0.080625
0.710000	0.086875
0.810000	0.091250
0.910000	0.093125
1.010000	0.100000
1.110000	0.111250
1.210000	0.121875
1.310000	0.135000
1.410000	0.145000
1.510000	0.168125
1.610000	0.193125
1.710000	0.212500
1.810000	0.240000
1.910000	0.271875
2.010000	0.306875
2.110000	0.341250
2.210000	0.370625
2.310000	0.391875
2.410000	0.405000
2.510000	0.404375
2.610000	0.401875
2.710000	0.397500
2.810000	0.392500
2.910000	0.388750
3.010000	0.382500
3.110000	0.365000
3.210000	0.350000
3.310000	0.336250
3.410000	0.323750
3.510000	0.300625
3.610000	0.272500
3.710000	0.249375
3.810000	0.219375
3.910000	0.180625
4.010000	0.141875
4.110000	0.104375
4.210000	0.071875
4.310000	0.042500
4.410000	0.030000
4.510000	0.020625
4.610000	0.015000
4.710000	0.012500
4.810000	0.010625
4.910000	0.010000
5.010000	0.010000
5.110000	0.010000
5.210000	0.010000
5.310000	0.009375
5.410000	0.010625
5.510000	0.010000
5.610000	0.010000
5.710000	0.010625
5.810000	0.010000
5.910000	0.010625
6.010000	0.011875
6.110000	0.011875
6.210000	0.012500
6.310000	0.011250
6.410000	0.011250
6.510000	0.011875
6.610000	0.012500
6.710000	0.011875
6.810000	0.013750
6.910000	0.015000
7.010000	0.014375
7.110000	0.014375
7.210000	0.015000
7.310000	0.015625
7.410000	0.015000
7.510000	0.015625
7.610000	0.016875
7.710000	0.017500
7.810000	0.020000
7.910000	0.021875
8.010000	0.021875
8.110000	0.023125
8.210000	0.023750
8.310000	0.025625
8.410000	0.026250
8.510000	0.028125
8.610000	0.028750
8.710000	0.030000
8.810000	0.030000
8.910000	0.030000
9.010000	0.033125
9.110000	0.035000
9.210000	0.038125
9.310000	0.041875
9.410000	0.043125
9.510000	0.047500
9.610000	0.049375
9.710000	0.052500
9.810000	0.055625
9.910000	0.062500
10.010000	0.067500
10.110000	0.077500
10.210000	0.085625
10.310000	0.096250
10.410000	0.108125
10.510000	0.120000
10.610000	0.140625
10.710000	0.170000
10.810000	0.192500
10.910000	0.228125
11.010000	0.261875
11.110000	0.299375
11.210000	0.333750
11.310000	0.361875
11.410000	0.398750
11.510000	0.412500
11.610000	0.417500
11.710000	0.416250
11.810000	0.415625
11.910000	0.406250
12.010000	0.400000
12.110000	0.391875
12.210000	0.381250
12.310000	0.370000
12.410000	0.356250
12.510000	0.341875
12.610000	0.321250
12.710000	0.291875
12.810000	0.266875
12.910000	0.230000
13.010000	0.192500
13.110000	0.153125
13.210000	0.123125
13.310000	0.085625
13.410000	0.048125
13.510000	0.025625
13.610000	0.016875
13.710000	0.013125
13.810000	0.010625
13.910000	0.009375
14.010000	0.008125
14.110000	0.005625
14.210000	0.005625
14.310000	0.005000
14.410000	0.004375
14.510000	0.006250
14.610000	0.006250
14.710000	0.007500
14.810000	0.008125
14.910000	0.008125
15.010000	0.008125
15.110000	0.008125
15.210000	0.008750
15.310000	0.010000
15.410000	0.008750
15.510000	0.008125
15.610000	0.008750
15.710000	0.010000
15.810000	0.010000
15.910000	0.010000
16.010000	0.010625
16.110000	0.010625
16.210000	0.011250
16.310000	0.011875
16.410000	0.013125
16.510000	0.013125
16.610000	0.011875
16.710000	0.011875
16.810000	0.011875
16.910000	0.011875
17.010000	0.011875
17.110000	0.011875
17.210000	0.011250
17.310000	0.010625
17.410000	0.011250
17.510000	0.011875
17.610000	0.014375
17.710000	0.013125
17.810000	0.013750
17.910000	0.014375
18.010000	0.014375
18.110000	0.015625
18.210000	0.015625
18.310000	0.018125
18.410000	0.016250
18.510000	0.015625
18.610000	0.015625
18.710000	0.016250
18.810000	0.018125
18.910000	0.019375
19.010000	0.021250
19.110000	0.022500
19.210000	0.025000
19.310000	0.028750
19.410000	0.030000
19.510000	0.031875
19.610000	0.034375
19.710000	0.036875
19.810000	0.039375
19.910000	0.042500
20.010000	0.045625
20.110000	0.045000
20.210000	0.047500
20.310000	0.050000
20.410000	0.052500
20.510000	0.056250
20.610000	0.063125
20.710000	0.065000
20.810000	0.068750
20.910000	0.073125
21.010000	0.076875
21.110000	0.081875
21.210000	0.087500
21.310000	0.098750
21.410000	0.107500
21.510000	0.116875
21.610000	0.118750
21.710000	0.125625
21.810000	0.128750
21.910000	0.134375
22.010000	0.142500
22.110000	0.158125
22.210000	0.170625
22.310000	0.181875
22.410000	0.199375
22.510000	0.210000
22.610000	0.214375
22.710000	0.224375
22.810000	0.231250
22.910000	0.246250
23.010000	0.255625
23.110000	0.263750
23.210000	0.266875
23.310000	0.268125
23.410000	0.272500
23.510000	0.275625
23.610000	0.273750
23.710000	0.275000
23.810000	0.277500
23.910000	0.276250
24.010000	0.270000
24.110000	0.260000
24.210000	0.249375
24.310000	0.238125
24.410000	0.220625
24.510000	0.207500
24.610000	0.197500
24.710000	0.185625
24.810000	0.173750
24.910000	0.155000
25.010000	0.140625
25.110000	0.128125
25.210000	0.115625
25.310000	0.101250
25.410000	0.082500
25.510000	0.071250
25.610000	0.065000
25.710000	0.056250
25.810000	0.046875
25.910000	0.039375
26.010000	0.033750
26.110000	0.027500
26.210000	0.023750
26.310000	0.020000
26.410000	0.017500
26.510000	0.016250
26.610000	0.013125
26.710000	0.011875
26.810000	0.011875
26.910000	0.013125
27.010000	0.012500
27.110000	0.011250
27.210000	0.011875
27.310000	0.011250
27.410000	0.012500
27.510000	0.011250
27.610000	0.011875
27.710000	0.011250
27.810000	0.012500
27.910000	0.012500
28.010000	0.013125
28.110000	0.013750
28.210000	0.014375
28.310000	0.014375
28.410000	0.013125
28.510000	0.012500
28.610000	0.012500
28.710000	0.013125
28.810000	0.013750
28.910000	0.012500
29.010000	0.013125
29.110000	0.013125
29.210000	0.013125
29.310000	0.012500
29.410000	0.011875
29.510000	0.012500
29.610000	0.011875
29.710000	0.013125
29.810000	0.013125
29.910000	0.013125
30.010000	0.014375
30.110000	0.014375
30.210000	0.013750
30.310000	0.015000
30.410000	0.015000
30.510000	0.015625
30.610000	0.016875
30.710000	0.017500
30.810000	0.017500
30.910000	0.018125
31.010000	0.016875
31.110000	0.016875
31.210000	0.020000
31.310000	0.023750
31.410000	0.025000
31.510000	0.027500
31.610000	0.030000
31.710000	0.030000
31.810000	0.029375
31.910000	0.033125
32.010000	0.034375
32.110000	0.035000
32.210000	0.036875
32.310000	0.037500
32.410000	0.040000
32.510000	0.040000
32.610000	0.040625
32.710000	0.045000
32.810000	0.048125
32.910000	0.053125
33.010000	0.056250
33.110000	0.058125
33.210000	0.059375
33.310000	0.061250
33.410000	0.066250
33.510000	0.066875
33.610000	0.071250
33.710000	0.073125
33.810000	0.076875
33.910000	0.080000
34.010000	0.081875
34.110000	0.086875
34.210000	0.090625
34.310000	0.091875
34.410000	0.093125
34.510000	0.096875
34.610000	0.100000
34.710000	0.100000
34.810000	0.102500
34.910000	0.100625
35.010000	0.105625
35.110000	0.110000
35.210000	0.117500
35.310000	0.115625
35.410000	0.116250
35.510000	0.119375
35.610000	0.118125
35.710000	0.120000
35.810000	0.121875
35.910000	0.121875
36.010000	0.125000
36.110000	0.125625
36.210000	0.131250
36.310000	0.133750
36.410000	0.133125
36.510000	0.137500
36.610000	0.141250
36.710000	0.143125
36.810000	0.143125
36.910000	0.146875
37.010000	0.145000
37.110000	0.140000
37.210000	0.139375
37.310000	0.141250
37.410000	0.146250
37.510000	0.143750
37.610000	0.146875
37.710000	0.143750
37.810000	0.142500
37.910000	0.142500
38.010000	0.138125
38.110000	0.135625
38.210000	0.130000
38.310000	0.129375
38.410000	0.130000
38.510000	0.131250
38.610000	0.126875
38.710000	0.123125
38.810000	0.122500
38.910000	0.121875
39.010000	0.118750
39.110000	0.116250
39.210000	0.111250
39.310000	0.108125
39.410000	0.101250
39.510000	0.098750
39.610000	0.094375
39.710000	0.095000
39.810000	0.091875
39.910000	0.088750
40.010000	0.084375
40.110000	0.081250
40.210000	0.078750
40.310000	0.076250
40.410000	0.073750
40.510000	0.068750
40.610000	0.066875
40.710000	0.063125
40.810000	0.057500
40.910000	0.055000
41.010000	0.052500
41.110000	0.051250
41.210000	0.050625
41.310000	0.046250
41.410000	0.043750
41.510000	0.041250
41.610000	0.040625
41.710000	0.040625
41.810000	0.041250
41.910000	0.040625
42.010000	0.039375
42.110000	0.041250
42.210000	0.041875
42.310000	0.040000
42.410000	0.038125
42.510000	0.036875
42.610000	0.034375
42.710000	0.034375
42.810000	0.036250
42.910000	0.038125
43.010000	0.040625
43.110000	0.040625
43.210000	0.040625
43.310000	0.040625
43.410000	0.041875
43.510000	0.043125
43.610000	0.044375
43.710000	0.042500
43.810000	0.045000
43.910000	0.045625
44.010000	0.045625
44.110000	0.043750
44.210000	0.043125
44.310000	0.041250
44.410000	0.043750
44.510000	0.043750
44.610000	0.046250
44.710000	0.049375
44.810000	0.048750
44.910000	0.046875
45.010000	0.045000
45.110000	0.048125
45.210000	0.047500
45.310000	0.048125
45.410000	0.051875
45.510000	0.050625
45.610000	0.048750
45.710000	0.050000
45.810000	0.045625
45.910000	0.048125
46.010000	0.046875
46.110000	0.046250
46.210000	0.046875
46.310000	0.049375
46.410000	0.046250
46.510000	0.048125
46.610000	0.048750
46.710000	0.048125
46.810000	0.046875
46.910000	0.048750
47.010000	0.046250
47.110000	0.046250
47.210000	0.046250
47.310000	0.049375
47.410000	0.047500
47.510000	0.048125
47.610000	0.051250
47.710000	0.050000
47.810000	0.054375
47.910000	0.053750
48.010000	0.056875
48.110000	0.060625
48.210000	0.062500
48.310000	0.061250
48.410000	0.065625
48.510000	0.068125
48.610000	0.069375
48.710000	0.071875
48.810000	0.075000
48.910000	0.076875
49.010000	0.080625
49.110000	0.080625
49.210000	0.081250
49.310000	0.081250
49.410000	0.080625
49.510000	0.084375
49.610000	0.086250
49.710000	0.090625
49.810000	0.091875
49.910000	0.091875
50.010000	0.090000
50.110000	0.088750
50.210000	0.088750
50.310000	0.089375
50.410000	0.093125
50.510000	0.093125
50.610000	0.090000
50.710000	0.086875
50.810000	0.086250
50.910000	0.086875
51.010000	0.086250
51.110000	0.088750
51.210000	0.088750
51.310000	0.086875
51.410000	0.086250
51.510000	0.083750
51.610000	0.078750
51.710000	0.079375
51.810000	0.076875
51.910000	0.076875
52.010000	0.081250
52.110000	0.081250
52.210000	0.084375
52.310000	0.083125
52.410000	0.081250
52.510000	0.079375
52.610000	0.080000
52.710000	0.081875
52.810000	0.080000
52.910000	0.078750
53.010000	0.076250
53.110000	0.075000
53.210000	0.077500
53.310000	0.079375
53.410000	0.081250
53.510000	0.081875
53.610000	0.087500
53.710000	0.086250
53.810000	0.085625
53.910000	0.085625
54.010000	0.082500
54.110000	0.084375
54.210000	0.081250
54.310000	0.080000
54.410000	0.076875
54.510000	0.079375
54.610000	0.080625
54.710000	0.081250
54.810000	0.079375
54.910000	0.079375
55.010000	0.081875
55.110000	0.081250
55.210000	0.078750
55.310000	0.080000
55.410000	0.080000
55.510000	0.079375
55.610000	0.076875
55.710000	0.073125
55.810000	0.074375
55.910000	0.073125
56.010000	0.071250
56.110000	0.070000
56.210000	0.073125
56.310000	0.075625
56.410000	0.076250
56.510000	0.075625
56.610000	0.076250
56.710000	0.073125
56.810000	0.076875
56.910000	0.075000
57.010000	0.070625
57.110000	0.073750
57.210000	0.071250
57.310000	0.071250
57.410000	0.070000
57.510000	0.067500
57.610000	0.064375
57.710000	0.066250
57.810000	0.066875
57.910000	0.067500
58.010000	0.072500
58.110000	0.072500
58.210000	0.068125
58.310000	0.065000
58.410000	0.065625
58.510000	0.063750
58.610000	0.064375
58.710000	0.067500
58.810000	0.063125
58.910000	0.063125
59.010000	0.063750
59.110000	0.062500
59.210000	0.063750
59.310000	0.061875
59.410000	0.063125
59.510000	0.065000
59.610000	0.066875
59.710000	0.065000
59.810000	0.064375
59.910000	0.065625
60.010000	0.060000
60.110000	0.060000
60.210000	0.060625
60.310000	0.060000
60.410000	0.060000
60.510000	0.060625
60.610000	0.056875
60.710000	0.055000
60.810000	0.056250
60.910000	0.058750
61.010000	0.058125
61.110000	0.056250
61.210000	0.055625
61.310000	0.054375
61.410000	0.056250
61.510000	0.054375
61.610000	0.054375
61.710000	0.060625
61.810000	0.059375
61.910000	0.058750
62.010000	0.060000
62.110000	0.059375
62.210000	0.057500
62.310000	0.057500
62.410000	0.060000
62.510000	0.056875
62.610000	0.056875
62.710000	0.057500
62.810000	0.056250
62.910000	0.056250
63.010000	0.059375
63.110000	0.060625
63.210000	0.062500
63.310000	0.063125
63.410000	0.065000
63.510000	0.065625
63.610000	0.063750
63.710000	0.059375
63.810000	0.059375
63.910000	0.060625
64.010000	0.058750
64.110000	0.062500
64.210000	0.066875
64.310000	0.071250
64.410000	0.071250
64.510000	0.071250
64.610000	0.073750
64.710000	0.075625
64.810000	0.077500
64.910000	0.078750
65.010000	0.080625
65.110000	0.081250
65.210000	0.082500
65.310000	0.083125
65.410000	0.080000
65.510000	0.080000
65.610000	0.079375
65.710000	0.083750
65.810000	0.083750
65.910000	0.083125
66.010000	0.083750
66.110000	0.082500
66.210000	0.080000
66.310000	0.077500
66.410000	0.076250
66.510000	0.077500
66.610000	0.078125
66.710000	0.076875
66.810000	0.078125
66.910000	0.076250
67.010000	0.076250
67.110000	0.076250
67.210000	0.076875
67.310000	0.078125
67.410000	0.078125
67.510000	0.078125
67.610000	0.080000
67.710000	0.076250
67.810000	0.075625
67.910000	0.074375
68.010000	0.073750
68.110000	0.072500
68.210000	0.071875
68.310000	0.071875
68.410000	0.071250
68.510000	0.074375
68.610000	0.073125
68.710000	0.072500
68.810000	0.069375
68.910000	0.070000
69.010000	0.068750
69.110000	0.065000
69.210000	0.063125
69.310000	0.063750
69.410000	0.068125
69.510000	0.067500
69.610000	0.068750
69.710000	0.071250
69.810000	0.070000
69.910000	0.070000
70.010000	0.070625
70.110000	0.071250
70.210000	0.074375
70.310000	0.075000
70.410000	0.079375
70.510000	0.076250
70.610000	0.075000
70.710000	0.074375
70.810000	0.075625
70.910000	0.073750
71.010000	0.076250
71.110000	0.075000
71.210000	0.076875
71.310000	0.074375
71.410000	0.071250
71.510000	0.071250
71.610000	0.071875
71.710000	0.070625
71.810000	0.072500
71.910000	0.071875
72.010000	0.071250
72.110000	0.068750
72.210000	0.066875
72.310000	0.065000
72.410000	0.063750
72.510000	0.063125
72.610000	0.065000
72.710000	0.066250
72.810000	0.065000
72.910000	0.063125
73.010000	0.058750
73.110000	0.060625
73.210000	0.057500
73.310000	0.061250
73.410000	0.060000
73.510000	0.058125
73.610000	0.057500
73.710000	0.056875
73.810000	0.054375
73.910000	0.054375
74.010000	0.056875
74.110000	0.060625
74.210000	0.068125
74.310000	0.068125
74.410000	0.065000
74.510000	0.065000
74.610000	0.060000
74.710000	0.058125
74.810000	0.059375
74.910000	0.061875
75.010000	0.063125
75.110000	0.062500
75.210000	0.063125
75.310000	0.061250
75.410000	0.060625
75.510000	0.065000
75.610000	0.066250
75.710000	0.065000
75.810000	0.065000
75.910000	0.068750
76.010000	0.069375
76.110000	0.066875
76.210000	0.060625
76.310000	0.063125
76.410000	0.065625
76.510000	0.067500
76.610000	0.070625
76.710000	0.071250
76.810000	0.074375
76.910000	0.078125
77.010000	0.079375
77.110000	0.081250
77.210000	0.081875
77.310000	0.079375
77.410000	0.077500
77.510000	0.073125
77.610000	0.069375
77.710000	0.070000
77.810000	0.071875
77.910000	0.069375
78.010000	0.069375
78.110000	0.068125
78.210000	0.068125
78.310000	0.066250
78.410000	0.066875
78.510000	0.067500
78.610000	0.067500
78.710000	0.069375
78.810000	0.067500
78.910000	0.060625
79.010000	0.062500
79.110000	0.060000
79.210000	0.057500
79.310000	0.063125
79.410000	0.065000
79.510000	0.068750
79.610000	0.068750
79.710000	0.068125
79.810000	0.068750
79.910000	0.068125
80.010000	0.067500
80.110000	0.070000
80.210000	0.069375
80.310000	0.068125
80.410000	0.069375
80.510000	0.066875
80.610000	0.066875
80.710000	0.069375
80.810000	0.069375
80.910000	0.070625
81.010000	0.069375
81.110000	0.071250
81.210000	0.076875
81.310000	0.074375
81.410000	0.075625
81.510000	0.071875
81.610000	0.075000
81.710000	0.076250
81.810000	0.074375
81.910000	0.074375
82.010000	0.075625
82.110000	0.075000
82.210000	0.076875
82.310000	0.076875
82.410000	0.073125
82.510000	0.076875
82.610000	0.076250
82.710000	0.077500
82.810000	0.076250
82.910000	0.081250
83.010000	0.080625
83.110000	0.077500
83.210000	0.074375
83.310000	0.073750
83.410000	0.075000
83.510000	0.073750
83.610000	0.071875
83.710000	0.072500
83.810000	0.074375
83.910000	0.075000
84.010000	0.076250
84.110000	0.073750
84.210000	0.073750
84.310000	0.072500
84.410000	0.074375
84.510000	0.073750
84.610000	0.071875
84.710000	0.068750
84.810000	0.065625
84.910000	0.060625
85.010000	0.059375
85.110000	0.061250
85.210000	0.060000
85.310000	0.058125
85.410000	0.058750
85.510000	0.060000
85.610000	0.061250
85.710000	0.060625
85.810000	0.059375
85.910000	0.058750
86.010000	0.057500
86.110000	0.057500
86.210000	0.059375
86.310000	0.060625
86.410000	0.059375
86.510000	0.058750
86.610000	0.059375
86.710000	0.059375
86.810000	0.060625
86.910000	0.063125
87.010000	0.063125
87.110000	0.063125
87.210000	0.066250
87.310000	0.066875
87.410000	0.065625
87.510000	0.065625
87.610000	0.061875
87.710000	0.061250
87.810000	0.060625
87.910000	0.061250
88.010000	0.060625
88.110000	0.063125
88.210000	0.058750
88.310000	0.054375
88.410000	0.055000
88.510000	0.054375
88.610000	0.054375
88.710000	0.053750
88.810000	0.053750
88.910000	0.050625
89.010000	0.053750
89.110000	0.054375
89.210000	0.051250
89.310000	0.050000
89.410000	0.049375
89.510000	0.049375
89.610000	0.050625
89.710000	0.050625
89.810000	0.052500
89.910000	0.053750
90.010000	0.058750
90.110000	0.060000
90.210000	0.058125
90.310000	0.062500
90.410000	0.063750
90.510000	0.064375
90.610000	0.065000
90.710000	0.066250
90.810000	0.069375
90.910000	0.071250
91.010000	0.070000
91.110000	0.070000
91.210000	0.072500
91.310000	0.075000
91.410000	0.075000
91.510000	0.073125
91.610000	0.075625
91.710000	0.075000
91.810000	0.073750
91.910000	0.072500
92.010000	0.070000
92.110000	0.066250
92.210000	0.068125
92.310000	0.067500
92.410000	0.068750
92.510000	0.068750
92.610000	0.068750
92.710000	0.067500
92.810000	0.066250
92.910000	0.067500
93.010000	0.068750
93.110000	0.069375
93.210000	0.070625
93.310000	0.069375
93.410000	0.070625
93.510000	0.070625
93.610000	0.070625
93.710000	0.070000
93.810000	0.074375
93.910000	0.078125
94.010000	0.078125
94.110000	0.078125
94.210000	0.078125
94.310000	0.076875
94.410000	0.076250
94.510000	0.075625
94.610000	0.075625
94.710000	0.074375
94.810000	0.073750
94.910000	0.073125
95.010000	0.072500
95.110000	0.070000
95.210000	0.066250
95.310000	0.068750
95.410000	0.072500
95.510000	0.071250
95.610000	0.072500
95.710000	0.071875
95.810000	0.070625
95.910000	0.066875
96.010000	0.067500
96.110000	0.068750
96.210000	0.070625
96.310000	0.072500
96.410000	0.071875
96.510000	0.071250
96.610000	0.069375
96.710000	0.071875
96.810000	0.073750
96.910000	0.072500
97.010000	0.071875
97.110000	0.070625
97.210000	0.071250
97.310000	0.072500
97.410000	0.069375
97.510000	0.068750
97.610000	0.068125
97.710000	0.070000
97.810000	0.068125
97.910000	0.065625
98.010000	0.066875
98.110000	0.068750
98.210000	0.066250
98.310000	0.067500
98.410000	0.070000
98.510000	0.068125
98.610000	0.067500
98.710000	0.065625
98.810000	0.065000
98.910000	0.065625
99.010000	0.065625
99.110000	0.066875
99.210000	0.066250
99.310000	0.065000
99.410000	0.066250
99.510000	0.067500
99.610000	0.066250
99.710000	0.065625
99.810000	0.066875
99.910000	0.069375
100.010000	0.066250
100.110000	0.066250
100.210000	0.065625
100.310000	0.063125
100.410000	0.061875
100.510000	0.064375
100.610000	0.065625
100.710000	0.066875
100.810000	0.071250
100.910000	0.070000
101.010000	0.072500
101.110000	0.073125
101.210000	0.076875
101.310000	0.074375
101.410000	0.071250
101.510000	0.071875
101.610000	0.068750
101.710000	0.066250
101.810000	0.067500
101.910000	0.066875
102.010000	0.069375
102.110000	0.068125
102.210000	0.067500
102.310000	0.068750
102.410000	0.071875
102.510000	0.070625
102.610000	0.070625
102.710000	0.068750
102.810000	0.068750
102.910000	0.069375
103.010000	0.066875
103.110000	0.065625
103.210000	0.062500
103.310000	0.069375
103.410000	0.071250
103.510000	0.073750
103.610000	0.075000
103.710000	0.073750
103.810000	0.071250
103.910000	0.070000
104.010000	0.070625
104.110000	0.070625
104.210000	0.071875
104.310000	0.070625
104.410000	0.067500
104.510000	0.064375
104.610000	0.065000
104.710000	0.065000
104.810000	0.064375
104.910000	0.064375
105.010000	0.064375
105.110000	0.065000
105.210000	0.065625
105.310000	0.061875
105.410000	0.058125
105.510000	0.055625
105.610000	0.058125
105.710000	0.060000
105.810000	0.060000
105.910000	0.061250
106.010000	0.060625
106.110000	0.061250
106.210000	0.060000
106.310000	0.060625
106.410000	0.065000
106.510000	0.065000
106.610000	0.066875
106.710000	0.066250
106.810000	0.066250
106.910000	0.065625
107.010000	0.066250
107.110000	0.066875
107.210000	0.063750
107.310000	0.063750
107.410000	0.066250
107.510000	0.066875
107.610000	0.065625
107.710000	0.066875
107.810000	0.067500
107.910000	0.066250
108.010000	0.062500
108.110000	0.064375
108.210000	0.066250
108.310000	0.065625
108.410000	0.062500
108.510000	0.064375
108.610000	0.064375
108.710000	0.063750
108.810000	0.061250
108.910000	0.061250
109.010000	0.060000
109.110000	0.059375
109.210000	0.063125
109.310000	0.062500
109.410000	0.061250
109.510000	0.062500
109.610000	0.062500
109.710000	0.068750
109.810000	0.071250
109.910000	0.070625
110.010000	0.073125
110.110000	0.069375
110.210000	0.071875
110.310000	0.070625
110.410000	0.070625
110.510000	0.070625
110.610000	0.070000
110.710000	0.071875
110.810000	0.075625
110.910000	0.073750
111.010000	0.075000
111.110000	0.076875
111.210000	0.073750
111.310000	0.074375
111.410000	0.075000
111.510000	0.073125
111.610000	0.073750
111.710000	0.070000
111.810000	0.067500
111.910000	0.072500
112.010000	0.071875
112.110000	0.075625
112.210000	0.069375
112.310000	0.068125
112.410000	0.071250
112.510000	0.068750
112.610000	0.068125
112.710000	0.065000
112.810000	0.061875
112.910000	0.063125
113.010000	0.060000
113.110000	0.060000
113.210000	0.064375
113.310000	0.063125
113.410000	0.064375
113.510000	0.063750
113.610000	0.065625
113.710000	0.060625
113.810000	0.060000
113.910000	0.058125
114.010000	0.059375
114.110000	0.057500
114.210000	0.057500
114.310000	0.060625
114.410000	0.059375
114.510000	0.059375
114.610000	0.061250
114.710000	0.062500
114.810000	0.062500
114.910000	0.060000
115.010000	0.060625
115.110000	0.058125
115.210000	0.055625
115.310000	0.058125
115.410000	0.057500
115.510000	0.056250
115.610000	0.055000
115.710000	0.053750
115.810000	0.052500
115.910000	0.056250
116.010000	0.053750
116.110000	0.054375
116.210000	0.055000
116.310000	0.056250
116.410000	0.055000
116.510000	0.055625
116.610000	0.053750
116.710000	0.055625
116.810000	0.056875
116.910000	0.055000
117.010000	0.055000
117.110000	0.058125
117.210000	0.057500
117.310000	0.057500
117.410000	0.060625
117.510000	0.061875
117.610000	0.063750
117.710000	0.067500
117.810000	0.068125
117.910000	0.066875
118.010000	0.065000
118.110000	0.065000
118.210000	0.065625
118.310000	0.066250
118.410000	0.065000
118.510000	0.065625
118.610000	0.064375
118.710000	0.065625
118.810000	0.066250
118.910000	0.066875
119.010000	0.070000
119.110000	0.069375
119.210000	0.068750
119.310000	0.065000
119.410000	0.060625
119.510000	0.058125
119.610000	0.059375
119.710000	0.057500
119.810000	0.058750
119.910000	0.056875
120.010000	0.062500
120.110000	0.062500
120.210000	0.064375
120.310000	0.061875
120.410000	0.063125
120.510000	0.065625
120.610000	0.067500
120.710000	0.066875
120.810000	0.065625
120.910000	0.065625
121.010000	0.066250
121.110000	0.065625
121.210000	0.066250
121.310000	0.067500
121.410000	0.073125
121.510000	0.075000
121.610000	0.074375
121.710000	0.079375
121.810000	0.080625
121.910000	0.082500
122.010000	0.078750
122.110000	0.079375
122.210000	0.078750
122.310000	0.081875
122.410000	0.083750
122.510000	0.080000
122.610000	0.081250
122.710000	0.080625
122.810000	0.080625
122.910000	0.081250
123.010000	0.079375
123.110000	0.076875
123.210000	0.075625
123.310000	0.073750
123.410000	0.072500
123.510000	0.072500
123.610000	0.073125
123.710000	0.069375
123.810000	0.063750
123.910000	0.062500
124.010000	0.062500
124.110000	0.061875
124.210000	0.063125
124.310000	0.059375
124.410000	0.060625
124.510000	0.063750
124.610000	0.061250
124.710000	0.060625
124.810000	0.061250
124.910000	0.060000
125.010000	0.061250
125.110000	0.064375
125.210000	0.066250
125.310000	0.068125
125.410000	0.065625
125.510000	0.065000
125.610000	0.066250
125.710000	0.063125
125.810000	0.065625
125.910000	0.065625
126.010000	0.068125
126.110000	0.066875
126.210000	0.066875
126.310000	0.065625
126.410000	0.063125
126.510000	0.060625
126.610000	0.060625
126.710000	0.060625
126.810000	0.059375
126.910000	0.061250
127.010000	0.062500
127.110000	0.061875
127.210000	0.059375
127.310000	0.056875
127.410000	0.057500
127.510000	0.056875
127.610000	0.058125
127.710000	0.057500
127.810000	0.056875
127.910000	0.057500
128.010000	0.055000
128.110000	0.056250
128.210000	0.054375
128.310000	0.057500
128.410000	0.056250
128.510000	0.055625
128.610000	0.058750
128.710000	0.061250
128.810000	0.061250
128.910000	0.057500
129.010000	0.056250
129.110000	0.055625
129.210000	0.058125
129.310000	0.060625
129.410000	0.063750
129.510000	0.061875
129.610000	0.061875
129.710000	0.061250
129.810000	0.061875
129.910000	0.061875
130.010000	0.063125
130.110000	0.060625
130.210000	0.063125
130.310000	0.064375
130.410000	0.067500
130.510000	0.066250
130.610000	0.065625
130.710000	0.063750
130.810000	0.066875
130.910000	0.067500
131.010000	0.070000
131.110000	0.070000
131.210000	0.068125
131.310000	0.066875
131.410000	0.062500
131.510000	0.065625
131.610000	0.065625
131.710000	0.066875
131.810000	0.067500
131.910000	0.068750
132.010000	0.068750
132.110000	0.068750
132.210000	0.065625
132.310000	0.064375
132.410000	0.061875
132.510000	0.063125
132.610000	0.062500
132.710000	0.062500
132.810000	0.061250
132.910000	0.060625
133.010000	0.060625
133.110000	0.063125
133.210000	0.066250
133.310000	0.068125
133.410000	0.069375
133.510000	0.067500
133.610000	0.066875
133.710000	0.069375
133.810000	0.069375
133.910000	0.067500
134.010000	0.063750
134.110000	0.065625
134.210000	0.066250
134.310000	0.068125
134.410000	0.070000
134.510000	0.068750
134.610000	0.068125
134.710000	0.066875
134.810000	0.065625
134.910000	0.066250
135.010000	0.064375
135.110000	0.061875
135.210000	0.061875
135.310000	0.062500
135.410000	0.061250
135.510000	0.062500
135.610000	0.066250
135.710000	0.068125
135.810000	0.067500
135.910000	0.068750
136.010000	0.068750
136.110000	0.068750
136.210000	0.072500
136.310000	0.071250
136.410000	0.071875
136.510000	0.071875
136.610000	0.073125
136.710000	0.075000
136.810000	0.075625
136.910000	0.075625
137.010000	0.079375
137.110000	0.081250
137.210000	0.076875
137.310000	0.076875
137.410000	0.076250
137.510000	0.075000
137.610000	0.072500
137.710000	0.068125
137.810000	0.069375
137.910000	0.067500
138.010000	0.069375
138.110000	0.069375
138.210000	0.069375
138.310000	0.070000
138.410000	0.066250
138.510000	0.065625
138.610000	0.064375
138.710000	0.063125
138.810000	0.061875
138.910000	0.063750
139.010000	0.059375
139.110000	0.060625
139.210000	0.061250
139.310000	0.063750
139.410000	0.064375
139.510000	0.065000
139.610000	0.068125
139.710000	0.065000
139.810000	0.066250
139.910000	0.068750
140.010000	0.068125
140.110000	0.070625
140.210000	0.067500
140.310000	0.064375
140.410000	0.066875
140.510000	0.067500
140.610000	0.069375
140.710000	0.069375
140.810000	0.070625
140.910000	0.068750
141.010000	0.071875
141.110000	0.067500
141.210000	0.065625
141.310000	0.065625
141.410000	0.068125
141.510000	0.065000
141.610000	0.065000
141.710000	0.065000
141.810000	0.064375
141.910000	0.063750
142.010000	0.063125
142.110000	0.060000
142.210000	0.061250
142.310000	0.063750
142.410000	0.064375
142.510000	0.062500
142.610000	0.064375
142.710000	0.062500
142.810000	0.062500
142.910000	0.065000
143.010000	0.063750
143.110000	0.067500
143.210000	0.070000
143.310000	0.067500
143.410000	0.066875
143.510000	0.070000
143.610000	0.069375
143.710000	0.073125
143.810000	0.072500
143.910000	0.071250
144.010000	0.075000
144.110000	0.075000
144.210000	0.076250
144.310000	0.076875
144.410000	0.074375
144.510000	0.076250
144.610000	0.076250
144.710000	0.080000
144.810000	0.078750
144.910000	0.079375
145.010000	0.075625
145.110000	0.075625
145.210000	0.074375
145.310000	0.077500
145.410000	0.076250
145.510000	0.075625
145.610000	0.072500
145.710000	0.073750
145.810000	0.073750
145.910000	0.075625
146.010000	0.075000
146.110000	0.073125
146.210000	0.071250
146.310000	0.073750
146.410000	0.077500
146.510000	0.075625
146.610000	0.073125
146.710000	0.071250
146.810000	0.070000
146.910000	0.068125
147.010000	0.069375
147.110000	0.067500
147.210000	0.068750
147.310000	0.065625
147.410000	0.065000
147.510000	0.063125
147.610000	0.067500
147.710000	0.063125
147.810000	0.061875
147.910000	0.061875
148.010000	0.059375
148.110000	0.061875
148.210000	0.063125
148.310000	0.060000
148.410000	0.056250
148.510000	0.056875
148.610000	0.058125
148.710000	0.058125
148.810000	0.060625
148.910000	0.058750
149.010000	0.062500
149.110000	0.063750
149.210000	0.060625
149.310000	0.061250
149.410000	0.064375
149.510000	0.063750
149.610000	0.060000
149.710000	0.063125
149.810000	0.061875
149.910000	0.070000
150.010000	0.071250
150.110000	0.070000
150.210000	0.070625
150.310000	0.073125
150.410000	0.074375
150.510000	0.074375
150.610000	0.073750
150.710000	0.074375
150.810000	0.071250
150.910000	0.073750
151.010000	0.073125
151.110000	0.070000
151.210000	0.071250
151.310000	0.073750
151.410000	0.071250
151.510000	0.071250
151.610000	0.071250
151.710000	0.071250
151.810000	0.071250
151.910000	0.061875
152.010000	0.062500
152.110000	0.060000
152.210000	0.058125
152.310000	0.053750
152.410000	0.050625
152.510000	0.050625
152.610000	0.051250
152.710000	0.052500
152.810000	0.053125
152.910000	0.053125
153.010000	0.050625
153.110000	0.053125
153.210000	0.051875
153.310000	0.050625
153.410000	0.049375
153.510000	0.051875
153.610000	0.053125
153.710000	0.053750
153.810000	0.053125
153.910000	0.056875
154.010000	0.058125
154.110000	0.060000
154.210000	0.062500
154.310000	0.064375
154.410000	0.070625
154.510000	0.071875
154.610000	0.071875
154.710000	0.070000
154.810000	0.070000
154.910000	0.070000
155.010000	0.069375
155.110000	0.067500
155.210000	0.068750
155.310000	0.067500
155.410000	0.070625
155.510000	0.070000
155.610000	0.069375
155.710000	0.065625
155.810000	0.064375
155.910000	0.062500
156.010000	0.060625
156.110000	0.061875
156.210000	0.063125
156.310000	0.062500
156.410000	0.056875
156.510000	0.057500
156.610000	0.057500
156.710000	0.061875
156.810000	0.061875
156.910000	0.060000
157.010000	0.062500
157.110000	0.061250
157.210000	0.061875
157.310000	0.061250
157.410000	0.059375
157.510000	0.060000
157.610000	0.059375
157.710000	0.059375
157.810000	0.061875
157.910000	0.060000
158.010000	0.065000
158.110000	0.061875
158.210000	0.061250
158.310000	0.061875
158.410000	0.063750
158.510000	0.061250
158.610000	0.061250
158.710000	0.057500
158.810000	0.056875
158.910000	0.061875
159.010000	0.062500
159.110000	0.064375
159.210000	0.065625
159.310000	0.065625
159.410000	0.066250
159.510000	0.066875
159.610000	0.066250
159.710000	0.068125
159.810000	0.068750
159.910000	0.069375
160.010000	0.066875
160.110000	0.066875
160.210000	0.065000
160.310000	0.065000
160.410000	0.067500
160.510000	0.065625
160.610000	0.065000
160.710000	0.066875
160.810000	0.066875
160.910000	0.066875
161.010000	0.066875
161.110000	0.071875
161.210000	0.069375
161.310000	0.072500
161.410000	0.075000
161.510000	0.075625
161.610000	0.076875
161.710000	0.073750
161.810000	0.073125
161.910000	0.074375
162.010000	0.077500
162.110000	0.077500
162.210000	0.079375
162.310000	0.080625
162.410000	0.079375
162.510000	0.080625
162.610000	0.083125
162.710000	0.083125
162.810000	0.085625
162.910000	0.083750
163.010000	0.086250
163.110000	0.081250
163.210000	0.077500
163.310000	0.077500
163.410000	0.076875
163.510000	0.078750
163.610000	0.077500
163.710000	0.079375
163.810000	0.080000
163.910000	0.080000
164.010000	0.080000
164.110000	0.076875
164.210000	0.078125
164.310000	0.078125
164.410000	0.081250
164.510000	0.080000
164.610000	0.079375
164.710000	0.078750
164.810000	0.076250
164.910000	0.075625
165.010000	0.071875
165.110000	0.074375
165.210000	0.076875
165.310000	0.077500
165.410000	0.076250
165.510000	0.073750
165.610000	0.076875
165.710000	0.076875
165.810000	0.076250
165.910000	0.076875
166.010000	0.073750
166.110000	0.073750
166.210000	0.073750
166.310000	0.071250
166.410000	0.069375
166.510000	0.071250
166.610000	0.069375
166.710000	0.068125
166.810000	0.070625
166.910000	0.069375
167.010000	0.070625
167.110000	0.069375
167.210000	0.068125
167.310000	0.067500
167.410000	0.064375
167.510000	0.065000
167.610000	0.063125
167.710000	0.061250
167.810000	0.061250
167.910000	0.061875
168.010000	0.063750
168.110000	0.062500
168.210000	0.062500
168.310000	0.062500
168.410000	0.062500
168.510000	0.063750
168.610000	0.062500
168.710000	0.062500
168.810000	0.060625
168.910000	0.063125
169.010000	0.063750
169.110000	0.065625
169.210000	0.066875
169.310000	0.065000
169.410000	0.066250
169.510000	0.065625
169.610000	0.065000
169.710000	0.063125
169.810000	0.063750
169.910000	0.063750
170.010000	0.061250
170.110000	0.064375
170.210000	0.063125
170.310000	0.062500
170.410000	0.062500
170.510000	0.061250
170.610000	0.063750
170.710000	0.062500
170.810000	0.061875
170.910000	0.058750
171.010000	0.056250
171.110000	0.055625
171.210000	0.053750
171.310000	0.056875
171.410000	0.056875
171.510000	0.056875
171.610000	0.056875
171.710000	0.056250
171.810000	0.055000
171.910000	0.054375
172.010000	0.054375
172.110000	0.052500
172.210000	0.053750
172.310000	0.055625
172.410000	0.054375
172.510000	0.056875
172.610000	0.053750
172.710000	0.054375
172.810000	0.055625
172.910000	0.057500
173.010000	0.056875
173.110000	0.056875
173.210000	0.057500
173.310000	0.055000
173.410000	0.058750
173.510000	0.060625
173.610000	0.060000
173.710000	0.062500
173.810000	0.065000
173.910000	0.065000
174.010000	0.066250
174.110000	0.066250
174.210000	0.066875
174.310000	0.064375
174.410000	0.065625
174.510000	0.061875
174.610000	0.062500
174.710000	0.063750
174.810000	0.061250
174.910000	0.062500
175.010000	0.063125
175.110000	0.063750
175.210000	0.067500
175.310000	0.071250
175.410000	0.070000
175.510000	0.068125
175.610000	0.066875
175.710000	0.066875
175.810000	0.065000
175.910000	0.064375
176.010000	0.061875
176.110000	0.061250
176.210000	0.058750
176.310000	0.059375
176.410000	0.059375
176.510000	0.058750
176.610000	0.057500
176.710000	0.057500
176.810000	0.061875
176.910000	0.060000
177.010000	0.062500
177.110000	0.061875
177.210000	0.058125
177.310000	0.055625
177.410000	0.052500
177.510000	0.052500
177.610000	0.053125
177.710000	0.055625
177.810000	0.056250
177.910000	0.058125
178.010000	0.058750
178.110000	0.061875
178.210000	0.064375
178.310000	0.063750
178.410000	0.065625
178.510000	0.066250
178.610000	0.067500
178.710000	0.066250
178.810000	0.061875
178.910000	0.066250
179.010000	0.065625
179.110000	0.066250
179.210000	0.066250
179.310000	0.066875
179.410000	0.068125
179.510000	0.071250
179.610000	0.071250
179.710000	0.072500
179.810000	0.075000
179.910000	0.076250
180.010000	0.078750
180.110000	0.077500
180.210000	0.076250
180.310000	0.078750
180.410000	0.076250
180.510000	0.076875
180.610000	0.078750
180.710000	0.079375
180.810000	0.085000
180.910000	0.082500
181.010000	0.081250
181.110000	0.079375
181.210000	0.080000
181.310000	0.078750
181.410000	0.076875
181.510000	0.076250
181.610000	0.078750
181.710000	0.077500
181.810000	0.074375
181.910000	0.072500
182.010000	0.069375
182.110000	0.070000
182.210000	0.069375
182.310000	0.068750
182.410000	0.068750
182.510000	0.069375
182.610000	0.067500
182.710000	0.068125
182.810000	0.062500
182.910000	0.064375
183.010000	0.064375
183.110000	0.065000
183.210000	0.063125
183.310000	0.063125
183.410000	0.065000
183.510000	0.061250
183.610000	0.060000
183.710000	0.060625
183.810000	0.059375
183.910000	0.066250
184.010000	0.070000
184.110000	0.071875
184.210000	0.072500
184.310000	0.070625
184.410000	0.071875
184.510000	0.072500
184.610000	0.074375
184.710000	0.078125
184.810000	0.077500
184.910000	0.076875
185.010000	0.076875
185.110000	0.073750
185.210000	0.075000
185.310000	0.077500
185.410000	0.080625
185.510000	0.080000
185.610000	0.081250
185.710000	0.080000
185.810000	0.085000
185.910000	0.080625
186.010000	0.077500
186.110000	0.075000
186.210000	0.075625
186.310000	0.075625
186.410000	0.076250
186.510000	0.076250
186.610000	0.073750
186.710000	0.069375
186.810000	0.070000
186.910000	0.073750
187.010000	0.072500
187.110000	0.075625
187.210000	0.078125
187.310000	0.075000
187.410000	0.074375
187.510000	0.073125
187.610000	0.071875
187.710000	0.071250
187.810000	0.069375
187.910000	0.070625
188.010000	0.071250
188.110000	0.073125
188.210000	0.071250
188.310000	0.075000
188.410000	0.075000
188.510000	0.073750
188.610000	0.077500
188.710000	0.078125
188.810000	0.080625
188.910000	0.076875
189.010000	0.076875
189.110000	0.078125
189.210000	0.075625
189.310000	0.076250
189.410000	0.075000
189.510000	0.076250
189.610000	0.076250
189.710000	0.075625
189.810000	0.076250
189.910000	0.075000
190.010000	0.071250
190.110000	0.071875
190.210000	0.072500
190.310000	0.068125
190.410000	0.066250
190.510000	0.071250
190.610000	0.067500
190.710000	0.070000
190.810000	0.066250
190.910000	0.067500
191.010000	0.066250
191.110000	0.064375
191.210000	0.066250
191.310000	0.065625
191.410000	0.064375
191.510000	0.066250
191.610000	0.065625
191.710000	0.065000
191.810000	0.065000
191.910000	0.066875
192.010000	0.066250
192.110000	0.065000
192.210000	0.063125
192.310000	0.063125
192.410000	0.062500
192.510000	0.059375
192.610000	0.058750
192.710000	0.055625
192.810000	0.056875
192.910000	0.056250
193.010000	0.059375
193.110000	0.058750
193.210000	0.058750
193.310000	0.057500
193.410000	0.058750
193.510000	0.059375
193.610000	0.057500
193.710000	0.056875
193.810000	0.056250
193.910000	0.056250
194.010000	0.058750
194.110000	0.059375
194.210000	0.058125
194.310000	0.058750
194.410000	0.061250
194.510000	0.060000
194.610000	0.060625
194.710000	0.061250
194.810000	0.066875
194.910000	0.068125
195.010000	0.064375
195.110000	0.063750
195.210000	0.064375
195.310000	0.064375
195.410000	0.063125
195.510000	0.059375
195.610000	0.061250
195.710000	0.063750
195.810000	0.063125
195.910000	0.062500
196.010000	0.060000
196.110000	0.060000
196.210000	0.060625
196.310000	0.063750
196.410000	0.065000
196.510000	0.064375
196.610000	0.063125
196.710000	0.063125
196.810000	0.056250
196.910000	0.056875
197.010000	0.057500
197.110000	0.057500
197.210000	0.060000
197.310000	0.060625
197.410000	0.060625
197.510000	0.060625
197.610000	0.060625
197.710000	0.056250
197.810000	0.058125
197.910000	0.056875
198.010000	0.058750
198.110000	0.062500
198.210000	0.063125
198.310000	0.061250
198.410000	0.059375
198.510000	0.060000
198.610000	0.060625
198.710000	0.059375
198.810000	0.063125
198.910000	0.062500
199.010000	0.061250
199.110000	0.063125
199.210000	0.063750
199.310000	0.063750
199.410000	0.063750
199.510000	0.063750
199.610000	0.066250
199.710000	0.068750
199.810000	0.065625
199.910000	0.065625
200.010000	0.066250
[truncated: 63,536 more rows]
