# Supplementary material for: Efficient Transmission of Subthreshold Signals in Complex Networks of Spiking Neurons
Source: PLoS One. 2015 Mar 23;10(3):e0121156. doi: 10.1371/journal.pone.0121156 (PMC4409401; doi:10.1371/journal.pone.0121156)
Supplement: S2 Raw Data — (TAR) [file pone.0121156.s002.tar › overl1750.txt]

0.110000	-0.077500
0.210000	-0.072500
0.310000	-0.068750
0.410000	-0.072500
0.510000	-0.071250
0.610000	-0.071250
0.710000	-0.070000
0.810000	-0.072500
0.910000	-0.068750
1.010000	-0.070000
1.110000	-0.066250
1.210000	-0.067500
1.310000	-0.075000
1.410000	-0.073750
1.510000	-0.071250
1.610000	-0.070000
1.710000	-0.078750
1.810000	-0.082500
1.910000	-0.083750
2.010000	-0.080000
2.110000	-0.083750
2.210000	-0.080000
2.310000	-0.077500
2.410000	-0.075000
2.510000	-0.076250
2.610000	-0.078750
2.710000	-0.081250
2.810000	-0.077500
2.910000	-0.075000
3.010000	-0.077500
3.110000	-0.075000
3.210000	-0.073750
3.310000	-0.075000
3.410000	-0.076250
3.510000	-0.075000
3.610000	-0.076250
3.710000	-0.070000
3.810000	-0.070000
3.910000	-0.073750
4.010000	-0.075000
4.110000	-0.077500
4.210000	-0.081250
4.310000	-0.080000
4.410000	-0.078750
4.510000	-0.081250
4.610000	-0.076250
4.710000	-0.073750
4.810000	-0.070000
4.910000	-0.073750
5.010000	-0.073750
5.110000	-0.073750
5.210000	-0.071250
5.310000	-0.075000
5.410000	-0.072500
5.510000	-0.075000
5.610000	-0.075000
5.710000	-0.072500
5.810000	-0.068750
5.910000	-0.065000
6.010000	-0.070000
6.110000	-0.062500
6.210000	-0.066250
6.310000	-0.066250
6.410000	-0.070000
6.510000	-0.070000
6.610000	-0.070000
6.710000	-0.067500
6.810000	-0.078750
6.910000	-0.073750
7.010000	-0.070000
7.110000	-0.076250
7.210000	-0.073750
7.310000	-0.068750
7.410000	-0.070000
7.510000	-0.072500
7.610000	-0.068750
7.710000	-0.068750
7.810000	-0.063750
7.910000	-0.066250
8.010000	-0.066250
8.110000	-0.065000
8.210000	-0.060000
8.310000	-0.055000
8.410000	-0.050000
8.510000	-0.045000
8.610000	-0.045000
8.710000	-0.042500
8.810000	-0.035000
8.910000	-0.037500
9.010000	-0.040000
9.110000	-0.040000
9.210000	-0.046250
9.310000	-0.051250
9.410000	-0.051250
9.510000	-0.050000
9.610000	-0.047500
9.710000	-0.046250
9.810000	-0.048750
9.910000	-0.040000
10.010000	-0.041250
10.110000	-0.043750
10.210000	-0.046250
10.310000	-0.048750
10.410000	-0.052500
10.510000	-0.056250
10.610000	-0.056250
10.710000	-0.062500
10.810000	-0.062500
10.910000	-0.060000
11.010000	-0.060000
11.110000	-0.061250
11.210000	-0.058750
11.310000	-0.052500
11.410000	-0.050000
11.510000	-0.050000
11.610000	-0.050000
11.710000	-0.051250
11.810000	-0.047500
11.910000	-0.050000
12.010000	-0.046250
12.110000	-0.048750
12.210000	-0.043750
12.310000	-0.048750
12.410000	-0.047500
12.510000	-0.050000
12.610000	-0.047500
12.710000	-0.041250
12.810000	-0.040000
12.910000	-0.033750
13.010000	-0.032500
13.110000	-0.031250
13.210000	-0.027500
13.310000	-0.025000
13.410000	-0.021250
13.510000	-0.016250
13.610000	-0.018750
13.710000	-0.012500
13.810000	-0.007500
13.910000	-0.010000
14.010000	-0.006250
14.110000	-0.006250
14.210000	-0.005000
14.310000	-0.001250
14.410000	-0.000000
14.510000	0.003750
14.610000	0.006250
14.710000	0.005000
14.810000	0.007500
14.910000	0.006250
15.010000	0.008750
15.110000	0.017500
15.210000	0.017500
15.310000	0.023750
15.410000	0.028750
15.510000	0.028750
15.610000	0.035000
15.710000	0.032500
15.810000	0.033750
15.910000	0.036250
16.010000	0.036250
16.110000	0.041250
16.210000	0.046250
16.310000	0.048750
16.410000	0.052500
16.510000	0.056250
16.610000	0.057500
16.710000	0.066250
16.810000	0.067500
16.910000	0.063750
17.010000	0.063750
17.110000	0.070000
17.210000	0.073750
17.310000	0.076250
17.410000	0.068750
17.510000	0.073750
17.610000	0.081250
17.710000	0.076250
17.810000	0.068750
17.910000	0.076250
18.010000	0.085000
18.110000	0.090000
18.210000	0.088750
18.310000	0.086250
18.410000	0.095000
18.510000	0.097500
18.610000	0.100000
18.710000	0.101250
18.810000	0.107500
18.910000	0.113750
19.010000	0.122500
19.110000	0.121250
19.210000	0.123750
19.310000	0.126250
19.410000	0.135000
19.510000	0.138750
19.610000	0.138750
19.710000	0.147500
19.810000	0.160000
19.910000	0.162500
20.010000	0.165000
20.110000	0.163750
20.210000	0.173750
20.310000	0.178750
20.410000	0.178750
20.510000	0.185000
20.610000	0.191250
20.710000	0.190000
20.810000	0.191250
20.910000	0.195000
21.010000	0.193750
21.110000	0.198750
21.210000	0.202500
21.310000	0.208750
21.410000	0.217500
21.510000	0.220000
21.610000	0.230000
21.710000	0.237500
21.810000	0.241250
21.910000	0.250000
22.010000	0.255000
22.110000	0.270000
22.210000	0.272500
22.310000	0.277500
22.410000	0.278750
22.510000	0.283750
22.610000	0.286250
22.710000	0.288750
22.810000	0.292500
22.910000	0.293750
23.010000	0.301250
23.110000	0.306250
23.210000	0.305000
23.310000	0.301250
23.410000	0.287500
23.510000	0.292500
23.610000	0.282500
23.710000	0.278750
23.810000	0.281250
23.910000	0.276250
24.010000	0.267500
24.110000	0.258750
24.210000	0.252500
24.310000	0.251250
24.410000	0.248750
24.510000	0.250000
24.610000	0.243750
24.710000	0.242500
24.810000	0.242500
24.910000	0.237500
25.010000	0.230000
25.110000	0.217500
25.210000	0.215000
25.310000	0.207500
25.410000	0.210000
25.510000	0.210000
25.610000	0.207500
25.710000	0.197500
25.810000	0.196250
25.910000	0.187500
26.010000	0.187500
26.110000	0.183750
26.210000	0.182500
26.310000	0.176250
26.410000	0.168750
26.510000	0.162500
26.610000	0.160000
26.710000	0.150000
26.810000	0.147500
26.910000	0.148750
27.010000	0.145000
27.110000	0.146250
27.210000	0.147500
27.310000	0.150000
27.410000	0.148750
27.510000	0.142500
27.610000	0.141250
27.710000	0.146250
27.810000	0.135000
27.910000	0.135000
28.010000	0.137500
28.110000	0.138750
28.210000	0.137500
28.310000	0.142500
28.410000	0.143750
28.510000	0.145000
28.610000	0.142500
28.710000	0.151250
28.810000	0.148750
28.910000	0.147500
29.010000	0.146250
29.110000	0.157500
29.210000	0.152500
29.310000	0.158750
29.410000	0.160000
29.510000	0.156250
29.610000	0.166250
29.710000	0.173750
29.810000	0.177500
29.910000	0.177500
30.010000	0.173750
30.110000	0.176250
30.210000	0.178750
30.310000	0.183750
30.410000	0.185000
30.510000	0.181250
30.610000	0.181250
30.710000	0.180000
30.810000	0.185000
30.910000	0.183750
31.010000	0.197500
31.110000	0.195000
31.210000	0.201250
31.310000	0.202500
31.410000	0.207500
31.510000	0.216250
31.610000	0.217500
31.710000	0.212500
31.810000	0.216250
31.910000	0.210000
32.010000	0.211250
32.110000	0.216250
32.210000	0.210000
32.310000	0.207500
32.410000	0.211250
32.510000	0.217500
32.610000	0.225000
32.710000	0.230000
32.810000	0.223750
32.910000	0.227500
33.010000	0.225000
33.110000	0.228750
33.210000	0.226250
33.310000	0.222500
33.410000	0.218750
33.510000	0.225000
33.610000	0.217500
33.710000	0.211250
33.810000	0.212500
33.910000	0.222500
34.010000	0.222500
34.110000	0.215000
34.210000	0.221250
34.310000	0.221250
34.410000	0.225000
34.510000	0.218750
34.610000	0.215000
34.710000	0.213750
34.810000	0.206250
34.910000	0.203750
35.010000	0.202500
35.110000	0.192500
35.210000	0.191250
35.310000	0.196250
35.410000	0.200000
35.510000	0.190000
35.610000	0.186250
35.710000	0.192500
35.810000	0.193750
35.910000	0.185000
36.010000	0.180000
36.110000	0.177500
36.210000	0.172500
36.310000	0.171250
36.410000	0.161250
36.510000	0.165000
36.610000	0.173750
36.710000	0.173750
36.810000	0.172500
36.910000	0.170000
37.010000	0.157500
37.110000	0.165000
37.210000	0.161250
37.310000	0.153750
37.410000	0.146250
37.510000	0.148750
37.610000	0.152500
37.710000	0.151250
37.810000	0.145000
37.910000	0.146250
38.010000	0.146250
38.110000	0.147500
38.210000	0.152500
38.310000	0.151250
38.410000	0.151250
38.510000	0.145000
38.610000	0.140000
38.710000	0.143750
38.810000	0.152500
38.910000	0.151250
39.010000	0.156250
39.110000	0.151250
39.210000	0.155000
39.310000	0.152500
39.410000	0.156250
39.510000	0.156250
39.610000	0.157500
39.710000	0.158750
39.810000	0.160000
39.910000	0.162500
40.010000	0.167500
40.110000	0.162500
40.210000	0.158750
40.310000	0.162500
40.410000	0.165000
40.510000	0.172500
40.610000	0.171250
40.710000	0.173750
40.810000	0.166250
40.910000	0.166250
41.010000	0.167500
41.110000	0.170000
41.210000	0.170000
41.310000	0.166250
41.410000	0.162500
41.510000	0.158750
41.610000	0.155000
41.710000	0.153750
41.810000	0.150000
41.910000	0.150000
42.010000	0.151250
42.110000	0.161250
42.210000	0.163750
42.310000	0.161250
42.410000	0.163750
42.510000	0.161250
42.610000	0.157500
42.710000	0.147500
42.810000	0.148750
42.910000	0.150000
43.010000	0.152500
43.110000	0.153750
43.210000	0.161250
43.310000	0.158750
43.410000	0.165000
43.510000	0.166250
43.610000	0.170000
43.710000	0.168750
43.810000	0.167500
43.910000	0.172500
44.010000	0.175000
44.110000	0.171250
44.210000	0.178750
44.310000	0.172500
44.410000	0.170000
44.510000	0.173750
44.610000	0.175000
44.710000	0.176250
44.810000	0.183750
44.910000	0.188750
45.010000	0.181250
45.110000	0.177500
45.210000	0.175000
45.310000	0.177500
45.410000	0.176250
45.510000	0.172500
45.610000	0.166250
45.710000	0.167500
45.810000	0.172500
45.910000	0.170000
46.010000	0.162500
46.110000	0.162500
46.210000	0.157500
46.310000	0.158750
46.410000	0.161250
46.510000	0.152500
46.610000	0.157500
46.710000	0.160000
46.810000	0.158750
46.910000	0.152500
47.010000	0.153750
47.110000	0.153750
47.210000	0.146250
47.310000	0.145000
47.410000	0.148750
47.510000	0.148750
47.610000	0.146250
47.710000	0.146250
47.810000	0.137500
47.910000	0.138750
48.010000	0.140000
48.110000	0.143750
48.210000	0.146250
48.310000	0.150000
48.410000	0.148750
48.510000	0.152500
48.610000	0.148750
48.710000	0.152500
48.810000	0.150000
48.910000	0.150000
49.010000	0.156250
49.110000	0.170000
49.210000	0.175000
49.310000	0.183750
49.410000	0.176250
49.510000	0.176250
49.610000	0.185000
49.710000	0.190000
49.810000	0.192500
49.910000	0.195000
50.010000	0.197500
50.110000	0.196250
50.210000	0.193750
50.310000	0.185000
50.410000	0.186250
50.510000	0.192500
50.610000	0.193750
50.710000	0.187500
50.810000	0.190000
50.910000	0.195000
51.010000	0.190000
51.110000	0.175000
51.210000	0.168750
51.310000	0.168750
51.410000	0.170000
51.510000	0.167500
51.610000	0.166250
51.710000	0.165000
51.810000	0.165000
51.910000	0.158750
52.010000	0.152500
52.110000	0.147500
52.210000	0.141250
52.310000	0.141250
52.410000	0.137500
52.510000	0.138750
52.610000	0.132500
52.710000	0.133750
52.810000	0.132500
52.910000	0.132500
53.010000	0.132500
53.110000	0.130000
53.210000	0.132500
53.310000	0.131250
53.410000	0.135000
53.510000	0.136250
53.610000	0.132500
53.710000	0.132500
53.810000	0.132500
53.910000	0.140000
54.010000	0.140000
54.110000	0.146250
54.210000	0.151250
54.310000	0.151250
54.410000	0.158750
54.510000	0.157500
54.610000	0.166250
54.710000	0.171250
54.810000	0.173750
54.910000	0.177500
55.010000	0.172500
55.110000	0.176250
55.210000	0.175000
55.310000	0.172500
55.410000	0.175000
55.510000	0.171250
55.610000	0.176250
55.710000	0.173750
55.810000	0.170000
55.910000	0.162500
56.010000	0.158750
56.110000	0.156250
56.210000	0.151250
56.310000	0.153750
56.410000	0.146250
56.510000	0.137500
56.610000	0.126250
56.710000	0.120000
56.810000	0.115000
56.910000	0.110000
57.010000	0.105000
57.110000	0.100000
57.210000	0.100000
57.310000	0.097500
57.410000	0.098750
57.510000	0.100000
57.610000	0.103750
57.710000	0.108750
57.810000	0.116250
57.910000	0.116250
58.010000	0.123750
58.110000	0.128750
58.210000	0.131250
58.310000	0.130000
58.410000	0.128750
58.510000	0.137500
58.610000	0.146250
58.710000	0.151250
58.810000	0.156250
58.910000	0.160000
59.010000	0.163750
59.110000	0.170000
59.210000	0.170000
59.310000	0.172500
59.410000	0.172500
59.510000	0.172500
59.610000	0.181250
59.710000	0.176250
59.810000	0.178750
59.910000	0.178750
60.010000	0.176250
60.110000	0.176250
60.210000	0.180000
60.310000	0.180000
60.410000	0.181250
60.510000	0.181250
60.610000	0.172500
60.710000	0.170000
60.810000	0.171250
60.910000	0.170000
61.010000	0.168750
61.110000	0.171250
61.210000	0.167500
61.310000	0.170000
61.410000	0.167500
61.510000	0.170000
61.610000	0.153750
61.710000	0.153750
61.810000	0.146250
61.910000	0.143750
62.010000	0.147500
62.110000	0.143750
62.210000	0.146250
62.310000	0.147500
62.410000	0.150000
62.510000	0.141250
62.610000	0.146250
62.710000	0.141250
62.810000	0.138750
62.910000	0.137500
63.010000	0.132500
63.110000	0.131250
63.210000	0.132500
63.310000	0.135000
63.410000	0.136250
63.510000	0.132500
63.610000	0.131250
63.710000	0.132500
63.810000	0.135000
63.910000	0.133750
64.010000	0.137500
64.110000	0.132500
64.210000	0.128750
64.310000	0.126250
64.410000	0.123750
64.510000	0.130000
64.610000	0.130000
64.710000	0.130000
64.810000	0.133750
64.910000	0.131250
65.010000	0.132500
65.110000	0.133750
65.210000	0.135000
65.310000	0.130000
65.410000	0.126250
65.510000	0.127500
65.610000	0.131250
65.710000	0.125000
65.810000	0.121250
65.910000	0.116250
66.010000	0.112500
66.110000	0.115000
66.210000	0.113750
66.310000	0.112500
66.410000	0.112500
66.510000	0.110000
66.610000	0.107500
66.710000	0.117500
66.810000	0.111250
66.910000	0.115000
67.010000	0.116250
67.110000	0.120000
67.210000	0.120000
67.310000	0.120000
67.410000	0.117500
67.510000	0.118750
67.610000	0.120000
67.710000	0.125000
67.810000	0.127500
67.910000	0.128750
68.010000	0.126250
68.110000	0.127500
68.210000	0.123750
68.310000	0.130000
68.410000	0.131250
68.510000	0.130000
68.610000	0.135000
68.710000	0.125000
68.810000	0.128750
68.910000	0.130000
69.010000	0.125000
69.110000	0.125000
69.210000	0.126250
69.310000	0.126250
69.410000	0.132500
69.510000	0.131250
69.610000	0.133750
69.710000	0.132500
69.810000	0.133750
69.910000	0.138750
70.010000	0.135000
70.110000	0.136250
70.210000	0.138750
70.310000	0.145000
70.410000	0.143750
70.510000	0.150000
70.610000	0.148750
70.710000	0.156250
70.810000	0.155000
70.910000	0.156250
71.010000	0.158750
71.110000	0.158750
71.210000	0.151250
71.310000	0.152500
71.410000	0.150000
71.510000	0.151250
71.610000	0.143750
71.710000	0.143750
71.810000	0.145000
71.910000	0.143750
72.010000	0.147500
72.110000	0.145000
72.210000	0.151250
72.310000	0.142500
72.410000	0.142500
72.510000	0.136250
72.610000	0.138750
72.710000	0.133750
72.810000	0.130000
72.910000	0.126250
73.010000	0.130000
73.110000	0.127500
73.210000	0.125000
73.310000	0.126250
73.410000	0.123750
73.510000	0.125000
73.610000	0.121250
73.710000	0.116250
73.810000	0.112500
73.910000	0.108750
74.010000	0.112500
74.110000	0.108750
74.210000	0.098750
74.310000	0.102500
74.410000	0.105000
74.510000	0.106250
74.610000	0.101250
74.710000	0.106250
74.810000	0.108750
74.910000	0.113750
75.010000	0.108750
75.110000	0.113750
75.210000	0.113750
75.310000	0.115000
75.410000	0.118750
75.510000	0.116250
75.610000	0.117500
75.710000	0.126250
75.810000	0.135000
75.910000	0.135000
76.010000	0.133750
76.110000	0.135000
76.210000	0.140000
76.310000	0.138750
76.410000	0.131250
76.510000	0.130000
76.610000	0.131250
76.710000	0.125000
76.810000	0.121250
76.910000	0.113750
77.010000	0.115000
77.110000	0.115000
77.210000	0.116250
77.310000	0.111250
77.410000	0.110000
77.510000	0.113750
77.610000	0.111250
77.710000	0.108750
77.810000	0.102500
77.910000	0.097500
78.010000	0.091250
78.110000	0.093750
78.210000	0.093750
78.310000	0.088750
78.410000	0.091250
78.510000	0.091250
78.610000	0.100000
78.710000	0.100000
78.810000	0.102500
78.910000	0.112500
79.010000	0.112500
79.110000	0.112500
79.210000	0.113750
79.310000	0.115000
79.410000	0.118750
79.510000	0.117500
79.610000	0.122500
79.710000	0.117500
79.810000	0.118750
79.910000	0.116250
80.010000	0.117500
80.110000	0.115000
80.210000	0.111250
80.310000	0.116250
80.410000	0.120000
80.510000	0.125000
80.610000	0.116250
80.710000	0.116250
80.810000	0.113750
80.910000	0.103750
81.010000	0.105000
81.110000	0.102500
81.210000	0.101250
81.310000	0.097500
81.410000	0.096250
81.510000	0.096250
81.610000	0.100000
81.710000	0.101250
81.810000	0.106250
81.910000	0.107500
82.010000	0.107500
82.110000	0.106250
82.210000	0.108750
82.310000	0.105000
82.410000	0.098750
82.510000	0.093750
82.610000	0.092500
82.710000	0.093750
82.810000	0.095000
82.910000	0.095000
83.010000	0.083750
83.110000	0.080000
83.210000	0.080000
83.310000	0.085000
83.410000	0.082500
83.510000	0.082500
83.610000	0.082500
83.710000	0.083750
83.810000	0.077500
83.910000	0.077500
84.010000	0.082500
84.110000	0.083750
84.210000	0.082500
84.310000	0.082500
84.410000	0.082500
84.510000	0.083750
84.610000	0.083750
84.710000	0.081250
84.810000	0.082500
84.910000	0.090000
85.010000	0.102500
85.110000	0.106250
85.210000	0.105000
85.310000	0.103750
85.410000	0.100000
85.510000	0.093750
85.610000	0.092500
85.710000	0.093750
85.810000	0.100000
85.910000	0.101250
86.010000	0.092500
86.110000	0.091250
86.210000	0.090000
86.310000	0.087500
86.410000	0.085000
86.510000	0.086250
86.610000	0.086250
86.710000	0.086250
86.810000	0.090000
86.910000	0.090000
87.010000	0.080000
87.110000	0.081250
87.210000	0.083750
87.310000	0.082500
87.410000	0.081250
87.510000	0.080000
87.610000	0.076250
87.710000	0.072500
87.810000	0.066250
87.910000	0.061250
88.010000	0.071250
88.110000	0.071250
88.210000	0.068750
88.310000	0.072500
88.410000	0.076250
88.510000	0.075000
88.610000	0.072500
88.710000	0.073750
88.810000	0.067500
88.910000	0.067500
89.010000	0.070000
89.110000	0.068750
89.210000	0.072500
89.310000	0.068750
89.410000	0.071250
89.510000	0.066250
89.610000	0.065000
89.710000	0.063750
89.810000	0.068750
89.910000	0.071250
90.010000	0.068750
90.110000	0.068750
90.210000	0.070000
90.310000	0.070000
90.410000	0.063750
90.510000	0.068750
90.610000	0.066250
90.710000	0.061250
90.810000	0.062500
90.910000	0.055000
91.010000	0.043750
91.110000	0.040000
91.210000	0.037500
91.310000	0.041250
91.410000	0.040000
91.510000	0.045000
91.610000	0.042500
91.710000	0.041250
91.810000	0.035000
91.910000	0.032500
92.010000	0.033750
92.110000	0.028750
92.210000	0.032500
92.310000	0.032500
92.410000	0.033750
92.510000	0.028750
92.610000	0.031250
92.710000	0.031250
92.810000	0.028750
92.910000	0.030000
93.010000	0.033750
93.110000	0.033750
93.210000	0.030000
93.310000	0.035000
93.410000	0.026250
93.510000	0.025000
93.610000	0.027500
93.710000	0.032500
93.810000	0.031250
93.910000	0.032500
94.010000	0.027500
94.110000	0.027500
94.210000	0.022500
94.310000	0.018750
94.410000	0.017500
94.510000	0.012500
94.610000	0.008750
94.710000	0.008750
94.810000	0.012500
94.910000	0.010000
95.010000	0.008750
95.110000	0.013750
95.210000	0.011250
95.310000	0.003750
95.410000	0.008750
95.510000	0.003750
95.610000	-0.000000
95.710000	-0.000000
95.810000	-0.006250
95.910000	-0.006250
96.010000	-0.006250
96.110000	-0.003750
96.210000	0.002500
96.310000	0.002500
96.410000	0.002500
96.510000	0.002500
96.610000	-0.003750
96.710000	-0.005000
96.810000	-0.007500
96.910000	-0.015000
97.010000	-0.018750
97.110000	-0.015000
97.210000	-0.021250
97.310000	-0.025000
97.410000	-0.018750
97.510000	-0.010000
97.610000	-0.011250
97.710000	-0.016250
97.810000	-0.015000
97.910000	-0.011250
98.010000	-0.010000
98.110000	-0.017500
98.210000	-0.028750
98.310000	-0.031250
98.410000	-0.032500
98.510000	-0.033750
98.610000	-0.031250
98.710000	-0.037500
98.810000	-0.041250
98.910000	-0.042500
99.010000	-0.043750
99.110000	-0.046250
99.210000	-0.045000
99.310000	-0.045000
99.410000	-0.053750
99.510000	-0.067500
99.610000	-0.068750
99.710000	-0.071250
99.810000	-0.072500
99.910000	-0.080000
100.010000	-0.083750
100.110000	-0.088750
100.210000	-0.087500
100.310000	-0.092500
100.410000	-0.097500
100.510000	-0.096250
100.610000	-0.097500
100.710000	-0.097500
100.810000	-0.105000
100.910000	-0.106250
101.010000	-0.106250
101.110000	-0.116250
101.210000	-0.123750
101.310000	-0.130000
101.410000	-0.130000
101.510000	-0.133750
101.610000	-0.142500
101.710000	-0.143750
101.810000	-0.146250
101.910000	-0.146250
102.010000	-0.155000
102.110000	-0.158750
102.210000	-0.162500
102.310000	-0.163750
102.410000	-0.162500
102.510000	-0.176250
102.610000	-0.178750
102.710000	-0.186250
102.810000	-0.186250
102.910000	-0.191250
103.010000	-0.198750
103.110000	-0.200000
103.210000	-0.197500
103.310000	-0.201250
103.410000	-0.215000
103.510000	-0.212500
103.610000	-0.213750
103.710000	-0.221250
103.810000	-0.227500
103.910000	-0.238750
104.010000	-0.243750
104.110000	-0.242500
104.210000	-0.246250
104.310000	-0.252500
104.410000	-0.261250
104.510000	-0.261250
104.610000	-0.263750
104.710000	-0.261250
104.810000	-0.268750
104.910000	-0.272500
105.010000	-0.272500
105.110000	-0.280000
105.210000	-0.290000
105.310000	-0.297500
105.410000	-0.295000
105.510000	-0.296250
105.610000	-0.296250
105.710000	-0.297500
105.810000	-0.298750
105.910000	-0.293750
106.010000	-0.295000
106.110000	-0.300000
106.210000	-0.306250
106.310000	-0.298750
106.410000	-0.295000
106.510000	-0.297500
106.610000	-0.292500
106.710000	-0.292500
106.810000	-0.287500
106.910000	-0.278750
107.010000	-0.280000
107.110000	-0.270000
107.210000	-0.256250
107.310000	-0.245000
107.410000	-0.237500
107.510000	-0.232500
107.610000	-0.233750
107.710000	-0.221250
107.810000	-0.216250
107.910000	-0.207500
108.010000	-0.202500
108.110000	-0.197500
108.210000	-0.190000
108.310000	-0.182500
108.410000	-0.176250
108.510000	-0.170000
108.610000	-0.166250
108.710000	-0.160000
108.810000	-0.152500
108.910000	-0.147500
109.010000	-0.137500
109.110000	-0.137500
109.210000	-0.143750
109.310000	-0.141250
109.410000	-0.142500
109.510000	-0.141250
109.610000	-0.135000
109.710000	-0.135000
109.810000	-0.141250
109.910000	-0.143750
110.010000	-0.141250
110.110000	-0.136250
110.210000	-0.135000
110.310000	-0.140000
110.410000	-0.150000
110.510000	-0.147500
110.610000	-0.146250
110.710000	-0.150000
110.810000	-0.146250
110.910000	-0.150000
111.010000	-0.160000
111.110000	-0.152500
111.210000	-0.153750
111.310000	-0.153750
111.410000	-0.158750
111.510000	-0.160000
111.610000	-0.165000
111.710000	-0.172500
111.810000	-0.166250
111.910000	-0.168750
112.010000	-0.168750
112.110000	-0.167500
112.210000	-0.162500
112.310000	-0.162500
112.410000	-0.162500
112.510000	-0.166250
112.610000	-0.172500
112.710000	-0.178750
112.810000	-0.177500
112.910000	-0.177500
113.010000	-0.175000
113.110000	-0.183750
113.210000	-0.177500
113.310000	-0.178750
113.410000	-0.182500
113.510000	-0.182500
113.610000	-0.187500
113.710000	-0.187500
113.810000	-0.182500
113.910000	-0.185000
114.010000	-0.191250
114.110000	-0.198750
114.210000	-0.205000
114.310000	-0.210000
114.410000	-0.217500
114.510000	-0.218750
114.610000	-0.216250
114.710000	-0.213750
114.810000	-0.221250
114.910000	-0.220000
115.010000	-0.225000
115.110000	-0.230000
115.210000	-0.233750
115.310000	-0.242500
115.410000	-0.241250
115.510000	-0.242500
115.610000	-0.248750
115.710000	-0.241250
115.810000	-0.246250
115.910000	-0.241250
116.010000	-0.243750
116.110000	-0.251250
116.210000	-0.250000
116.310000	-0.253750
116.410000	-0.248750
116.510000	-0.247500
116.610000	-0.247500
116.710000	-0.247500
116.810000	-0.242500
116.910000	-0.246250
117.010000	-0.236250
117.110000	-0.233750
117.210000	-0.235000
117.310000	-0.226250
117.410000	-0.228750
117.510000	-0.223750
117.610000	-0.207500
117.710000	-0.207500
117.810000	-0.203750
117.910000	-0.205000
118.010000	-0.198750
118.110000	-0.188750
118.210000	-0.191250
118.310000	-0.183750
118.410000	-0.180000
118.510000	-0.175000
118.610000	-0.166250
118.710000	-0.161250
118.810000	-0.163750
118.910000	-0.160000
119.010000	-0.158750
119.110000	-0.153750
119.210000	-0.151250
119.310000	-0.157500
119.410000	-0.155000
119.510000	-0.156250
119.610000	-0.160000
119.710000	-0.157500
119.810000	-0.156250
119.910000	-0.158750
120.010000	-0.160000
120.110000	-0.162500
120.210000	-0.162500
120.310000	-0.155000
120.410000	-0.155000
120.510000	-0.156250
120.610000	-0.157500
120.710000	-0.163750
120.810000	-0.160000
120.910000	-0.161250
121.010000	-0.165000
121.110000	-0.162500
121.210000	-0.160000
121.310000	-0.157500
121.410000	-0.160000
121.510000	-0.158750
121.610000	-0.158750
121.710000	-0.160000
121.810000	-0.156250
121.910000	-0.150000
122.010000	-0.148750
122.110000	-0.148750
122.210000	-0.145000
122.310000	-0.145000
122.410000	-0.141250
122.510000	-0.141250
122.610000	-0.138750
122.710000	-0.137500
122.810000	-0.142500
122.910000	-0.143750
123.010000	-0.148750
123.110000	-0.147500
123.210000	-0.155000
123.310000	-0.148750
123.410000	-0.148750
123.510000	-0.145000
123.610000	-0.150000
123.710000	-0.156250
123.810000	-0.156250
123.910000	-0.162500
124.010000	-0.163750
124.110000	-0.165000
124.210000	-0.166250
124.310000	-0.166250
124.410000	-0.167500
124.510000	-0.172500
124.610000	-0.168750
124.710000	-0.170000
124.810000	-0.176250
124.910000	-0.185000
125.010000	-0.180000
125.110000	-0.182500
125.210000	-0.178750
125.310000	-0.182500
125.410000	-0.177500
125.510000	-0.183750
125.610000	-0.181250
125.710000	-0.180000
125.810000	-0.181250
125.910000	-0.178750
126.010000	-0.183750
126.110000	-0.182500
126.210000	-0.185000
126.310000	-0.190000
126.410000	-0.193750
126.510000	-0.191250
126.610000	-0.196250
126.710000	-0.187500
126.810000	-0.183750
126.910000	-0.173750
127.010000	-0.176250
127.110000	-0.176250
127.210000	-0.173750
127.310000	-0.171250
127.410000	-0.172500
127.510000	-0.166250
127.610000	-0.176250
127.710000	-0.180000
127.810000	-0.173750
127.910000	-0.168750
128.010000	-0.168750
128.110000	-0.163750
128.210000	-0.161250
128.310000	-0.157500
128.410000	-0.158750
128.510000	-0.165000
128.610000	-0.161250
128.710000	-0.160000
128.810000	-0.158750
128.910000	-0.166250
129.010000	-0.167500
129.110000	-0.170000
129.210000	-0.170000
129.310000	-0.173750
129.410000	-0.173750
129.510000	-0.175000
129.610000	-0.167500
129.710000	-0.161250
129.810000	-0.163750
129.910000	-0.170000
130.010000	-0.160000
130.110000	-0.167500
130.210000	-0.166250
130.310000	-0.167500
130.410000	-0.158750
130.510000	-0.155000
130.610000	-0.158750
130.710000	-0.161250
130.810000	-0.166250
130.910000	-0.158750
131.010000	-0.155000
131.110000	-0.157500
131.210000	-0.155000
131.310000	-0.157500
131.410000	-0.152500
131.510000	-0.161250
131.610000	-0.155000
131.710000	-0.155000
131.810000	-0.152500
131.910000	-0.147500
132.010000	-0.156250
132.110000	-0.151250
132.210000	-0.153750
132.310000	-0.146250
132.410000	-0.147500
132.510000	-0.146250
132.610000	-0.147500
132.710000	-0.150000
132.810000	-0.141250
132.910000	-0.140000
133.010000	-0.137500
133.110000	-0.135000
133.210000	-0.138750
133.310000	-0.138750
133.410000	-0.146250
133.510000	-0.141250
133.610000	-0.142500
133.710000	-0.146250
133.810000	-0.147500
133.910000	-0.146250
134.010000	-0.142500
134.110000	-0.138750
134.210000	-0.141250
134.310000	-0.143750
134.410000	-0.145000
134.510000	-0.143750
134.610000	-0.143750
134.710000	-0.142500
134.810000	-0.147500
134.910000	-0.150000
135.010000	-0.148750
135.110000	-0.145000
135.210000	-0.142500
135.310000	-0.135000
135.410000	-0.126250
135.510000	-0.127500
135.610000	-0.127500
135.710000	-0.131250
135.810000	-0.123750
135.910000	-0.128750
136.010000	-0.131250
136.110000	-0.142500
136.210000	-0.145000
136.310000	-0.146250
136.410000	-0.155000
136.510000	-0.151250
136.610000	-0.152500
136.710000	-0.151250
136.810000	-0.146250
136.910000	-0.148750
137.010000	-0.141250
137.110000	-0.151250
137.210000	-0.150000
137.310000	-0.148750
137.410000	-0.151250
137.510000	-0.150000
137.610000	-0.148750
137.710000	-0.146250
137.810000	-0.156250
137.910000	-0.152500
138.010000	-0.155000
138.110000	-0.151250
138.210000	-0.143750
138.310000	-0.150000
138.410000	-0.140000
138.510000	-0.147500
138.610000	-0.143750
138.710000	-0.142500
138.810000	-0.143750
138.910000	-0.140000
139.010000	-0.153750
139.110000	-0.151250
139.210000	-0.147500
139.310000	-0.153750
139.410000	-0.156250
139.510000	-0.158750
139.610000	-0.158750
139.710000	-0.157500
139.810000	-0.155000
139.910000	-0.150000
140.010000	-0.147500
140.110000	-0.142500
140.210000	-0.141250
140.310000	-0.140000
140.410000	-0.141250
140.510000	-0.138750
140.610000	-0.147500
140.710000	-0.143750
140.810000	-0.151250
140.910000	-0.152500
141.010000	-0.146250
141.110000	-0.146250
141.210000	-0.150000
141.310000	-0.148750
141.410000	-0.147500
141.510000	-0.145000
141.610000	-0.146250
141.710000	-0.156250
141.810000	-0.155000
141.910000	-0.161250
142.010000	-0.165000
142.110000	-0.165000
142.210000	-0.171250
142.310000	-0.165000
142.410000	-0.166250
142.510000	-0.167500
142.610000	-0.161250
142.710000	-0.165000
142.810000	-0.157500
142.910000	-0.161250
143.010000	-0.165000
143.110000	-0.163750
143.210000	-0.166250
143.310000	-0.166250
143.410000	-0.165000
143.510000	-0.166250
143.610000	-0.162500
143.710000	-0.153750
143.810000	-0.150000
143.910000	-0.155000
144.010000	-0.148750
144.110000	-0.146250
144.210000	-0.148750
144.310000	-0.147500
144.410000	-0.143750
144.510000	-0.150000
144.610000	-0.152500
144.710000	-0.156250
144.810000	-0.158750
144.910000	-0.152500
145.010000	-0.152500
145.110000	-0.148750
145.210000	-0.143750
145.310000	-0.137500
145.410000	-0.137500
145.510000	-0.142500
145.610000	-0.140000
145.710000	-0.143750
145.810000	-0.146250
145.910000	-0.140000
146.010000	-0.146250
146.110000	-0.146250
146.210000	-0.143750
146.310000	-0.148750
146.410000	-0.151250
146.510000	-0.147500
146.610000	-0.142500
146.710000	-0.142500
146.810000	-0.136250
146.910000	-0.133750
147.010000	-0.132500
147.110000	-0.135000
147.210000	-0.128750
147.310000	-0.128750
147.410000	-0.136250
147.510000	-0.135000
147.610000	-0.140000
147.710000	-0.141250
147.810000	-0.135000
147.910000	-0.137500
148.010000	-0.132500
148.110000	-0.128750
148.210000	-0.128750
148.310000	-0.122500
148.410000	-0.122500
148.510000	-0.123750
148.610000	-0.125000
148.710000	-0.121250
148.810000	-0.122500
148.910000	-0.131250
149.010000	-0.133750
149.110000	-0.131250
149.210000	-0.133750
149.310000	-0.136250
149.410000	-0.130000
149.510000	-0.127500
149.610000	-0.125000
149.710000	-0.122500
149.810000	-0.123750
149.910000	-0.128750
150.010000	-0.131250
150.110000	-0.136250
150.210000	-0.140000
150.310000	-0.136250
150.410000	-0.136250
150.510000	-0.132500
150.610000	-0.135000
150.710000	-0.137500
150.810000	-0.137500
150.910000	-0.133750
151.010000	-0.135000
151.110000	-0.136250
151.210000	-0.141250
151.310000	-0.140000
151.410000	-0.137500
151.510000	-0.143750
151.610000	-0.142500
151.710000	-0.150000
151.810000	-0.146250
151.910000	-0.141250
152.010000	-0.137500
152.110000	-0.133750
152.210000	-0.130000
152.310000	-0.130000
152.410000	-0.131250
152.510000	-0.130000
152.610000	-0.123750
152.710000	-0.125000
152.810000	-0.125000
152.910000	-0.127500
153.010000	-0.128750
153.110000	-0.128750
153.210000	-0.122500
153.310000	-0.123750
153.410000	-0.127500
153.510000	-0.122500
153.610000	-0.121250
153.710000	-0.111250
153.810000	-0.111250
153.910000	-0.111250
154.010000	-0.116250
154.110000	-0.116250
154.210000	-0.122500
154.310000	-0.127500
154.410000	-0.125000
154.510000	-0.123750
154.610000	-0.118750
154.710000	-0.122500
154.810000	-0.120000
154.910000	-0.116250
155.010000	-0.115000
155.110000	-0.112500
155.210000	-0.116250
155.310000	-0.122500
155.410000	-0.117500
155.510000	-0.113750
155.610000	-0.115000
155.710000	-0.122500
155.810000	-0.125000
155.910000	-0.126250
156.010000	-0.120000
156.110000	-0.122500
156.210000	-0.125000
156.310000	-0.127500
156.410000	-0.132500
156.510000	-0.142500
156.610000	-0.148750
156.710000	-0.142500
156.810000	-0.137500
156.910000	-0.131250
157.010000	-0.131250
157.110000	-0.132500
157.210000	-0.130000
157.310000	-0.125000
157.410000	-0.132500
157.510000	-0.136250
157.610000	-0.137500
157.710000	-0.141250
157.810000	-0.137500
157.910000	-0.131250
158.010000	-0.136250
158.110000	-0.138750
158.210000	-0.132500
158.310000	-0.125000
158.410000	-0.121250
158.510000	-0.120000
158.610000	-0.123750
158.710000	-0.131250
158.810000	-0.136250
158.910000	-0.148750
159.010000	-0.148750
159.110000	-0.150000
159.210000	-0.151250
159.310000	-0.152500
159.410000	-0.147500
159.510000	-0.146250
159.610000	-0.146250
159.710000	-0.138750
159.810000	-0.138750
159.910000	-0.138750
160.010000	-0.142500
160.110000	-0.135000
160.210000	-0.131250
160.310000	-0.128750
160.410000	-0.128750
160.510000	-0.130000
160.610000	-0.121250
160.710000	-0.116250
160.810000	-0.115000
160.910000	-0.111250
161.010000	-0.117500
161.110000	-0.116250
161.210000	-0.121250
161.310000	-0.118750
161.410000	-0.120000
161.510000	-0.115000
161.610000	-0.125000
161.710000	-0.123750
161.810000	-0.125000
161.910000	-0.128750
162.010000	-0.122500
162.110000	-0.125000
162.210000	-0.130000
162.310000	-0.130000
162.410000	-0.123750
162.510000	-0.121250
162.610000	-0.120000
162.710000	-0.115000
162.810000	-0.118750
162.910000	-0.115000
163.010000	-0.112500
163.110000	-0.110000
163.210000	-0.106250
163.310000	-0.107500
163.410000	-0.102500
163.510000	-0.113750
163.610000	-0.111250
163.710000	-0.108750
163.810000	-0.111250
163.910000	-0.110000
164.010000	-0.115000
164.110000	-0.117500
164.210000	-0.123750
164.310000	-0.123750
164.410000	-0.128750
164.510000	-0.128750
164.610000	-0.131250
164.710000	-0.128750
164.810000	-0.123750
164.910000	-0.125000
165.010000	-0.123750
165.110000	-0.115000
165.210000	-0.111250
165.310000	-0.113750
165.410000	-0.115000
165.510000	-0.106250
165.610000	-0.101250
165.710000	-0.101250
165.810000	-0.107500
165.910000	-0.103750
166.010000	-0.102500
166.110000	-0.095000
166.210000	-0.085000
166.310000	-0.082500
166.410000	-0.077500
166.510000	-0.070000
166.610000	-0.078750
166.710000	-0.082500
166.810000	-0.082500
166.910000	-0.085000
167.010000	-0.085000
167.110000	-0.088750
167.210000	-0.090000
167.310000	-0.088750
167.410000	-0.095000
167.510000	-0.105000
167.610000	-0.102500
167.710000	-0.107500
167.810000	-0.096250
167.910000	-0.100000
168.010000	-0.101250
168.110000	-0.105000
168.210000	-0.111250
168.310000	-0.113750
168.410000	-0.116250
168.510000	-0.120000
168.610000	-0.117500
168.710000	-0.112500
168.810000	-0.112500
168.910000	-0.105000
169.010000	-0.098750
169.110000	-0.100000
169.210000	-0.101250
169.310000	-0.102500
169.410000	-0.096250
169.510000	-0.088750
169.610000	-0.090000
169.710000	-0.085000
169.810000	-0.088750
169.910000	-0.085000
170.010000	-0.077500
170.110000	-0.082500
170.210000	-0.086250
170.310000	-0.086250
170.410000	-0.090000
170.510000	-0.090000
170.610000	-0.091250
170.710000	-0.091250
170.810000	-0.092500
170.910000	-0.096250
171.010000	-0.098750
171.110000	-0.097500
171.210000	-0.097500
171.310000	-0.103750
171.410000	-0.107500
171.510000	-0.106250
171.610000	-0.106250
171.710000	-0.107500
171.810000	-0.107500
171.910000	-0.105000
172.010000	-0.108750
172.110000	-0.098750
172.210000	-0.093750
172.310000	-0.093750
172.410000	-0.091250
172.510000	-0.091250
172.610000	-0.085000
172.710000	-0.086250
172.810000	-0.090000
172.910000	-0.088750
173.010000	-0.093750
173.110000	-0.091250
173.210000	-0.090000
173.310000	-0.086250
173.410000	-0.081250
173.510000	-0.082500
173.610000	-0.083750
173.710000	-0.081250
173.810000	-0.081250
173.910000	-0.081250
174.010000	-0.081250
174.110000	-0.088750
174.210000	-0.081250
174.310000	-0.077500
174.410000	-0.080000
174.510000	-0.081250
174.610000	-0.085000
174.710000	-0.083750
174.810000	-0.085000
174.910000	-0.077500
175.010000	-0.072500
175.110000	-0.072500
175.210000	-0.070000
175.310000	-0.063750
175.410000	-0.065000
175.510000	-0.065000
175.610000	-0.061250
175.710000	-0.066250
175.810000	-0.065000
175.910000	-0.066250
176.010000	-0.065000
176.110000	-0.063750
176.210000	-0.066250
176.310000	-0.065000
176.410000	-0.060000
176.510000	-0.060000
176.610000	-0.056250
176.710000	-0.052500
176.810000	-0.053750
176.910000	-0.062500
177.010000	-0.066250
177.110000	-0.072500
177.210000	-0.072500
177.310000	-0.073750
177.410000	-0.073750
177.510000	-0.072500
177.610000	-0.070000
177.710000	-0.066250
177.810000	-0.062500
177.910000	-0.057500
178.010000	-0.053750
178.110000	-0.051250
178.210000	-0.047500
178.310000	-0.052500
178.410000	-0.056250
178.510000	-0.053750
178.610000	-0.057500
178.710000	-0.055000
178.810000	-0.051250
178.910000	-0.043750
179.010000	-0.032500
179.110000	-0.032500
179.210000	-0.028750
179.310000	-0.030000
179.410000	-0.030000
179.510000	-0.030000
179.610000	-0.036250
179.710000	-0.033750
179.810000	-0.038750
179.910000	-0.042500
180.010000	-0.045000
180.110000	-0.046250
180.210000	-0.051250
180.310000	-0.047500
180.410000	-0.040000
180.510000	-0.040000
180.610000	-0.037500
180.710000	-0.038750
180.810000	-0.036250
180.910000	-0.035000
181.010000	-0.036250
181.110000	-0.032500
181.210000	-0.031250
181.310000	-0.026250
181.410000	-0.022500
181.510000	-0.017500
181.610000	-0.015000
181.710000	-0.016250
181.810000	-0.010000
181.910000	-0.006250
182.010000	-0.010000
182.110000	-0.010000
182.210000	-0.005000
182.310000	0.001250
182.410000	-0.001250
182.510000	-0.001250
182.610000	0.001250
182.710000	-0.000000
182.810000	0.002500
182.910000	0.005000
183.010000	0.002500
183.110000	0.005000
183.210000	0.005000
183.310000	0.002500
183.410000	0.005000
183.510000	0.008750
183.610000	0.008750
183.710000	0.017500
183.810000	0.017500
183.910000	0.021250
184.010000	0.027500
184.110000	0.033750
184.210000	0.037500
184.310000	0.036250
184.410000	0.043750
184.510000	0.045000
184.610000	0.053750
184.710000	0.055000
184.810000	0.057500
184.910000	0.055000
185.010000	0.053750
185.110000	0.050000
185.210000	0.055000
185.310000	0.060000
185.410000	0.062500
185.510000	0.060000
185.610000	0.063750
185.710000	0.062500
185.810000	0.063750
185.910000	0.066250
186.010000	0.071250
186.110000	0.080000
186.210000	0.080000
186.310000	0.085000
186.410000	0.081250
186.510000	0.083750
186.610000	0.081250
186.710000	0.088750
186.810000	0.091250
186.910000	0.100000
187.010000	0.107500
187.110000	0.117500
187.210000	0.121250
187.310000	0.126250
187.410000	0.132500
187.510000	0.135000
187.610000	0.136250
187.710000	0.146250
187.810000	0.146250
187.910000	0.151250
188.010000	0.157500
188.110000	0.163750
188.210000	0.176250
188.310000	0.176250
188.410000	0.182500
188.510000	0.188750
188.610000	0.191250
188.710000	0.195000
188.810000	0.203750
188.910000	0.206250
189.010000	0.208750
189.110000	0.212500
189.210000	0.213750
189.310000	0.225000
189.410000	0.222500
189.510000	0.235000
189.610000	0.241250
189.710000	0.240000
189.810000	0.243750
189.910000	0.247500
190.010000	0.252500
190.110000	0.251250
190.210000	0.257500
190.310000	0.262500
190.410000	0.268750
190.510000	0.267500
190.610000	0.280000
190.710000	0.293750
190.810000	0.291250
190.910000	0.300000
191.010000	0.307500
191.110000	0.305000
191.210000	0.311250
191.310000	0.302500
191.410000	0.303750
191.510000	0.302500
191.610000	0.302500
191.710000	0.300000
191.810000	0.300000
191.910000	0.296250
192.010000	0.297500
192.110000	0.291250
192.210000	0.281250
192.310000	0.278750
192.410000	0.272500
192.510000	0.273750
192.610000	0.265000
192.710000	0.245000
192.810000	0.247500
192.910000	0.233750
193.010000	0.217500
193.110000	0.216250
193.210000	0.211250
193.310000	0.211250
193.410000	0.207500
193.510000	0.205000
193.610000	0.200000
193.710000	0.195000
193.810000	0.192500
193.910000	0.183750
194.010000	0.175000
194.110000	0.168750
194.210000	0.165000
194.310000	0.163750
194.410000	0.166250
194.510000	0.162500
194.610000	0.156250
194.710000	0.156250
194.810000	0.146250
194.910000	0.146250
195.010000	0.150000
195.110000	0.145000
195.210000	0.145000
195.310000	0.145000
195.410000	0.141250
195.510000	0.137500
195.610000	0.137500
195.710000	0.141250
195.810000	0.141250
195.910000	0.148750
196.010000	0.153750
196.110000	0.152500
196.210000	0.153750
196.310000	0.147500
196.410000	0.148750
196.510000	0.146250
196.610000	0.147500
196.710000	0.145000
196.810000	0.148750
196.910000	0.152500
197.010000	0.150000
197.110000	0.152500
197.210000	0.151250
197.310000	0.155000
197.410000	0.160000
197.510000	0.163750
197.610000	0.171250
197.710000	0.172500
197.810000	0.177500
197.910000	0.176250
198.010000	0.167500
198.110000	0.166250
198.210000	0.168750
198.310000	0.176250
198.410000	0.170000
198.510000	0.170000
198.610000	0.181250
198.710000	0.192500
198.810000	0.198750
198.910000	0.203750
199.010000	0.205000
199.110000	0.210000
199.210000	0.213750
199.310000	0.213750
199.410000	0.216250
199.510000	0.230000
199.610000	0.227500
199.710000	0.242500
199.810000	0.236250
199.910000	0.243750
200.010000	0.250000
[truncated: 63,536 more rows]
