# Supplementary material for: Efficient Transmission of Subthreshold Signals in Complex Networks of Spiking Neurons
Source: PLoS One. 2015 Mar 23;10(3):e0121156. doi: 10.1371/journal.pone.0121156 (PMC4409401; doi:10.1371/journal.pone.0121156)
Supplement: S2 Raw Data — (TAR) [file pone.0121156.s002.tar › overl2425.txt]

0.110000	0.087500
0.210000	0.088750
0.310000	0.091250
0.410000	0.096250
0.510000	0.096250
0.610000	0.101250
0.710000	0.105000
0.810000	0.091250
0.910000	0.090000
1.010000	0.091250
1.110000	0.088750
1.210000	0.093750
1.310000	0.098750
1.410000	0.096250
1.510000	0.103750
1.610000	0.105000
1.710000	0.101250
1.810000	0.101250
1.910000	0.100000
2.010000	0.100000
2.110000	0.105000
2.210000	0.103750
2.310000	0.112500
2.410000	0.108750
2.510000	0.113750
2.610000	0.110000
2.710000	0.107500
2.810000	0.111250
2.910000	0.112500
3.010000	0.113750
3.110000	0.112500
3.210000	0.106250
3.310000	0.102500
3.410000	0.097500
3.510000	0.093750
3.610000	0.091250
3.710000	0.098750
3.810000	0.098750
3.910000	0.090000
4.010000	0.093750
4.110000	0.091250
4.210000	0.096250
4.310000	0.092500
4.410000	0.097500
4.510000	0.090000
4.610000	0.091250
4.710000	0.091250
4.810000	0.088750
4.910000	0.087500
5.010000	0.083750
5.110000	0.087500
5.210000	0.096250
5.310000	0.088750
5.410000	0.098750
5.510000	0.102500
5.610000	0.102500
5.710000	0.097500
5.810000	0.101250
5.910000	0.097500
6.010000	0.098750
6.110000	0.097500
6.210000	0.093750
6.310000	0.092500
6.410000	0.092500
6.510000	0.098750
6.610000	0.100000
6.710000	0.100000
6.810000	0.101250
6.910000	0.101250
7.010000	0.111250
7.110000	0.107500
7.210000	0.105000
7.310000	0.107500
7.410000	0.105000
7.510000	0.110000
7.610000	0.100000
7.710000	0.098750
7.810000	0.096250
7.910000	0.100000
8.010000	0.101250
8.110000	0.106250
8.210000	0.111250
8.310000	0.111250
8.410000	0.108750
8.510000	0.115000
8.610000	0.111250
8.710000	0.112500
8.810000	0.106250
8.910000	0.106250
9.010000	0.100000
9.110000	0.097500
9.210000	0.093750
9.310000	0.098750
9.410000	0.097500
9.510000	0.095000
9.610000	0.097500
9.710000	0.092500
9.810000	0.092500
9.910000	0.091250
10.010000	0.098750
10.110000	0.095000
10.210000	0.090000
10.310000	0.085000
10.410000	0.096250
10.510000	0.083750
10.610000	0.083750
10.710000	0.087500
10.810000	0.087500
10.910000	0.092500
11.010000	0.088750
11.110000	0.091250
11.210000	0.096250
11.310000	0.088750
11.410000	0.086250
11.510000	0.087500
11.610000	0.093750
11.710000	0.101250
11.810000	0.110000
11.910000	0.115000
12.010000	0.111250
12.110000	0.110000
12.210000	0.110000
12.310000	0.108750
12.410000	0.098750
12.510000	0.102500
12.610000	0.106250
12.710000	0.105000
12.810000	0.108750
12.910000	0.106250
13.010000	0.110000
13.110000	0.108750
13.210000	0.103750
13.310000	0.106250
13.410000	0.103750
13.510000	0.103750
13.610000	0.102500
13.710000	0.098750
13.810000	0.095000
13.910000	0.090000
14.010000	0.087500
14.110000	0.095000
14.210000	0.096250
14.310000	0.102500
14.410000	0.113750
14.510000	0.108750
14.610000	0.107500
14.710000	0.103750
14.810000	0.100000
14.910000	0.100000
15.010000	0.102500
15.110000	0.102500
15.210000	0.106250
15.310000	0.107500
15.410000	0.108750
15.510000	0.110000
15.610000	0.106250
15.710000	0.103750
15.810000	0.102500
15.910000	0.103750
16.010000	0.101250
16.110000	0.098750
16.210000	0.101250
16.310000	0.097500
16.410000	0.087500
16.510000	0.087500
16.610000	0.087500
16.710000	0.091250
16.810000	0.092500
16.910000	0.093750
17.010000	0.086250
17.110000	0.093750
17.210000	0.093750
17.310000	0.095000
17.410000	0.091250
17.510000	0.095000
17.610000	0.095000
17.710000	0.100000
17.810000	0.103750
17.910000	0.105000
18.010000	0.107500
18.110000	0.101250
18.210000	0.097500
18.310000	0.098750
18.410000	0.101250
18.510000	0.098750
18.610000	0.098750
18.710000	0.098750
18.810000	0.101250
18.910000	0.103750
19.010000	0.100000
19.110000	0.091250
19.210000	0.087500
19.310000	0.083750
19.410000	0.091250
19.510000	0.092500
19.610000	0.093750
19.710000	0.085000
19.810000	0.081250
19.910000	0.077500
20.010000	0.078750
20.110000	0.086250
20.210000	0.088750
20.310000	0.082500
20.410000	0.090000
20.510000	0.091250
20.610000	0.095000
20.710000	0.096250
20.810000	0.096250
20.910000	0.090000
21.010000	0.087500
21.110000	0.095000
21.210000	0.098750
21.310000	0.108750
21.410000	0.102500
21.510000	0.097500
21.610000	0.097500
21.710000	0.096250
21.810000	0.101250
21.910000	0.105000
22.010000	0.101250
22.110000	0.103750
22.210000	0.098750
22.310000	0.098750
22.410000	0.102500
22.510000	0.106250
22.610000	0.100000
22.710000	0.101250
22.810000	0.097500
22.910000	0.102500
23.010000	0.103750
23.110000	0.098750
23.210000	0.092500
23.310000	0.087500
23.410000	0.082500
23.510000	0.090000
23.610000	0.091250
23.710000	0.092500
23.810000	0.090000
23.910000	0.090000
24.010000	0.088750
24.110000	0.081250
24.210000	0.086250
24.310000	0.095000
24.410000	0.082500
24.510000	0.081250
24.610000	0.080000
24.710000	0.077500
24.810000	0.072500
24.910000	0.073750
25.010000	0.072500
25.110000	0.075000
25.210000	0.082500
25.310000	0.081250
25.410000	0.083750
25.510000	0.080000
25.610000	0.081250
25.710000	0.085000
25.810000	0.078750
25.910000	0.071250
26.010000	0.072500
26.110000	0.082500
26.210000	0.080000
26.310000	0.073750
26.410000	0.075000
26.510000	0.076250
26.610000	0.075000
26.710000	0.072500
26.810000	0.077500
26.910000	0.073750
27.010000	0.075000
27.110000	0.072500
27.210000	0.072500
27.310000	0.072500
27.410000	0.072500
27.510000	0.076250
27.610000	0.075000
27.710000	0.072500
27.810000	0.073750
27.910000	0.080000
28.010000	0.081250
28.110000	0.065000
28.210000	0.061250
28.310000	0.063750
28.410000	0.061250
28.510000	0.058750
28.610000	0.062500
28.710000	0.062500
28.810000	0.067500
28.910000	0.067500
29.010000	0.063750
29.110000	0.070000
29.210000	0.070000
29.310000	0.066250
29.410000	0.073750
29.510000	0.067500
29.610000	0.068750
29.710000	0.067500
29.810000	0.070000
29.910000	0.066250
30.010000	0.065000
30.110000	0.076250
30.210000	0.082500
30.310000	0.083750
30.410000	0.085000
30.510000	0.077500
30.610000	0.075000
30.710000	0.075000
30.810000	0.072500
30.910000	0.077500
31.010000	0.083750
31.110000	0.078750
31.210000	0.075000
31.310000	0.077500
31.410000	0.071250
31.510000	0.070000
31.610000	0.062500
31.710000	0.056250
31.810000	0.052500
31.910000	0.052500
32.010000	0.051250
32.110000	0.052500
32.210000	0.048750
32.310000	0.052500
32.410000	0.052500
32.510000	0.058750
32.610000	0.056250
32.710000	0.053750
32.810000	0.050000
32.910000	0.050000
33.010000	0.048750
33.110000	0.053750
33.210000	0.050000
33.310000	0.048750
33.410000	0.055000
33.510000	0.057500
33.610000	0.067500
33.710000	0.072500
33.810000	0.076250
33.910000	0.076250
34.010000	0.080000
34.110000	0.075000
34.210000	0.072500
34.310000	0.070000
34.410000	0.068750
34.510000	0.067500
34.610000	0.068750
34.710000	0.072500
34.810000	0.078750
34.910000	0.076250
35.010000	0.068750
35.110000	0.061250
35.210000	0.058750
35.310000	0.061250
35.410000	0.057500
35.510000	0.066250
35.610000	0.061250
35.710000	0.056250
35.810000	0.051250
35.910000	0.050000
36.010000	0.046250
36.110000	0.050000
36.210000	0.042500
36.310000	0.045000
36.410000	0.046250
36.510000	0.051250
36.610000	0.052500
36.710000	0.053750
36.810000	0.052500
36.910000	0.042500
37.010000	0.050000
37.110000	0.051250
37.210000	0.051250
37.310000	0.047500
37.410000	0.042500
37.510000	0.033750
37.610000	0.030000
37.710000	0.030000
37.810000	0.032500
37.910000	0.031250
38.010000	0.030000
38.110000	0.025000
38.210000	0.037500
38.310000	0.036250
38.410000	0.030000
38.510000	0.033750
38.610000	0.025000
38.710000	0.020000
38.810000	0.023750
38.910000	0.023750
39.010000	0.020000
39.110000	0.015000
39.210000	0.017500
39.310000	0.020000
39.410000	0.021250
39.510000	0.020000
39.610000	0.020000
39.710000	0.016250
39.810000	0.018750
39.910000	0.017500
40.010000	0.012500
40.110000	0.008750
40.210000	0.006250
40.310000	0.011250
40.410000	-0.002500
40.510000	-0.007500
40.610000	-0.006250
40.710000	-0.007500
40.810000	-0.008750
40.910000	-0.012500
41.010000	-0.017500
41.110000	-0.013750
41.210000	-0.020000
41.310000	-0.022500
41.410000	-0.020000
41.510000	-0.022500
41.610000	-0.021250
41.710000	-0.021250
41.810000	-0.028750
41.910000	-0.028750
42.010000	-0.020000
42.110000	-0.021250
42.210000	-0.021250
42.310000	-0.026250
42.410000	-0.020000
42.510000	-0.018750
42.610000	-0.013750
42.710000	-0.013750
42.810000	-0.015000
42.910000	-0.015000
43.010000	-0.002500
43.110000	-0.005000
43.210000	0.001250
43.310000	0.008750
43.410000	-0.000000
43.510000	-0.006250
43.610000	-0.001250
43.710000	0.005000
43.810000	0.013750
43.910000	0.016250
44.010000	0.015000
44.110000	0.011250
44.210000	0.008750
44.310000	0.010000
44.410000	0.011250
44.510000	0.017500
44.610000	0.015000
44.710000	0.016250
44.810000	0.018750
44.910000	0.017500
45.010000	0.012500
45.110000	0.012500
45.210000	0.015000
45.310000	0.010000
45.410000	0.013750
45.510000	0.020000
45.610000	0.020000
45.710000	0.015000
45.810000	0.017500
45.910000	0.006250
46.010000	0.002500
46.110000	0.011250
46.210000	0.008750
46.310000	0.008750
46.410000	0.013750
46.510000	0.008750
46.610000	0.003750
46.710000	-0.003750
46.810000	-0.016250
46.910000	-0.023750
47.010000	-0.022500
47.110000	-0.025000
47.210000	-0.028750
47.310000	-0.027500
47.410000	-0.032500
47.510000	-0.036250
47.610000	-0.040000
47.710000	-0.033750
47.810000	-0.042500
47.910000	-0.040000
48.010000	-0.038750
48.110000	-0.051250
48.210000	-0.055000
48.310000	-0.055000
48.410000	-0.067500
48.510000	-0.080000
48.610000	-0.073750
48.710000	-0.071250
48.810000	-0.061250
48.910000	-0.053750
49.010000	-0.052500
49.110000	-0.052500
49.210000	-0.047500
49.310000	-0.053750
49.410000	-0.051250
49.510000	-0.047500
49.610000	-0.048750
49.710000	-0.056250
49.810000	-0.058750
49.910000	-0.053750
50.010000	-0.051250
50.110000	-0.048750
50.210000	-0.047500
50.310000	-0.050000
50.410000	-0.052500
50.510000	-0.046250
50.610000	-0.048750
50.710000	-0.048750
50.810000	-0.052500
50.910000	-0.053750
51.010000	-0.058750
51.110000	-0.055000
51.210000	-0.058750
51.310000	-0.056250
51.410000	-0.058750
51.510000	-0.062500
51.610000	-0.060000
51.710000	-0.058750
51.810000	-0.055000
51.910000	-0.060000
52.010000	-0.057500
52.110000	-0.053750
52.210000	-0.057500
52.310000	-0.062500
52.410000	-0.055000
52.510000	-0.060000
52.610000	-0.053750
52.710000	-0.055000
52.810000	-0.058750
52.910000	-0.053750
53.010000	-0.056250
53.110000	-0.060000
53.210000	-0.058750
53.310000	-0.060000
53.410000	-0.060000
53.510000	-0.058750
53.610000	-0.065000
53.710000	-0.066250
53.810000	-0.067500
53.910000	-0.066250
54.010000	-0.063750
54.110000	-0.061250
54.210000	-0.061250
54.310000	-0.058750
54.410000	-0.058750
54.510000	-0.051250
54.610000	-0.060000
54.710000	-0.062500
54.810000	-0.065000
54.910000	-0.070000
55.010000	-0.070000
55.110000	-0.067500
55.210000	-0.072500
55.310000	-0.076250
55.410000	-0.077500
55.510000	-0.077500
55.610000	-0.070000
55.710000	-0.075000
55.810000	-0.070000
55.910000	-0.073750
56.010000	-0.081250
56.110000	-0.083750
56.210000	-0.082500
56.310000	-0.085000
56.410000	-0.085000
56.510000	-0.086250
56.610000	-0.086250
56.710000	-0.082500
56.810000	-0.077500
56.910000	-0.072500
57.010000	-0.073750
57.110000	-0.068750
57.210000	-0.065000
57.310000	-0.067500
57.410000	-0.062500
57.510000	-0.058750
57.610000	-0.060000
57.710000	-0.057500
57.810000	-0.061250
57.910000	-0.058750
58.010000	-0.055000
58.110000	-0.053750
58.210000	-0.052500
58.310000	-0.045000
58.410000	-0.047500
58.510000	-0.046250
58.610000	-0.050000
58.710000	-0.048750
58.810000	-0.052500
58.910000	-0.048750
59.010000	-0.047500
59.110000	-0.052500
59.210000	-0.057500
59.310000	-0.050000
59.410000	-0.057500
59.510000	-0.066250
59.610000	-0.068750
59.710000	-0.067500
59.810000	-0.063750
59.910000	-0.071250
60.010000	-0.078750
60.110000	-0.090000
60.210000	-0.093750
60.310000	-0.096250
60.410000	-0.095000
60.510000	-0.101250
60.610000	-0.096250
60.710000	-0.101250
60.810000	-0.105000
60.910000	-0.103750
61.010000	-0.107500
61.110000	-0.103750
61.210000	-0.107500
61.310000	-0.112500
61.410000	-0.113750
61.510000	-0.108750
61.610000	-0.115000
61.710000	-0.117500
61.810000	-0.122500
61.910000	-0.122500
62.010000	-0.118750
62.110000	-0.117500
62.210000	-0.113750
62.310000	-0.110000
62.410000	-0.108750
62.510000	-0.106250
62.610000	-0.111250
62.710000	-0.125000
62.810000	-0.116250
62.910000	-0.125000
63.010000	-0.123750
63.110000	-0.126250
63.210000	-0.123750
63.310000	-0.120000
63.410000	-0.116250
63.510000	-0.112500
63.610000	-0.116250
63.710000	-0.116250
63.810000	-0.110000
63.910000	-0.113750
64.010000	-0.113750
64.110000	-0.117500
64.210000	-0.123750
64.310000	-0.123750
64.410000	-0.130000
64.510000	-0.125000
64.610000	-0.121250
64.710000	-0.105000
64.810000	-0.098750
64.910000	-0.105000
65.010000	-0.108750
65.110000	-0.102500
65.210000	-0.106250
65.310000	-0.115000
65.410000	-0.116250
65.510000	-0.128750
65.610000	-0.125000
65.710000	-0.123750
65.810000	-0.136250
65.910000	-0.137500
66.010000	-0.138750
66.110000	-0.132500
66.210000	-0.127500
66.310000	-0.130000
66.410000	-0.130000
66.510000	-0.133750
66.610000	-0.140000
66.710000	-0.137500
66.810000	-0.145000
66.910000	-0.131250
67.010000	-0.131250
67.110000	-0.136250
67.210000	-0.135000
67.310000	-0.133750
67.410000	-0.137500
67.510000	-0.121250
67.610000	-0.117500
67.710000	-0.121250
67.810000	-0.115000
67.910000	-0.103750
68.010000	-0.103750
68.110000	-0.106250
68.210000	-0.112500
68.310000	-0.112500
68.410000	-0.111250
68.510000	-0.105000
68.610000	-0.103750
68.710000	-0.103750
68.810000	-0.101250
68.910000	-0.110000
69.010000	-0.108750
69.110000	-0.106250
69.210000	-0.103750
69.310000	-0.098750
69.410000	-0.103750
69.510000	-0.116250
69.610000	-0.112500
69.710000	-0.112500
69.810000	-0.108750
69.910000	-0.113750
70.010000	-0.117500
70.110000	-0.113750
70.210000	-0.110000
70.310000	-0.102500
70.410000	-0.105000
70.510000	-0.105000
70.610000	-0.101250
70.710000	-0.110000
70.810000	-0.116250
70.910000	-0.112500
71.010000	-0.111250
71.110000	-0.115000
71.210000	-0.116250
71.310000	-0.117500
71.410000	-0.115000
71.510000	-0.110000
71.610000	-0.110000
71.710000	-0.115000
71.810000	-0.120000
71.910000	-0.115000
72.010000	-0.111250
72.110000	-0.113750
72.210000	-0.113750
72.310000	-0.120000
72.410000	-0.120000
72.510000	-0.123750
72.610000	-0.133750
72.710000	-0.133750
72.810000	-0.130000
72.910000	-0.132500
73.010000	-0.138750
73.110000	-0.136250
73.210000	-0.147500
73.310000	-0.143750
73.410000	-0.141250
73.510000	-0.145000
73.610000	-0.142500
73.710000	-0.140000
73.810000	-0.141250
73.910000	-0.148750
74.010000	-0.142500
74.110000	-0.148750
74.210000	-0.143750
74.310000	-0.145000
74.410000	-0.140000
74.510000	-0.133750
74.610000	-0.128750
74.710000	-0.127500
74.810000	-0.122500
74.910000	-0.120000
75.010000	-0.128750
75.110000	-0.132500
75.210000	-0.121250
75.310000	-0.123750
75.410000	-0.130000
75.510000	-0.122500
75.610000	-0.127500
75.710000	-0.137500
75.810000	-0.137500
75.910000	-0.137500
76.010000	-0.132500
76.110000	-0.120000
76.210000	-0.128750
76.310000	-0.127500
76.410000	-0.132500
76.510000	-0.133750
76.610000	-0.130000
76.710000	-0.128750
76.810000	-0.127500
76.910000	-0.130000
77.010000	-0.125000
77.110000	-0.123750
77.210000	-0.123750
77.310000	-0.125000
77.410000	-0.118750
77.510000	-0.122500
77.610000	-0.127500
77.710000	-0.118750
77.810000	-0.115000
77.910000	-0.120000
78.010000	-0.123750
78.110000	-0.137500
78.210000	-0.136250
78.310000	-0.136250
78.410000	-0.132500
78.510000	-0.140000
78.610000	-0.141250
78.710000	-0.135000
78.810000	-0.142500
78.910000	-0.141250
79.010000	-0.145000
79.110000	-0.140000
79.210000	-0.145000
79.310000	-0.146250
79.410000	-0.146250
79.510000	-0.152500
79.610000	-0.152500
79.710000	-0.156250
79.810000	-0.151250
79.910000	-0.142500
80.010000	-0.136250
80.110000	-0.133750
80.210000	-0.135000
80.310000	-0.125000
80.410000	-0.126250
80.510000	-0.115000
80.610000	-0.121250
80.710000	-0.125000
80.810000	-0.122500
80.910000	-0.120000
81.010000	-0.112500
81.110000	-0.110000
81.210000	-0.106250
81.310000	-0.098750
81.410000	-0.102500
81.510000	-0.090000
81.610000	-0.086250
81.710000	-0.081250
81.810000	-0.081250
81.910000	-0.095000
82.010000	-0.098750
82.110000	-0.092500
82.210000	-0.087500
82.310000	-0.093750
82.410000	-0.097500
82.510000	-0.100000
82.610000	-0.095000
82.710000	-0.095000
82.810000	-0.096250
82.910000	-0.093750
83.010000	-0.100000
83.110000	-0.102500
83.210000	-0.103750
83.310000	-0.101250
83.410000	-0.100000
83.510000	-0.102500
83.610000	-0.102500
83.710000	-0.110000
83.810000	-0.107500
83.910000	-0.101250
84.010000	-0.105000
84.110000	-0.112500
84.210000	-0.105000
84.310000	-0.106250
84.410000	-0.105000
84.510000	-0.100000
84.610000	-0.101250
84.710000	-0.102500
84.810000	-0.097500
84.910000	-0.095000
85.010000	-0.095000
85.110000	-0.097500
85.210000	-0.096250
85.310000	-0.097500
85.410000	-0.095000
85.510000	-0.093750
85.610000	-0.093750
85.710000	-0.087500
85.810000	-0.086250
85.910000	-0.078750
86.010000	-0.075000
86.110000	-0.072500
86.210000	-0.072500
86.310000	-0.071250
86.410000	-0.070000
86.510000	-0.070000
86.610000	-0.073750
86.710000	-0.080000
86.810000	-0.083750
86.910000	-0.081250
87.010000	-0.075000
87.110000	-0.071250
87.210000	-0.078750
87.310000	-0.076250
87.410000	-0.077500
87.510000	-0.072500
87.610000	-0.080000
87.710000	-0.082500
87.810000	-0.085000
87.910000	-0.090000
88.010000	-0.093750
88.110000	-0.096250
88.210000	-0.098750
88.310000	-0.096250
88.410000	-0.098750
88.510000	-0.103750
88.610000	-0.097500
88.710000	-0.088750
88.810000	-0.081250
88.910000	-0.085000
89.010000	-0.090000
89.110000	-0.093750
89.210000	-0.090000
89.310000	-0.091250
89.410000	-0.096250
89.510000	-0.100000
89.610000	-0.093750
89.710000	-0.093750
89.810000	-0.096250
89.910000	-0.088750
90.010000	-0.083750
90.110000	-0.082500
90.210000	-0.075000
90.310000	-0.077500
90.410000	-0.068750
90.510000	-0.076250
90.610000	-0.073750
90.710000	-0.075000
90.810000	-0.080000
90.910000	-0.082500
91.010000	-0.071250
91.110000	-0.072500
91.210000	-0.073750
91.310000	-0.073750
91.410000	-0.066250
91.510000	-0.065000
91.610000	-0.063750
91.710000	-0.053750
91.810000	-0.050000
91.910000	-0.052500
92.010000	-0.056250
92.110000	-0.067500
92.210000	-0.067500
92.310000	-0.072500
92.410000	-0.068750
92.510000	-0.058750
92.610000	-0.060000
92.710000	-0.061250
92.810000	-0.057500
92.910000	-0.065000
93.010000	-0.068750
93.110000	-0.070000
93.210000	-0.073750
93.310000	-0.073750
93.410000	-0.080000
93.510000	-0.076250
93.610000	-0.080000
93.710000	-0.090000
93.810000	-0.093750
93.910000	-0.091250
94.010000	-0.088750
94.110000	-0.077500
94.210000	-0.077500
94.310000	-0.075000
94.410000	-0.083750
94.510000	-0.082500
94.610000	-0.086250
94.710000	-0.085000
94.810000	-0.087500
94.910000	-0.090000
95.010000	-0.087500
95.110000	-0.085000
95.210000	-0.077500
95.310000	-0.082500
95.410000	-0.076250
95.510000	-0.073750
95.610000	-0.072500
95.710000	-0.065000
95.810000	-0.063750
95.910000	-0.067500
96.010000	-0.065000
96.110000	-0.065000
96.210000	-0.068750
96.310000	-0.067500
96.410000	-0.060000
96.510000	-0.062500
96.610000	-0.056250
96.710000	-0.061250
96.810000	-0.060000
96.910000	-0.058750
97.010000	-0.056250
97.110000	-0.055000
97.210000	-0.062500
97.310000	-0.056250
97.410000	-0.057500
97.510000	-0.061250
97.610000	-0.063750
97.710000	-0.067500
97.810000	-0.071250
97.910000	-0.066250
98.010000	-0.067500
98.110000	-0.070000
98.210000	-0.065000
98.310000	-0.065000
98.410000	-0.066250
98.510000	-0.066250
98.610000	-0.068750
98.710000	-0.057500
98.810000	-0.061250
98.910000	-0.058750
99.010000	-0.062500
99.110000	-0.065000
99.210000	-0.051250
99.310000	-0.047500
99.410000	-0.043750
99.510000	-0.043750
99.610000	-0.035000
99.710000	-0.035000
99.810000	-0.031250
99.910000	-0.031250
100.010000	-0.030000
100.110000	-0.021250
100.210000	-0.023750
100.310000	-0.022500
100.410000	-0.020000
100.510000	-0.017500
100.610000	-0.020000
100.710000	-0.018750
100.810000	-0.016250
100.910000	-0.018750
101.010000	-0.023750
101.110000	-0.018750
101.210000	-0.025000
101.310000	-0.030000
101.410000	-0.028750
101.510000	-0.023750
101.610000	-0.025000
101.710000	-0.022500
101.810000	-0.022500
101.910000	-0.026250
102.010000	-0.021250
102.110000	-0.023750
102.210000	-0.022500
102.310000	-0.020000
102.410000	-0.027500
102.510000	-0.032500
102.610000	-0.027500
102.710000	-0.031250
102.810000	-0.032500
102.910000	-0.032500
103.010000	-0.022500
103.110000	-0.016250
103.210000	-0.011250
103.310000	-0.010000
103.410000	-0.006250
103.510000	-0.007500
103.610000	-0.008750
103.710000	-0.006250
103.810000	-0.015000
103.910000	-0.007500
104.010000	-0.012500
104.110000	-0.016250
104.210000	-0.013750
104.310000	-0.012500
104.410000	-0.005000
104.510000	-0.002500
104.610000	-0.007500
104.710000	0.001250
104.810000	-0.000000
104.910000	0.007500
105.010000	0.011250
105.110000	0.011250
105.210000	0.007500
105.310000	0.008750
105.410000	0.006250
105.510000	0.006250
105.610000	0.012500
105.710000	0.007500
105.810000	0.011250
105.910000	0.006250
106.010000	0.006250
106.110000	0.007500
106.210000	-0.000000
106.310000	0.007500
106.410000	0.008750
106.510000	0.016250
106.610000	0.017500
106.710000	0.013750
106.810000	0.011250
106.910000	0.005000
107.010000	-0.001250
107.110000	-0.006250
107.210000	-0.007500
107.310000	-0.005000
107.410000	-0.008750
107.510000	-0.008750
107.610000	-0.008750
107.710000	-0.003750
107.810000	-0.003750
107.910000	-0.003750
108.010000	0.001250
108.110000	0.011250
108.210000	0.018750
108.310000	0.007500
108.410000	0.005000
108.510000	-0.000000
108.610000	0.011250
108.710000	0.015000
108.810000	0.017500
108.910000	0.022500
109.010000	0.028750
109.110000	0.033750
109.210000	0.032500
109.310000	0.028750
109.410000	0.030000
109.510000	0.033750
109.610000	0.028750
109.710000	0.023750
109.810000	0.028750
109.910000	0.035000
110.010000	0.026250
110.110000	0.022500
110.210000	0.018750
110.310000	0.016250
110.410000	0.015000
110.510000	0.015000
110.610000	0.010000
110.710000	0.012500
110.810000	0.007500
110.910000	0.010000
111.010000	0.003750
111.110000	0.006250
111.210000	0.013750
111.310000	0.020000
111.410000	0.030000
111.510000	0.032500
111.610000	0.035000
111.710000	0.038750
111.810000	0.046250
111.910000	0.038750
112.010000	0.045000
112.110000	0.053750
112.210000	0.051250
112.310000	0.055000
112.410000	0.055000
112.510000	0.062500
112.610000	0.060000
112.710000	0.061250
112.810000	0.067500
112.910000	0.058750
113.010000	0.063750
113.110000	0.061250
113.210000	0.066250
113.310000	0.066250
113.410000	0.061250
113.510000	0.058750
113.610000	0.057500
113.710000	0.061250
113.810000	0.056250
113.910000	0.061250
114.010000	0.056250
114.110000	0.051250
114.210000	0.051250
114.310000	0.052500
114.410000	0.061250
114.510000	0.057500
114.610000	0.053750
114.710000	0.052500
114.810000	0.047500
114.910000	0.048750
115.010000	0.052500
115.110000	0.056250
115.210000	0.050000
115.310000	0.045000
115.410000	0.048750
115.510000	0.041250
115.610000	0.041250
115.710000	0.041250
115.810000	0.045000
115.910000	0.047500
116.010000	0.060000
116.110000	0.066250
116.210000	0.065000
116.310000	0.068750
116.410000	0.061250
116.510000	0.066250
116.610000	0.072500
116.710000	0.076250
116.810000	0.071250
116.910000	0.077500
117.010000	0.073750
117.110000	0.068750
117.210000	0.075000
117.310000	0.077500
117.410000	0.073750
117.510000	0.076250
117.610000	0.083750
117.710000	0.086250
117.810000	0.085000
117.910000	0.078750
118.010000	0.067500
118.110000	0.066250
118.210000	0.070000
118.310000	0.067500
118.410000	0.066250
118.510000	0.063750
118.610000	0.065000
118.710000	0.066250
118.810000	0.070000
118.910000	0.076250
119.010000	0.082500
119.110000	0.086250
119.210000	0.081250
119.310000	0.082500
119.410000	0.085000
119.510000	0.088750
119.610000	0.090000
119.710000	0.091250
119.810000	0.086250
119.910000	0.091250
120.010000	0.097500
120.110000	0.106250
120.210000	0.107500
120.310000	0.106250
120.410000	0.107500
120.510000	0.112500
120.610000	0.110000
120.710000	0.111250
120.810000	0.123750
120.910000	0.116250
121.010000	0.112500
121.110000	0.118750
121.210000	0.120000
121.310000	0.125000
121.410000	0.128750
121.510000	0.128750
121.610000	0.131250
121.710000	0.126250
121.810000	0.125000
121.910000	0.123750
122.010000	0.118750
122.110000	0.116250
122.210000	0.110000
122.310000	0.113750
122.410000	0.112500
122.510000	0.111250
122.610000	0.116250
122.710000	0.121250
122.810000	0.116250
122.910000	0.115000
123.010000	0.118750
123.110000	0.120000
123.210000	0.122500
123.310000	0.116250
123.410000	0.122500
123.510000	0.122500
123.610000	0.126250
123.710000	0.131250
123.810000	0.132500
123.910000	0.131250
124.010000	0.138750
124.110000	0.142500
124.210000	0.145000
124.310000	0.146250
124.410000	0.153750
124.510000	0.162500
124.610000	0.165000
124.710000	0.160000
124.810000	0.156250
124.910000	0.160000
125.010000	0.165000
125.110000	0.162500
125.210000	0.160000
125.310000	0.163750
125.410000	0.158750
125.510000	0.160000
125.610000	0.156250
125.710000	0.148750
125.810000	0.150000
125.910000	0.158750
126.010000	0.151250
126.110000	0.148750
126.210000	0.152500
126.310000	0.150000
126.410000	0.153750
126.510000	0.145000
126.610000	0.143750
126.710000	0.143750
126.810000	0.147500
126.910000	0.137500
127.010000	0.130000
127.110000	0.131250
127.210000	0.128750
127.310000	0.125000
127.410000	0.123750
127.510000	0.125000
127.610000	0.123750
127.710000	0.122500
127.810000	0.127500
127.910000	0.122500
128.010000	0.123750
128.110000	0.131250
128.210000	0.122500
128.310000	0.117500
128.410000	0.111250
128.510000	0.110000
128.610000	0.107500
128.710000	0.106250
128.810000	0.115000
128.910000	0.115000
129.010000	0.122500
129.110000	0.120000
129.210000	0.122500
129.310000	0.125000
129.410000	0.123750
129.510000	0.118750
129.610000	0.120000
129.710000	0.127500
129.810000	0.125000
129.910000	0.126250
130.010000	0.128750
130.110000	0.116250
130.210000	0.116250
130.310000	0.120000
130.410000	0.120000
130.510000	0.123750
130.610000	0.122500
130.710000	0.126250
130.810000	0.123750
130.910000	0.123750
131.010000	0.120000
131.110000	0.122500
131.210000	0.118750
131.310000	0.121250
131.410000	0.113750
131.510000	0.115000
131.610000	0.115000
131.710000	0.122500
131.810000	0.126250
131.910000	0.123750
132.010000	0.118750
132.110000	0.126250
132.210000	0.132500
132.310000	0.128750
132.410000	0.131250
132.510000	0.126250
132.610000	0.127500
132.710000	0.132500
132.810000	0.132500
132.910000	0.142500
133.010000	0.147500
133.110000	0.151250
133.210000	0.156250
133.310000	0.157500
133.410000	0.173750
133.510000	0.170000
133.610000	0.171250
133.710000	0.168750
133.810000	0.165000
133.910000	0.172500
134.010000	0.178750
134.110000	0.183750
134.210000	0.182500
134.310000	0.178750
134.410000	0.185000
134.510000	0.183750
134.610000	0.183750
134.710000	0.183750
134.810000	0.177500
134.910000	0.172500
135.010000	0.166250
135.110000	0.171250
135.210000	0.170000
135.310000	0.170000
135.410000	0.167500
135.510000	0.168750
135.610000	0.175000
135.710000	0.162500
135.810000	0.171250
135.910000	0.160000
136.010000	0.161250
136.110000	0.153750
136.210000	0.152500
136.310000	0.151250
136.410000	0.145000
136.510000	0.141250
136.610000	0.138750
136.710000	0.137500
136.810000	0.132500
136.910000	0.127500
137.010000	0.128750
137.110000	0.117500
137.210000	0.121250
137.310000	0.123750
137.410000	0.118750
137.510000	0.121250
137.610000	0.116250
137.710000	0.120000
137.810000	0.113750
137.910000	0.116250
138.010000	0.115000
138.110000	0.111250
138.210000	0.112500
138.310000	0.110000
138.410000	0.111250
138.510000	0.118750
138.610000	0.117500
138.710000	0.116250
138.810000	0.113750
138.910000	0.117500
139.010000	0.110000
139.110000	0.118750
139.210000	0.117500
139.310000	0.108750
139.410000	0.100000
139.510000	0.096250
139.610000	0.103750
139.710000	0.103750
139.810000	0.103750
139.910000	0.103750
140.010000	0.103750
140.110000	0.110000
140.210000	0.108750
140.310000	0.108750
140.410000	0.112500
140.510000	0.102500
140.610000	0.102500
140.710000	0.105000
140.810000	0.111250
140.910000	0.102500
141.010000	0.105000
141.110000	0.102500
141.210000	0.103750
141.310000	0.107500
141.410000	0.112500
141.510000	0.113750
141.610000	0.112500
141.710000	0.117500
141.810000	0.115000
141.910000	0.111250
142.010000	0.106250
142.110000	0.111250
142.210000	0.115000
142.310000	0.116250
142.410000	0.116250
142.510000	0.120000
142.610000	0.117500
142.710000	0.120000
142.810000	0.122500
142.910000	0.130000
143.010000	0.130000
143.110000	0.126250
143.210000	0.125000
143.310000	0.130000
143.410000	0.136250
143.510000	0.136250
143.610000	0.128750
143.710000	0.115000
143.810000	0.121250
143.910000	0.123750
144.010000	0.120000
144.110000	0.121250
144.210000	0.120000
144.310000	0.125000
144.410000	0.130000
144.510000	0.132500
144.610000	0.142500
144.710000	0.138750
144.810000	0.137500
144.910000	0.132500
145.010000	0.136250
145.110000	0.137500
145.210000	0.137500
145.310000	0.137500
145.410000	0.125000
145.510000	0.121250
145.610000	0.128750
145.710000	0.132500
145.810000	0.131250
145.910000	0.130000
146.010000	0.126250
146.110000	0.122500
146.210000	0.117500
146.310000	0.115000
146.410000	0.105000
146.510000	0.097500
146.610000	0.088750
146.710000	0.091250
146.810000	0.088750
146.910000	0.097500
147.010000	0.093750
147.110000	0.098750
147.210000	0.098750
147.310000	0.091250
147.410000	0.092500
147.510000	0.093750
147.610000	0.091250
147.710000	0.086250
147.810000	0.082500
147.910000	0.083750
148.010000	0.091250
148.110000	0.090000
148.210000	0.090000
148.310000	0.087500
148.410000	0.082500
148.510000	0.085000
148.610000	0.085000
148.710000	0.082500
148.810000	0.078750
148.910000	0.076250
149.010000	0.075000
149.110000	0.076250
149.210000	0.071250
149.310000	0.073750
149.410000	0.082500
149.510000	0.082500
149.610000	0.091250
149.710000	0.093750
149.810000	0.098750
149.910000	0.097500
150.010000	0.097500
150.110000	0.098750
150.210000	0.100000
150.310000	0.102500
150.410000	0.107500
150.510000	0.101250
150.610000	0.110000
150.710000	0.113750
150.810000	0.115000
150.910000	0.111250
151.010000	0.112500
151.110000	0.111250
151.210000	0.112500
151.310000	0.111250
151.410000	0.102500
151.510000	0.102500
151.610000	0.096250
151.710000	0.087500
151.810000	0.085000
151.910000	0.085000
152.010000	0.081250
152.110000	0.081250
152.210000	0.085000
152.310000	0.081250
152.410000	0.085000
152.510000	0.083750
152.610000	0.087500
152.710000	0.085000
152.810000	0.092500
152.910000	0.097500
153.010000	0.096250
153.110000	0.098750
153.210000	0.100000
153.310000	0.098750
153.410000	0.101250
153.510000	0.095000
153.610000	0.095000
153.710000	0.102500
153.810000	0.103750
153.910000	0.107500
154.010000	0.115000
154.110000	0.112500
154.210000	0.110000
154.310000	0.113750
154.410000	0.111250
154.510000	0.111250
154.610000	0.102500
154.710000	0.097500
154.810000	0.093750
154.910000	0.092500
155.010000	0.095000
155.110000	0.090000
155.210000	0.090000
155.310000	0.091250
155.410000	0.093750
155.510000	0.098750
155.610000	0.100000
155.710000	0.096250
155.810000	0.087500
155.910000	0.090000
156.010000	0.080000
156.110000	0.081250
156.210000	0.080000
156.310000	0.078750
156.410000	0.075000
156.510000	0.076250
156.610000	0.080000
156.710000	0.081250
156.810000	0.077500
156.910000	0.081250
157.010000	0.075000
157.110000	0.073750
157.210000	0.068750
157.310000	0.071250
157.410000	0.067500
157.510000	0.070000
157.610000	0.065000
157.710000	0.067500
157.810000	0.073750
157.910000	0.070000
158.010000	0.077500
158.110000	0.080000
158.210000	0.071250
158.310000	0.066250
158.410000	0.070000
158.510000	0.068750
158.610000	0.067500
158.710000	0.065000
158.810000	0.066250
158.910000	0.056250
159.010000	0.057500
159.110000	0.062500
159.210000	0.070000
159.310000	0.063750
159.410000	0.065000
159.510000	0.067500
159.610000	0.068750
159.710000	0.066250
159.810000	0.058750
159.910000	0.063750
160.010000	0.053750
160.110000	0.040000
160.210000	0.053750
160.310000	0.058750
160.410000	0.062500
160.510000	0.061250
160.610000	0.060000
160.710000	0.062500
160.810000	0.068750
160.910000	0.076250
161.010000	0.075000
161.110000	0.070000
161.210000	0.071250
161.310000	0.072500
161.410000	0.065000
161.510000	0.055000
161.610000	0.052500
161.710000	0.057500
161.810000	0.063750
161.910000	0.055000
162.010000	0.061250
162.110000	0.072500
162.210000	0.068750
162.310000	0.067500
162.410000	0.060000
162.510000	0.065000
162.610000	0.066250
162.710000	0.065000
162.810000	0.065000
162.910000	0.053750
163.010000	0.051250
163.110000	0.057500
163.210000	0.048750
163.310000	0.048750
163.410000	0.057500
163.510000	0.062500
163.610000	0.062500
163.710000	0.058750
163.810000	0.052500
163.910000	0.056250
164.010000	0.050000
164.110000	0.055000
164.210000	0.056250
164.310000	0.056250
164.410000	0.053750
164.510000	0.057500
164.610000	0.056250
164.710000	0.060000
164.810000	0.061250
164.910000	0.061250
165.010000	0.061250
165.110000	0.058750
165.210000	0.061250
165.310000	0.060000
165.410000	0.057500
165.510000	0.056250
165.610000	0.056250
165.710000	0.065000
165.810000	0.067500
165.910000	0.067500
166.010000	0.070000
166.110000	0.066250
166.210000	0.058750
166.310000	0.057500
166.410000	0.065000
166.510000	0.061250
166.610000	0.058750
166.710000	0.051250
166.810000	0.047500
166.910000	0.046250
167.010000	0.050000
167.110000	0.045000
167.210000	0.047500
167.310000	0.042500
167.410000	0.045000
167.510000	0.046250
167.610000	0.053750
167.710000	0.040000
167.810000	0.043750
167.910000	0.042500
168.010000	0.033750
168.110000	0.028750
168.210000	0.028750
168.310000	0.027500
168.410000	0.030000
168.510000	0.023750
168.610000	0.033750
168.710000	0.033750
168.810000	0.040000
168.910000	0.047500
169.010000	0.051250
169.110000	0.058750
169.210000	0.057500
169.310000	0.052500
169.410000	0.052500
169.510000	0.040000
169.610000	0.035000
169.710000	0.043750
169.810000	0.033750
169.910000	0.030000
170.010000	0.026250
170.110000	0.036250
170.210000	0.037500
170.310000	0.040000
170.410000	0.036250
170.510000	0.038750
170.610000	0.031250
170.710000	0.033750
170.810000	0.030000
170.910000	0.028750
171.010000	0.021250
171.110000	0.015000
171.210000	0.016250
171.310000	0.015000
171.410000	0.016250
171.510000	0.015000
171.610000	0.013750
171.710000	0.011250
171.810000	0.018750
171.910000	0.022500
172.010000	0.021250
172.110000	0.028750
172.210000	0.033750
172.310000	0.030000
172.410000	0.027500
172.510000	0.026250
172.610000	0.025000
172.710000	0.016250
172.810000	0.011250
172.910000	0.007500
173.010000	0.005000
173.110000	0.006250
173.210000	0.007500
173.310000	0.011250
173.410000	0.001250
173.510000	0.003750
173.610000	0.007500
173.710000	0.006250
173.810000	0.006250
173.910000	0.010000
174.010000	0.018750
174.110000	0.008750
174.210000	-0.001250
174.310000	0.001250
174.410000	-0.000000
174.510000	-0.001250
174.610000	-0.006250
174.710000	0.002500
174.810000	0.006250
174.910000	0.011250
175.010000	0.015000
175.110000	0.016250
175.210000	0.007500
175.310000	0.003750
175.410000	0.006250
175.510000	0.005000
175.610000	0.001250
175.710000	-0.001250
175.810000	-0.008750
175.910000	-0.015000
176.010000	-0.022500
176.110000	-0.022500
176.210000	-0.018750
176.310000	-0.021250
176.410000	-0.025000
176.510000	-0.021250
176.610000	-0.012500
176.710000	-0.017500
176.810000	-0.023750
176.910000	-0.031250
177.010000	-0.037500
177.110000	-0.045000
177.210000	-0.040000
177.310000	-0.042500
177.410000	-0.038750
177.510000	-0.035000
177.610000	-0.033750
177.710000	-0.023750
177.810000	-0.021250
177.910000	-0.018750
178.010000	-0.015000
178.110000	-0.016250
178.210000	-0.025000
178.310000	-0.023750
178.410000	-0.022500
178.510000	-0.027500
178.610000	-0.032500
178.710000	-0.026250
178.810000	-0.030000
178.910000	-0.021250
179.010000	-0.020000
179.110000	-0.015000
179.210000	-0.017500
179.310000	-0.015000
179.410000	-0.015000
179.510000	-0.022500
179.610000	-0.020000
179.710000	-0.033750
179.810000	-0.038750
179.910000	-0.037500
180.010000	-0.047500
180.110000	-0.048750
180.210000	-0.041250
180.310000	-0.046250
180.410000	-0.043750
180.510000	-0.043750
180.610000	-0.041250
180.710000	-0.047500
180.810000	-0.047500
180.910000	-0.052500
181.010000	-0.055000
181.110000	-0.057500
181.210000	-0.056250
181.310000	-0.055000
181.410000	-0.055000
181.510000	-0.048750
181.610000	-0.051250
181.710000	-0.053750
181.810000	-0.052500
181.910000	-0.057500
182.010000	-0.056250
182.110000	-0.060000
182.210000	-0.065000
182.310000	-0.063750
182.410000	-0.071250
182.510000	-0.070000
182.610000	-0.067500
182.710000	-0.061250
182.810000	-0.057500
182.910000	-0.063750
183.010000	-0.063750
183.110000	-0.061250
183.210000	-0.065000
183.310000	-0.066250
183.410000	-0.070000
183.510000	-0.068750
183.610000	-0.070000
183.710000	-0.065000
183.810000	-0.067500
183.910000	-0.067500
184.010000	-0.058750
184.110000	-0.055000
184.210000	-0.056250
184.310000	-0.053750
184.410000	-0.053750
184.510000	-0.051250
184.610000	-0.061250
184.710000	-0.068750
184.810000	-0.075000
184.910000	-0.073750
185.010000	-0.071250
185.110000	-0.071250
185.210000	-0.071250
185.310000	-0.071250
185.410000	-0.068750
185.510000	-0.076250
185.610000	-0.077500
185.710000	-0.078750
185.810000	-0.086250
185.910000	-0.076250
186.010000	-0.086250
186.110000	-0.080000
186.210000	-0.075000
186.310000	-0.081250
186.410000	-0.083750
186.510000	-0.087500
186.610000	-0.082500
186.710000	-0.085000
186.810000	-0.082500
186.910000	-0.086250
187.010000	-0.086250
187.110000	-0.092500
187.210000	-0.093750
187.310000	-0.093750
187.410000	-0.101250
187.510000	-0.101250
187.610000	-0.093750
187.710000	-0.098750
187.810000	-0.103750
187.910000	-0.111250
188.010000	-0.102500
188.110000	-0.107500
188.210000	-0.115000
188.310000	-0.111250
188.410000	-0.110000
188.510000	-0.108750
188.610000	-0.101250
188.710000	-0.103750
188.810000	-0.102500
188.910000	-0.097500
189.010000	-0.105000
189.110000	-0.102500
189.210000	-0.108750
189.310000	-0.111250
189.410000	-0.115000
189.510000	-0.116250
189.610000	-0.126250
189.710000	-0.121250
189.810000	-0.118750
189.910000	-0.112500
190.010000	-0.123750
190.110000	-0.130000
190.210000	-0.120000
190.310000	-0.117500
190.410000	-0.110000
190.510000	-0.113750
190.610000	-0.117500
190.710000	-0.117500
190.810000	-0.121250
190.910000	-0.117500
191.010000	-0.117500
191.110000	-0.122500
191.210000	-0.120000
191.310000	-0.113750
191.410000	-0.108750
191.510000	-0.105000
191.610000	-0.097500
191.710000	-0.107500
191.810000	-0.108750
191.910000	-0.105000
192.010000	-0.106250
192.110000	-0.102500
192.210000	-0.106250
192.310000	-0.108750
192.410000	-0.118750
192.510000	-0.113750
192.610000	-0.118750
192.710000	-0.115000
192.810000	-0.120000
192.910000	-0.122500
193.010000	-0.116250
193.110000	-0.113750
193.210000	-0.113750
193.310000	-0.126250
193.410000	-0.122500
193.510000	-0.121250
193.610000	-0.127500
193.710000	-0.123750
193.810000	-0.120000
193.910000	-0.118750
194.010000	-0.112500
194.110000	-0.116250
194.210000	-0.117500
194.310000	-0.122500
194.410000	-0.115000
194.510000	-0.115000
194.610000	-0.118750
194.710000	-0.118750
194.810000	-0.117500
194.910000	-0.125000
195.010000	-0.127500
195.110000	-0.125000
195.210000	-0.123750
195.310000	-0.121250
195.410000	-0.127500
195.510000	-0.131250
195.610000	-0.133750
195.710000	-0.130000
195.810000	-0.130000
195.910000	-0.130000
196.010000	-0.136250
196.110000	-0.135000
196.210000	-0.133750
196.310000	-0.135000
196.410000	-0.141250
196.510000	-0.147500
196.610000	-0.142500
196.710000	-0.146250
196.810000	-0.147500
196.910000	-0.138750
197.010000	-0.141250
197.110000	-0.140000
197.210000	-0.133750
197.310000	-0.131250
197.410000	-0.131250
197.510000	-0.131250
197.610000	-0.132500
197.710000	-0.133750
197.810000	-0.135000
197.910000	-0.137500
198.010000	-0.130000
198.110000	-0.135000
198.210000	-0.140000
198.310000	-0.135000
198.410000	-0.140000
198.510000	-0.132500
198.610000	-0.141250
198.710000	-0.131250
198.810000	-0.123750
198.910000	-0.131250
199.010000	-0.132500
199.110000	-0.131250
199.210000	-0.140000
199.310000	-0.151250
199.410000	-0.150000
199.510000	-0.146250
199.610000	-0.145000
199.710000	-0.142500
199.810000	-0.140000
199.910000	-0.141250
200.010000	-0.146250
[truncated: 63,536 more rows]
