# Supplementary material for: Efficient Transmission of Subthreshold Signals in Complex Networks of Spiking Neurons
Source: PLoS One. 2015 Mar 23;10(3):e0121156. doi: 10.1371/journal.pone.0121156 (PMC4409401; doi:10.1371/journal.pone.0121156)
Supplement: S2 Raw Data — (TAR) [file pone.0121156.s002.tar › overl2650.txt]

0.110000	-0.045000
0.210000	-0.036250
0.310000	-0.040000
0.410000	-0.048750
0.510000	-0.040000
0.610000	-0.043750
0.710000	-0.038750
0.810000	-0.032500
0.910000	-0.023750
1.010000	-0.028750
1.110000	-0.032500
1.210000	-0.027500
1.310000	-0.028750
1.410000	-0.028750
1.510000	-0.022500
1.610000	-0.028750
1.710000	-0.026250
1.810000	-0.023750
1.910000	-0.017500
2.010000	-0.015000
2.110000	-0.017500
2.210000	-0.021250
2.310000	-0.021250
2.410000	-0.018750
2.510000	-0.022500
2.610000	-0.022500
2.710000	-0.030000
2.810000	-0.036250
2.910000	-0.041250
3.010000	-0.037500
3.110000	-0.035000
3.210000	-0.038750
3.310000	-0.042500
3.410000	-0.040000
3.510000	-0.047500
3.610000	-0.048750
3.710000	-0.047500
3.810000	-0.051250
3.910000	-0.051250
4.010000	-0.057500
4.110000	-0.061250
4.210000	-0.057500
4.310000	-0.057500
4.410000	-0.061250
4.510000	-0.057500
4.610000	-0.055000
4.710000	-0.048750
4.810000	-0.052500
4.910000	-0.051250
5.010000	-0.045000
5.110000	-0.042500
5.210000	-0.045000
5.310000	-0.052500
5.410000	-0.056250
5.510000	-0.060000
5.610000	-0.057500
5.710000	-0.055000
5.810000	-0.057500
5.910000	-0.061250
6.010000	-0.061250
6.110000	-0.061250
6.210000	-0.057500
6.310000	-0.051250
6.410000	-0.056250
6.510000	-0.051250
6.610000	-0.046250
6.710000	-0.041250
6.810000	-0.037500
6.910000	-0.038750
7.010000	-0.038750
7.110000	-0.035000
7.210000	-0.035000
7.310000	-0.026250
7.410000	-0.020000
7.510000	-0.016250
7.610000	-0.011250
7.710000	-0.018750
7.810000	-0.022500
7.910000	-0.020000
8.010000	-0.020000
8.110000	-0.022500
8.210000	-0.023750
8.310000	-0.027500
8.410000	-0.032500
8.510000	-0.037500
8.610000	-0.038750
8.710000	-0.048750
8.810000	-0.052500
8.910000	-0.052500
9.010000	-0.056250
9.110000	-0.057500
9.210000	-0.052500
9.310000	-0.052500
9.410000	-0.053750
9.510000	-0.052500
9.610000	-0.050000
9.710000	-0.042500
9.810000	-0.045000
9.910000	-0.047500
10.010000	-0.045000
10.110000	-0.050000
10.210000	-0.051250
10.310000	-0.050000
10.410000	-0.043750
10.510000	-0.043750
10.610000	-0.048750
10.710000	-0.046250
10.810000	-0.046250
10.910000	-0.046250
11.010000	-0.047500
11.110000	-0.055000
11.210000	-0.065000
11.310000	-0.076250
11.410000	-0.075000
11.510000	-0.075000
11.610000	-0.080000
11.710000	-0.088750
11.810000	-0.092500
11.910000	-0.087500
12.010000	-0.092500
12.110000	-0.088750
12.210000	-0.087500
12.310000	-0.085000
12.410000	-0.093750
12.510000	-0.100000
12.610000	-0.100000
12.710000	-0.101250
12.810000	-0.093750
12.910000	-0.093750
13.010000	-0.093750
13.110000	-0.090000
13.210000	-0.086250
13.310000	-0.077500
13.410000	-0.078750
13.510000	-0.090000
13.610000	-0.091250
13.710000	-0.082500
13.810000	-0.072500
13.910000	-0.076250
14.010000	-0.076250
14.110000	-0.080000
14.210000	-0.075000
14.310000	-0.078750
14.410000	-0.070000
14.510000	-0.068750
14.610000	-0.071250
14.710000	-0.071250
14.810000	-0.075000
14.910000	-0.085000
15.010000	-0.092500
15.110000	-0.090000
15.210000	-0.081250
15.310000	-0.083750
15.410000	-0.090000
15.510000	-0.085000
15.610000	-0.081250
15.710000	-0.087500
15.810000	-0.093750
15.910000	-0.093750
16.010000	-0.081250
16.110000	-0.078750
16.210000	-0.083750
16.310000	-0.080000
16.410000	-0.080000
16.510000	-0.077500
16.610000	-0.078750
16.710000	-0.078750
16.810000	-0.072500
16.910000	-0.066250
17.010000	-0.057500
17.110000	-0.053750
17.210000	-0.056250
17.310000	-0.057500
17.410000	-0.045000
17.510000	-0.048750
17.610000	-0.042500
17.710000	-0.038750
17.810000	-0.038750
17.910000	-0.033750
18.010000	-0.045000
18.110000	-0.045000
18.210000	-0.040000
18.310000	-0.036250
18.410000	-0.038750
18.510000	-0.036250
18.610000	-0.032500
18.710000	-0.028750
18.810000	-0.031250
18.910000	-0.027500
19.010000	-0.032500
19.110000	-0.033750
19.210000	-0.036250
19.310000	-0.045000
19.410000	-0.048750
19.510000	-0.050000
19.610000	-0.048750
19.710000	-0.048750
19.810000	-0.042500
19.910000	-0.040000
20.010000	-0.040000
20.110000	-0.032500
20.210000	-0.041250
20.310000	-0.045000
20.410000	-0.051250
20.510000	-0.047500
20.610000	-0.053750
20.710000	-0.053750
20.810000	-0.043750
20.910000	-0.050000
21.010000	-0.052500
21.110000	-0.051250
21.210000	-0.043750
21.310000	-0.038750
21.410000	-0.032500
21.510000	-0.030000
21.610000	-0.033750
21.710000	-0.030000
21.810000	-0.035000
21.910000	-0.040000
22.010000	-0.037500
22.110000	-0.045000
22.210000	-0.033750
22.310000	-0.028750
22.410000	-0.021250
22.510000	-0.020000
22.610000	-0.017500
22.710000	-0.016250
22.810000	-0.025000
22.910000	-0.030000
23.010000	-0.025000
23.110000	-0.022500
23.210000	-0.035000
23.310000	-0.040000
23.410000	-0.045000
23.510000	-0.036250
23.610000	-0.036250
23.710000	-0.040000
23.810000	-0.040000
23.910000	-0.035000
24.010000	-0.045000
24.110000	-0.043750
24.210000	-0.050000
24.310000	-0.057500
24.410000	-0.068750
24.510000	-0.073750
24.610000	-0.076250
24.710000	-0.076250
24.810000	-0.072500
24.910000	-0.065000
25.010000	-0.065000
25.110000	-0.063750
25.210000	-0.057500
25.310000	-0.046250
25.410000	-0.038750
25.510000	-0.038750
25.610000	-0.035000
25.710000	-0.038750
25.810000	-0.033750
25.910000	-0.040000
26.010000	-0.033750
26.110000	-0.033750
26.210000	-0.032500
26.310000	-0.031250
26.410000	-0.021250
26.510000	-0.013750
26.610000	-0.011250
26.710000	-0.016250
26.810000	-0.020000
26.910000	-0.020000
27.010000	-0.017500
27.110000	-0.020000
27.210000	-0.022500
27.310000	-0.023750
27.410000	-0.030000
27.510000	-0.031250
27.610000	-0.028750
27.710000	-0.036250
27.810000	-0.035000
27.910000	-0.035000
28.010000	-0.032500
28.110000	-0.035000
28.210000	-0.036250
28.310000	-0.033750
28.410000	-0.030000
28.510000	-0.033750
28.610000	-0.036250
28.710000	-0.030000
28.810000	-0.027500
28.910000	-0.026250
29.010000	-0.027500
29.110000	-0.030000
29.210000	-0.031250
29.310000	-0.032500
29.410000	-0.028750
29.510000	-0.037500
29.610000	-0.037500
29.710000	-0.032500
29.810000	-0.042500
29.910000	-0.041250
30.010000	-0.037500
30.110000	-0.036250
30.210000	-0.031250
30.310000	-0.035000
30.410000	-0.035000
30.510000	-0.038750
30.610000	-0.038750
30.710000	-0.043750
30.810000	-0.045000
30.910000	-0.047500
31.010000	-0.043750
31.110000	-0.041250
31.210000	-0.040000
31.310000	-0.042500
31.410000	-0.042500
31.510000	-0.035000
31.610000	-0.038750
31.710000	-0.043750
31.810000	-0.037500
31.910000	-0.031250
32.010000	-0.032500
32.110000	-0.035000
32.210000	-0.026250
32.310000	-0.023750
32.410000	-0.020000
32.510000	-0.015000
32.610000	-0.013750
32.710000	-0.011250
32.810000	-0.007500
32.910000	-0.003750
33.010000	-0.006250
33.110000	-0.015000
33.210000	-0.021250
33.310000	-0.016250
33.410000	-0.023750
33.510000	-0.023750
33.610000	-0.025000
33.710000	-0.015000
33.810000	-0.023750
33.910000	-0.026250
34.010000	-0.031250
34.110000	-0.031250
34.210000	-0.038750
34.310000	-0.042500
34.410000	-0.048750
34.510000	-0.047500
34.610000	-0.045000
34.710000	-0.053750
34.810000	-0.053750
34.910000	-0.055000
35.010000	-0.060000
35.110000	-0.041250
35.210000	-0.041250
35.310000	-0.045000
35.410000	-0.043750
35.510000	-0.046250
35.610000	-0.045000
35.710000	-0.048750
35.810000	-0.046250
35.910000	-0.048750
36.010000	-0.047500
36.110000	-0.051250
36.210000	-0.055000
36.310000	-0.047500
36.410000	-0.045000
36.510000	-0.048750
36.610000	-0.051250
36.710000	-0.048750
36.810000	-0.045000
36.910000	-0.048750
37.010000	-0.043750
37.110000	-0.045000
37.210000	-0.037500
37.310000	-0.028750
37.410000	-0.031250
37.510000	-0.036250
37.610000	-0.046250
37.710000	-0.041250
37.810000	-0.038750
37.910000	-0.030000
38.010000	-0.028750
38.110000	-0.018750
38.210000	-0.011250
38.310000	-0.015000
38.410000	-0.015000
38.510000	-0.020000
38.610000	-0.021250
38.710000	-0.021250
38.810000	-0.016250
38.910000	-0.022500
39.010000	-0.015000
39.110000	-0.017500
39.210000	-0.016250
39.310000	-0.028750
39.410000	-0.026250
39.510000	-0.012500
39.610000	-0.002500
39.710000	-0.001250
39.810000	-0.002500
39.910000	-0.007500
40.010000	-0.015000
40.110000	-0.008750
40.210000	-0.010000
40.310000	-0.012500
40.410000	-0.008750
40.510000	-0.000000
40.610000	-0.000000
40.710000	0.013750
40.810000	-0.000000
40.910000	0.005000
41.010000	-0.006250
41.110000	-0.008750
41.210000	-0.011250
41.310000	-0.005000
41.410000	-0.003750
41.510000	-0.006250
41.610000	-0.005000
41.710000	-0.015000
41.810000	-0.010000
41.910000	-0.008750
42.010000	-0.011250
42.110000	-0.015000
42.210000	-0.016250
42.310000	-0.010000
42.410000	-0.016250
42.510000	-0.021250
42.610000	-0.010000
42.710000	-0.017500
42.810000	-0.010000
42.910000	-0.007500
43.010000	-0.010000
43.110000	-0.010000
43.210000	-0.003750
43.310000	-0.006250
43.410000	-0.002500
43.510000	-0.008750
43.610000	-0.007500
43.710000	0.002500
43.810000	-0.001250
43.910000	0.001250
44.010000	-0.001250
44.110000	0.002500
44.210000	-0.005000
44.310000	-0.007500
44.410000	-0.000000
44.510000	-0.000000
44.610000	-0.003750
44.710000	-0.008750
44.810000	-0.003750
44.910000	-0.002500
45.010000	0.003750
45.110000	-0.000000
45.210000	-0.003750
45.310000	-0.003750
45.410000	-0.010000
45.510000	-0.002500
45.610000	-0.006250
45.710000	-0.012500
45.810000	-0.010000
45.910000	-0.015000
46.010000	-0.007500
46.110000	-0.013750
46.210000	-0.006250
46.310000	-0.005000
46.410000	-0.013750
46.510000	-0.015000
46.610000	-0.015000
46.710000	-0.010000
46.810000	-0.013750
46.910000	-0.016250
47.010000	-0.016250
47.110000	-0.011250
47.210000	-0.005000
47.310000	-0.007500
47.410000	-0.007500
47.510000	-0.012500
47.610000	-0.007500
47.710000	-0.002500
47.810000	-0.000000
47.910000	0.002500
48.010000	0.006250
48.110000	0.015000
48.210000	0.003750
48.310000	0.003750
48.410000	0.002500
48.510000	-0.002500
48.610000	0.003750
48.710000	0.002500
48.810000	0.002500
48.910000	0.006250
49.010000	0.008750
49.110000	0.003750
49.210000	0.002500
49.310000	0.007500
49.410000	0.015000
49.510000	0.020000
49.610000	0.018750
49.710000	0.017500
49.810000	0.020000
49.910000	0.023750
50.010000	0.022500
50.110000	0.013750
50.210000	0.013750
50.310000	0.016250
50.410000	0.021250
50.510000	0.027500
50.610000	0.022500
50.710000	0.013750
50.810000	0.016250
50.910000	0.017500
51.010000	0.011250
51.110000	0.016250
51.210000	0.015000
51.310000	0.023750
51.410000	0.020000
51.510000	0.015000
51.610000	0.015000
51.710000	0.011250
51.810000	0.011250
51.910000	0.011250
52.010000	0.010000
52.110000	0.011250
52.210000	0.020000
52.310000	0.027500
52.410000	0.020000
52.510000	0.025000
52.610000	0.027500
52.710000	0.030000
52.810000	0.027500
52.910000	0.025000
53.010000	0.027500
53.110000	0.026250
53.210000	0.028750
53.310000	0.011250
53.410000	0.011250
53.510000	0.012500
53.610000	0.013750
53.710000	0.016250
53.810000	0.015000
53.910000	0.006250
54.010000	0.002500
54.110000	0.005000
54.210000	0.002500
54.310000	-0.006250
54.410000	-0.003750
54.510000	-0.010000
54.610000	-0.016250
54.710000	-0.007500
54.810000	0.001250
54.910000	0.010000
55.010000	0.010000
55.110000	0.001250
55.210000	-0.000000
55.310000	0.003750
55.410000	0.007500
55.510000	0.008750
55.610000	0.005000
55.710000	-0.002500
55.810000	0.002500
55.910000	0.001250
56.010000	0.007500
56.110000	0.002500
56.210000	0.001250
56.310000	-0.006250
56.410000	-0.007500
56.510000	-0.003750
56.610000	0.005000
56.710000	-0.000000
56.810000	-0.001250
56.910000	-0.006250
57.010000	-0.005000
57.110000	-0.002500
57.210000	-0.002500
57.310000	-0.002500
57.410000	-0.002500
57.510000	-0.007500
57.610000	-0.007500
57.710000	-0.006250
57.810000	-0.006250
57.910000	-0.005000
58.010000	-0.003750
58.110000	0.001250
58.210000	0.008750
58.310000	0.015000
58.410000	0.016250
58.510000	0.021250
58.610000	0.020000
58.710000	0.016250
58.810000	0.015000
58.910000	0.011250
59.010000	0.010000
59.110000	0.016250
59.210000	0.013750
59.310000	0.015000
59.410000	0.022500
59.510000	0.017500
59.610000	0.017500
59.710000	0.022500
59.810000	0.017500
59.910000	0.016250
60.010000	0.020000
60.110000	0.032500
60.210000	0.022500
60.310000	0.032500
60.410000	0.027500
60.510000	0.028750
60.610000	0.028750
60.710000	0.026250
60.810000	0.027500
60.910000	0.035000
61.010000	0.032500
61.110000	0.035000
61.210000	0.030000
61.310000	0.033750
61.410000	0.033750
61.510000	0.033750
61.610000	0.037500
61.710000	0.038750
61.810000	0.052500
61.910000	0.058750
62.010000	0.056250
62.110000	0.041250
62.210000	0.043750
62.310000	0.041250
62.410000	0.045000
62.510000	0.033750
62.610000	0.038750
62.710000	0.032500
62.810000	0.028750
62.910000	0.026250
63.010000	0.028750
63.110000	0.031250
63.210000	0.030000
63.310000	0.030000
63.410000	0.023750
63.510000	0.028750
63.610000	0.027500
63.710000	0.016250
63.810000	0.011250
63.910000	0.011250
64.010000	0.001250
64.110000	0.005000
64.210000	0.008750
64.310000	0.008750
64.410000	0.013750
64.510000	0.020000
64.610000	0.017500
64.710000	0.017500
64.810000	0.023750
64.910000	0.020000
65.010000	0.021250
65.110000	0.021250
65.210000	0.027500
65.310000	0.023750
65.410000	0.018750
65.510000	0.022500
65.610000	0.023750
65.710000	0.027500
65.810000	0.032500
65.910000	0.031250
66.010000	0.030000
66.110000	0.036250
66.210000	0.028750
66.310000	0.021250
66.410000	0.015000
66.510000	0.017500
66.610000	0.017500
66.710000	0.016250
66.810000	0.017500
66.910000	0.021250
67.010000	0.022500
67.110000	0.015000
67.210000	0.013750
67.310000	0.015000
67.410000	0.012500
67.510000	0.008750
67.610000	0.013750
67.710000	0.017500
67.810000	0.007500
67.910000	0.005000
68.010000	0.001250
68.110000	-0.002500
68.210000	0.001250
68.310000	0.013750
68.410000	0.011250
68.510000	0.007500
68.610000	0.003750
68.710000	0.005000
68.810000	0.003750
68.910000	-0.001250
69.010000	-0.001250
69.110000	0.001250
69.210000	0.003750
69.310000	0.003750
69.410000	0.010000
69.510000	0.016250
69.610000	0.017500
69.710000	0.015000
69.810000	0.013750
69.910000	0.015000
70.010000	0.013750
70.110000	0.013750
70.210000	0.016250
70.310000	0.017500
70.410000	0.022500
70.510000	0.027500
70.610000	0.027500
70.710000	0.032500
70.810000	0.033750
70.910000	0.027500
71.010000	0.023750
71.110000	0.021250
71.210000	0.015000
71.310000	0.021250
71.410000	0.018750
71.510000	0.018750
71.610000	0.021250
71.710000	0.018750
71.810000	0.017500
71.910000	0.021250
72.010000	0.033750
72.110000	0.035000
72.210000	0.038750
72.310000	0.041250
72.410000	0.040000
72.510000	0.038750
72.610000	0.048750
72.710000	0.048750
72.810000	0.050000
72.910000	0.052500
73.010000	0.050000
73.110000	0.052500
73.210000	0.058750
73.310000	0.048750
73.410000	0.048750
73.510000	0.047500
73.610000	0.046250
73.710000	0.043750
73.810000	0.050000
73.910000	0.048750
74.010000	0.041250
74.110000	0.037500
74.210000	0.040000
74.310000	0.028750
74.410000	0.031250
74.510000	0.027500
74.610000	0.030000
74.710000	0.021250
74.810000	0.020000
74.910000	0.027500
75.010000	0.028750
75.110000	0.031250
75.210000	0.032500
75.310000	0.038750
75.410000	0.038750
75.510000	0.035000
75.610000	0.035000
75.710000	0.031250
75.810000	0.025000
75.910000	0.026250
76.010000	0.026250
76.110000	0.032500
76.210000	0.021250
76.310000	0.018750
76.410000	0.013750
76.510000	0.018750
76.610000	0.010000
76.710000	0.011250
76.810000	0.007500
76.910000	0.003750
77.010000	0.006250
77.110000	0.003750
77.210000	-0.002500
77.310000	-0.011250
77.410000	-0.012500
77.510000	-0.013750
77.610000	-0.010000
77.710000	-0.008750
77.810000	0.003750
77.910000	0.005000
78.010000	0.007500
78.110000	0.006250
78.210000	0.007500
78.310000	0.010000
78.410000	0.012500
78.510000	0.011250
78.610000	0.012500
78.710000	0.015000
78.810000	0.015000
78.910000	0.017500
79.010000	0.017500
79.110000	0.021250
79.210000	0.021250
79.310000	0.030000
79.410000	0.028750
79.510000	0.028750
79.610000	0.023750
79.710000	0.022500
79.810000	0.022500
79.910000	0.017500
80.010000	0.016250
80.110000	0.008750
80.210000	0.007500
80.310000	0.010000
80.410000	0.006250
80.510000	0.008750
80.610000	0.015000
80.710000	0.011250
80.810000	0.010000
80.910000	0.010000
81.010000	0.007500
81.110000	0.002500
81.210000	0.006250
81.310000	0.013750
81.410000	0.012500
81.510000	0.010000
81.610000	0.013750
81.710000	0.015000
81.810000	0.013750
81.910000	0.012500
82.010000	0.015000
82.110000	0.022500
82.210000	0.022500
82.310000	0.025000
82.410000	0.031250
82.510000	0.025000
82.610000	0.018750
82.710000	0.020000
82.810000	0.023750
82.910000	0.021250
83.010000	0.021250
83.110000	0.020000
83.210000	0.012500
83.310000	0.003750
83.410000	0.003750
83.510000	0.006250
83.610000	0.005000
83.710000	0.005000
83.810000	0.007500
83.910000	-0.000000
84.010000	0.003750
84.110000	0.001250
84.210000	0.011250
84.310000	0.010000
84.410000	0.003750
84.510000	-0.002500
84.610000	-0.007500
84.710000	-0.006250
84.810000	-0.006250
84.910000	-0.007500
85.010000	-0.010000
85.110000	-0.006250
85.210000	-0.000000
85.310000	0.008750
85.410000	0.007500
85.510000	0.005000
85.610000	0.015000
85.710000	0.011250
85.810000	0.006250
85.910000	0.013750
86.010000	0.007500
86.110000	0.005000
86.210000	-0.000000
86.310000	-0.000000
86.410000	0.008750
86.510000	0.016250
86.610000	0.018750
86.710000	0.018750
86.810000	0.021250
86.910000	0.022500
87.010000	0.022500
87.110000	0.017500
87.210000	0.017500
87.310000	0.013750
87.410000	0.020000
87.510000	0.027500
87.610000	0.023750
87.710000	0.018750
87.810000	0.013750
87.910000	0.015000
88.010000	0.017500
88.110000	0.027500
88.210000	0.031250
88.310000	0.036250
88.410000	0.030000
88.510000	0.022500
88.610000	0.021250
88.710000	0.021250
88.810000	0.022500
88.910000	0.020000
89.010000	0.013750
89.110000	0.015000
89.210000	0.007500
89.310000	0.002500
89.410000	-0.002500
89.510000	-0.015000
89.610000	-0.011250
89.710000	-0.005000
89.810000	0.010000
89.910000	0.007500
90.010000	0.005000
90.110000	-0.003750
90.210000	-0.003750
90.310000	-0.011250
90.410000	-0.012500
90.510000	-0.011250
90.610000	-0.008750
90.710000	-0.018750
90.810000	-0.018750
90.910000	-0.011250
91.010000	-0.003750
91.110000	-0.011250
91.210000	-0.005000
91.310000	0.005000
91.410000	0.003750
91.510000	0.002500
91.610000	-0.002500
91.710000	-0.003750
91.810000	-0.012500
91.910000	-0.016250
92.010000	-0.022500
92.110000	-0.017500
92.210000	-0.017500
92.310000	-0.013750
92.410000	-0.015000
92.510000	-0.017500
92.610000	-0.011250
92.710000	-0.011250
92.810000	-0.017500
92.910000	-0.020000
93.010000	-0.021250
93.110000	-0.022500
93.210000	-0.023750
93.310000	-0.032500
93.410000	-0.030000
93.510000	-0.015000
93.610000	-0.016250
93.710000	-0.016250
93.810000	-0.018750
93.910000	-0.016250
94.010000	-0.012500
94.110000	-0.016250
94.210000	-0.020000
94.310000	-0.021250
94.410000	-0.016250
94.510000	-0.018750
94.610000	-0.022500
94.710000	-0.022500
94.810000	-0.023750
94.910000	-0.025000
95.010000	-0.020000
95.110000	-0.015000
95.210000	-0.010000
95.310000	-0.007500
95.410000	-0.011250
95.510000	-0.013750
95.610000	-0.011250
95.710000	-0.005000
95.810000	-0.003750
95.910000	-0.001250
96.010000	-0.000000
96.110000	-0.002500
96.210000	-0.005000
96.310000	-0.005000
96.410000	-0.008750
96.510000	-0.007500
96.610000	-0.000000
96.710000	0.003750
96.810000	0.013750
96.910000	0.021250
97.010000	0.022500
97.110000	0.018750
97.210000	0.016250
97.310000	0.020000
97.410000	0.020000
97.510000	0.017500
97.610000	0.007500
97.710000	0.002500
97.810000	0.002500
97.910000	0.001250
98.010000	0.003750
98.110000	0.006250
98.210000	0.016250
98.310000	0.023750
98.410000	0.021250
98.510000	0.025000
98.610000	0.021250
98.710000	0.021250
98.810000	0.003750
98.910000	0.002500
99.010000	0.002500
99.110000	0.001250
99.210000	0.003750
99.310000	0.001250
99.410000	0.001250
99.510000	-0.002500
99.610000	0.002500
99.710000	0.005000
99.810000	0.003750
99.910000	-0.000000
100.010000	-0.013750
100.110000	-0.013750
100.210000	-0.020000
100.310000	-0.023750
100.410000	-0.020000
100.510000	-0.026250
100.610000	-0.027500
100.710000	-0.026250
100.810000	-0.018750
100.910000	-0.023750
101.010000	-0.023750
101.110000	-0.027500
101.210000	-0.025000
101.310000	-0.022500
101.410000	-0.023750
101.510000	-0.031250
101.610000	-0.023750
101.710000	-0.031250
101.810000	-0.038750
101.910000	-0.033750
102.010000	-0.023750
102.110000	-0.021250
102.210000	-0.020000
102.310000	-0.015000
102.410000	-0.016250
102.510000	-0.020000
102.610000	-0.018750
102.710000	-0.018750
102.810000	-0.020000
102.910000	-0.016250
103.010000	-0.021250
103.110000	-0.021250
103.210000	-0.028750
103.310000	-0.028750
103.410000	-0.023750
103.510000	-0.020000
103.610000	-0.021250
103.710000	-0.018750
103.810000	-0.016250
103.910000	-0.016250
104.010000	-0.016250
104.110000	-0.021250
104.210000	-0.021250
104.310000	-0.030000
104.410000	-0.028750
104.510000	-0.026250
104.610000	-0.022500
104.710000	-0.027500
104.810000	-0.021250
104.910000	-0.022500
105.010000	-0.013750
105.110000	-0.011250
105.210000	0.001250
105.310000	-0.005000
105.410000	-0.000000
105.510000	0.003750
105.610000	0.001250
105.710000	-0.000000
105.810000	0.001250
105.910000	0.008750
106.010000	0.006250
106.110000	0.017500
106.210000	0.020000
106.310000	0.017500
106.410000	0.020000
106.510000	0.025000
106.610000	0.013750
106.710000	0.015000
106.810000	0.012500
106.910000	0.007500
107.010000	0.008750
107.110000	0.008750
107.210000	0.001250
107.310000	0.007500
107.410000	0.002500
107.510000	-0.000000
107.610000	-0.000000
107.710000	-0.002500
107.810000	0.003750
107.910000	-0.011250
108.010000	-0.005000
108.110000	-0.012500
108.210000	-0.011250
108.310000	-0.013750
108.410000	-0.012500
108.510000	-0.016250
108.610000	-0.011250
108.710000	-0.013750
108.810000	-0.008750
108.910000	-0.012500
109.010000	-0.011250
109.110000	-0.015000
109.210000	-0.016250
109.310000	-0.020000
109.410000	-0.020000
109.510000	-0.018750
109.610000	-0.020000
109.710000	-0.018750
109.810000	-0.017500
109.910000	-0.010000
110.010000	-0.017500
110.110000	-0.017500
110.210000	-0.022500
110.310000	-0.022500
110.410000	-0.021250
110.510000	-0.016250
110.610000	-0.015000
110.710000	-0.010000
110.810000	-0.020000
110.910000	-0.020000
111.010000	-0.015000
111.110000	-0.015000
111.210000	-0.016250
111.310000	-0.016250
111.410000	-0.015000
111.510000	-0.016250
111.610000	-0.017500
111.710000	-0.017500
111.810000	-0.026250
111.910000	-0.022500
112.010000	-0.015000
112.110000	-0.016250
112.210000	-0.016250
112.310000	-0.017500
112.410000	-0.013750
112.510000	-0.025000
112.610000	-0.026250
112.710000	-0.035000
112.810000	-0.030000
112.910000	-0.028750
113.010000	-0.027500
113.110000	-0.026250
113.210000	-0.017500
113.310000	-0.016250
113.410000	-0.021250
113.510000	-0.021250
113.610000	-0.021250
113.710000	-0.018750
113.810000	-0.016250
113.910000	-0.015000
114.010000	-0.013750
114.110000	-0.006250
114.210000	-0.000000
114.310000	-0.003750
114.410000	0.002500
114.510000	0.007500
114.610000	0.010000
114.710000	0.011250
114.810000	0.015000
114.910000	0.020000
115.010000	0.008750
115.110000	0.010000
115.210000	0.003750
115.310000	0.003750
115.410000	0.015000
115.510000	0.012500
115.610000	0.011250
115.710000	0.012500
115.810000	0.013750
115.910000	0.007500
116.010000	0.003750
116.110000	-0.002500
116.210000	-0.007500
116.310000	-0.003750
116.410000	-0.006250
116.510000	-0.008750
116.610000	-0.005000
116.710000	-0.005000
116.810000	-0.001250
116.910000	-0.002500
117.010000	0.006250
117.110000	-0.001250
117.210000	-0.005000
117.310000	-0.000000
117.410000	-0.001250
117.510000	-0.001250
117.610000	0.005000
117.710000	0.001250
117.810000	0.001250
117.910000	0.010000
118.010000	0.008750
118.110000	0.006250
118.210000	0.001250
118.310000	-0.000000
118.410000	-0.000000
118.510000	0.001250
118.610000	-0.001250
118.710000	-0.007500
118.810000	-0.013750
118.910000	-0.013750
119.010000	-0.016250
119.110000	-0.013750
119.210000	-0.001250
119.310000	-0.003750
119.410000	-0.008750
119.510000	-0.012500
119.610000	-0.017500
119.710000	-0.021250
119.810000	-0.028750
119.910000	-0.035000
120.010000	-0.037500
120.110000	-0.032500
120.210000	-0.027500
120.310000	-0.023750
120.410000	-0.031250
120.510000	-0.037500
120.610000	-0.038750
120.710000	-0.036250
120.810000	-0.031250
120.910000	-0.043750
121.010000	-0.032500
121.110000	-0.031250
121.210000	-0.036250
121.310000	-0.036250
121.410000	-0.026250
121.510000	-0.018750
121.610000	-0.020000
121.710000	-0.015000
121.810000	-0.008750
121.910000	-0.010000
122.010000	-0.001250
122.110000	-0.008750
122.210000	-0.012500
122.310000	-0.015000
122.410000	-0.006250
122.510000	-0.002500
122.610000	0.001250
122.710000	0.003750
122.810000	0.002500
122.910000	0.017500
123.010000	0.010000
123.110000	0.005000
123.210000	0.010000
123.310000	0.013750
123.410000	0.008750
123.510000	-0.002500
123.610000	0.001250
123.710000	-0.001250
123.810000	-0.001250
123.910000	-0.002500
124.010000	-0.001250
124.110000	-0.001250
124.210000	-0.000000
124.310000	0.003750
124.410000	-0.001250
124.510000	-0.002500
124.610000	-0.001250
124.710000	0.006250
124.810000	0.010000
124.910000	0.003750
125.010000	0.005000
125.110000	0.001250
125.210000	-0.005000
125.310000	-0.006250
125.410000	-0.001250
125.510000	-0.005000
125.610000	-0.005000
125.710000	-0.008750
125.810000	-0.016250
125.910000	-0.012500
126.010000	-0.017500
126.110000	-0.021250
126.210000	-0.021250
126.310000	-0.021250
126.410000	-0.016250
126.510000	-0.016250
126.610000	-0.018750
126.710000	-0.027500
126.810000	-0.021250
126.910000	-0.022500
127.010000	-0.022500
127.110000	-0.020000
127.210000	-0.021250
127.310000	-0.022500
127.410000	-0.028750
127.510000	-0.022500
127.610000	-0.015000
127.710000	-0.025000
127.810000	-0.017500
127.910000	-0.020000
128.010000	-0.018750
128.110000	-0.015000
128.210000	-0.010000
128.310000	-0.006250
128.410000	-0.010000
128.510000	-0.010000
128.610000	-0.006250
128.710000	-0.011250
128.810000	-0.025000
128.910000	-0.033750
129.010000	-0.036250
129.110000	-0.042500
129.210000	-0.047500
129.310000	-0.047500
129.410000	-0.050000
129.510000	-0.050000
129.610000	-0.053750
129.710000	-0.041250
129.810000	-0.030000
129.910000	-0.022500
130.010000	-0.025000
130.110000	-0.030000
130.210000	-0.033750
130.310000	-0.032500
130.410000	-0.032500
130.510000	-0.036250
130.610000	-0.038750
130.710000	-0.026250
130.810000	-0.020000
130.910000	-0.011250
131.010000	-0.010000
131.110000	-0.005000
131.210000	0.002500
131.310000	0.013750
131.410000	0.016250
131.510000	0.020000
131.610000	0.016250
131.710000	0.015000
131.810000	0.008750
131.910000	0.006250
132.010000	0.005000
132.110000	0.015000
132.210000	0.018750
132.310000	0.017500
132.410000	0.022500
132.510000	0.032500
132.610000	0.037500
132.710000	0.036250
132.810000	0.031250
132.910000	0.023750
133.010000	0.028750
133.110000	0.030000
133.210000	0.031250
133.310000	0.025000
133.410000	0.028750
133.510000	0.030000
133.610000	0.036250
133.710000	0.040000
133.810000	0.035000
133.910000	0.040000
134.010000	0.040000
134.110000	0.040000
134.210000	0.030000
134.310000	0.033750
134.410000	0.023750
134.510000	0.017500
134.610000	0.017500
134.710000	0.015000
134.810000	0.013750
134.910000	0.022500
135.010000	0.017500
135.110000	0.016250
135.210000	0.017500
135.310000	0.015000
135.410000	0.008750
135.510000	0.003750
135.610000	-0.000000
135.710000	-0.001250
135.810000	0.002500
135.910000	-0.002500
136.010000	-0.005000
136.110000	-0.007500
136.210000	0.001250
136.310000	-0.001250
136.410000	-0.006250
136.510000	-0.005000
136.610000	-0.010000
136.710000	-0.007500
136.810000	-0.003750
136.910000	-0.008750
137.010000	-0.005000
137.110000	-0.007500
137.210000	-0.012500
137.310000	-0.018750
137.410000	-0.021250
137.510000	-0.023750
137.610000	-0.021250
137.710000	-0.020000
137.810000	-0.020000
137.910000	-0.022500
138.010000	-0.026250
138.110000	-0.023750
138.210000	-0.017500
138.310000	-0.020000
138.410000	-0.016250
138.510000	-0.015000
138.610000	-0.015000
138.710000	-0.011250
138.810000	-0.013750
138.910000	-0.000000
139.010000	-0.010000
139.110000	-0.000000
139.210000	0.008750
139.310000	0.018750
139.410000	0.028750
139.510000	0.028750
139.610000	0.031250
139.710000	0.027500
139.810000	0.025000
139.910000	0.026250
140.010000	0.025000
140.110000	0.025000
140.210000	0.017500
140.310000	0.018750
140.410000	0.022500
140.510000	0.016250
140.610000	0.013750
140.710000	0.016250
140.810000	0.016250
140.910000	0.007500
141.010000	0.017500
141.110000	0.012500
141.210000	0.008750
141.310000	0.011250
141.410000	0.005000
141.510000	0.001250
141.610000	-0.003750
141.710000	0.003750
141.810000	0.006250
141.910000	0.006250
142.010000	0.008750
142.110000	0.010000
142.210000	0.006250
142.310000	0.003750
142.410000	0.005000
142.510000	0.012500
142.610000	0.013750
142.710000	0.010000
142.810000	0.005000
142.910000	0.007500
143.010000	0.001250
143.110000	-0.003750
143.210000	-0.006250
143.310000	-0.008750
143.410000	-0.005000
143.510000	-0.000000
143.610000	0.003750
143.710000	0.003750
143.810000	-0.001250
143.910000	0.003750
144.010000	0.006250
144.110000	0.006250
144.210000	0.017500
144.310000	0.017500
144.410000	0.017500
144.510000	0.017500
144.610000	0.015000
144.710000	0.016250
144.810000	0.017500
144.910000	0.016250
145.010000	0.021250
145.110000	0.027500
145.210000	0.027500
145.310000	0.027500
145.410000	0.028750
145.510000	0.022500
145.610000	0.011250
145.710000	0.013750
145.810000	0.016250
145.910000	0.016250
146.010000	0.013750
146.110000	0.012500
146.210000	0.002500
146.310000	0.001250
146.410000	0.002500
146.510000	-0.000000
146.610000	-0.003750
146.710000	-0.001250
146.810000	-0.006250
146.910000	-0.006250
147.010000	-0.007500
147.110000	-0.005000
147.210000	-0.005000
147.310000	-0.005000
147.410000	-0.001250
147.510000	-0.002500
147.610000	0.005000
147.710000	0.008750
147.810000	0.008750
147.910000	0.005000
148.010000	0.007500
148.110000	0.013750
148.210000	0.017500
148.310000	0.015000
148.410000	0.020000
148.510000	0.020000
148.610000	0.027500
148.710000	0.023750
148.810000	0.017500
148.910000	0.021250
149.010000	0.021250
149.110000	0.018750
149.210000	0.013750
149.310000	0.012500
149.410000	0.010000
149.510000	0.005000
149.610000	0.006250
149.710000	-0.002500
149.810000	-0.001250
149.910000	0.001250
150.010000	-0.003750
150.110000	-0.012500
150.210000	-0.013750
150.310000	-0.007500
150.410000	-0.007500
150.510000	-0.005000
150.610000	-0.011250
150.710000	-0.005000
150.810000	0.002500
150.910000	-0.000000
151.010000	0.003750
151.110000	0.002500
151.210000	0.012500
151.310000	0.020000
151.410000	0.023750
151.510000	0.026250
151.610000	0.028750
151.710000	0.028750
151.810000	0.030000
151.910000	0.037500
152.010000	0.042500
152.110000	0.042500
152.210000	0.043750
152.310000	0.045000
152.410000	0.043750
152.510000	0.042500
152.610000	0.047500
152.710000	0.043750
152.810000	0.041250
152.910000	0.045000
153.010000	0.045000
153.110000	0.041250
153.210000	0.033750
153.310000	0.031250
153.410000	0.028750
153.510000	0.023750
153.610000	0.017500
153.710000	0.021250
153.810000	0.026250
153.910000	0.022500
154.010000	0.021250
154.110000	0.025000
154.210000	0.027500
154.310000	0.026250
154.410000	0.026250
154.510000	0.022500
154.610000	0.020000
154.710000	0.025000
154.810000	0.023750
154.910000	0.028750
155.010000	0.026250
155.110000	0.023750
155.210000	0.023750
155.310000	0.025000
155.410000	0.030000
155.510000	0.035000
155.610000	0.038750
155.710000	0.026250
155.810000	0.017500
155.910000	0.017500
156.010000	0.017500
156.110000	0.016250
156.210000	0.011250
156.310000	0.012500
156.410000	0.012500
156.510000	0.010000
156.610000	0.015000
156.710000	0.007500
156.810000	0.008750
156.910000	0.007500
157.010000	0.005000
157.110000	0.010000
157.210000	0.017500
157.310000	0.013750
157.410000	0.012500
157.510000	0.006250
157.610000	0.007500
157.710000	0.010000
157.810000	0.012500
157.910000	0.006250
158.010000	0.008750
158.110000	0.015000
158.210000	0.017500
158.310000	0.018750
158.410000	0.021250
158.510000	0.018750
158.610000	0.022500
158.710000	0.023750
158.810000	0.016250
158.910000	0.008750
159.010000	0.013750
159.110000	0.020000
159.210000	0.017500
159.310000	0.016250
159.410000	0.017500
159.510000	0.021250
159.610000	0.021250
159.710000	0.018750
159.810000	0.022500
159.910000	0.027500
160.010000	0.031250
160.110000	0.025000
160.210000	0.025000
160.310000	0.030000
160.410000	0.028750
160.510000	0.031250
160.610000	0.028750
160.710000	0.030000
160.810000	0.026250
160.910000	0.037500
161.010000	0.037500
161.110000	0.027500
161.210000	0.032500
161.310000	0.033750
161.410000	0.026250
161.510000	0.018750
161.610000	0.011250
161.710000	0.015000
161.810000	0.011250
161.910000	0.007500
162.010000	-0.003750
162.110000	-0.002500
162.210000	0.001250
162.310000	-0.006250
162.410000	-0.008750
162.510000	-0.010000
162.610000	-0.016250
162.710000	-0.010000
162.810000	-0.008750
162.910000	-0.016250
163.010000	-0.017500
163.110000	-0.020000
163.210000	-0.022500
163.310000	-0.021250
163.410000	-0.018750
163.510000	-0.015000
163.610000	-0.010000
163.710000	0.002500
163.810000	0.007500
163.910000	0.010000
164.010000	0.006250
164.110000	0.003750
164.210000	-0.000000
164.310000	0.002500
164.410000	0.003750
164.510000	0.005000
164.610000	0.006250
164.710000	0.001250
164.810000	-0.001250
164.910000	0.006250
165.010000	0.016250
165.110000	0.013750
165.210000	0.013750
165.310000	0.008750
165.410000	0.007500
165.510000	0.008750
165.610000	0.006250
165.710000	-0.006250
165.810000	-0.007500
165.910000	-0.003750
166.010000	-0.002500
166.110000	-0.001250
166.210000	-0.002500
166.310000	-0.006250
166.410000	-0.011250
166.510000	-0.016250
166.610000	-0.012500
166.710000	-0.008750
166.810000	-0.003750
166.910000	-0.008750
167.010000	-0.020000
167.110000	-0.016250
167.210000	-0.016250
167.310000	-0.012500
167.410000	-0.007500
167.510000	-0.011250
167.610000	-0.007500
167.710000	-0.006250
167.810000	-0.008750
167.910000	-0.012500
168.010000	-0.012500
168.110000	-0.008750
168.210000	-0.013750
168.310000	-0.013750
168.410000	-0.003750
168.510000	-0.002500
168.610000	-0.002500
168.710000	-0.003750
168.810000	-0.005000
168.910000	-0.003750
169.010000	-0.003750
169.110000	-0.005000
169.210000	-0.001250
169.310000	-0.007500
169.410000	-0.006250
169.510000	-0.003750
169.610000	-0.007500
169.710000	-0.005000
169.810000	-0.005000
169.910000	-0.007500
170.010000	-0.006250
170.110000	-0.010000
170.210000	-0.008750
170.310000	-0.002500
170.410000	-0.008750
170.510000	-0.012500
170.610000	-0.011250
170.710000	-0.011250
170.810000	-0.015000
170.910000	-0.015000
171.010000	-0.012500
171.110000	-0.010000
171.210000	-0.008750
171.310000	-0.012500
171.410000	-0.015000
171.510000	-0.008750
171.610000	-0.000000
171.710000	-0.007500
171.810000	-0.002500
171.910000	-0.001250
172.010000	0.005000
172.110000	-0.000000
172.210000	-0.006250
172.310000	-0.011250
172.410000	-0.008750
172.510000	-0.000000
172.610000	-0.001250
172.710000	-0.002500
172.810000	-0.010000
172.910000	0.001250
173.010000	0.005000
173.110000	-0.000000
173.210000	0.001250
173.310000	-0.001250
173.410000	-0.000000
173.510000	-0.008750
173.610000	-0.021250
173.710000	-0.021250
173.810000	-0.021250
173.910000	-0.017500
174.010000	-0.028750
174.110000	-0.028750
174.210000	-0.023750
174.310000	-0.021250
174.410000	-0.023750
174.510000	-0.032500
174.610000	-0.035000
174.710000	-0.026250
174.810000	-0.023750
174.910000	-0.031250
175.010000	-0.028750
175.110000	-0.031250
175.210000	-0.030000
175.310000	-0.026250
175.410000	-0.021250
175.510000	-0.016250
175.610000	-0.013750
175.710000	-0.008750
175.810000	-0.012500
175.910000	-0.016250
176.010000	-0.008750
176.110000	-0.011250
176.210000	-0.011250
176.310000	-0.003750
176.410000	-0.008750
176.510000	-0.012500
176.610000	-0.012500
176.710000	-0.022500
176.810000	-0.020000
176.910000	-0.013750
177.010000	-0.015000
177.110000	-0.020000
177.210000	-0.020000
177.310000	-0.026250
177.410000	-0.030000
177.510000	-0.032500
177.610000	-0.033750
177.710000	-0.030000
177.810000	-0.027500
177.910000	-0.032500
178.010000	-0.038750
178.110000	-0.030000
178.210000	-0.027500
178.310000	-0.028750
178.410000	-0.033750
178.510000	-0.028750
178.610000	-0.025000
178.710000	-0.023750
178.810000	-0.023750
178.910000	-0.032500
179.010000	-0.027500
179.110000	-0.026250
179.210000	-0.022500
179.310000	-0.015000
179.410000	-0.016250
179.510000	-0.015000
179.610000	-0.017500
179.710000	-0.016250
179.810000	-0.020000
179.910000	-0.013750
180.010000	-0.015000
180.110000	-0.013750
180.210000	-0.022500
180.310000	-0.025000
180.410000	-0.010000
180.510000	-0.010000
180.610000	-0.008750
180.710000	-0.013750
180.810000	-0.020000
180.910000	-0.012500
181.010000	-0.018750
181.110000	-0.016250
181.210000	-0.018750
181.310000	-0.035000
181.410000	-0.032500
181.510000	-0.043750
181.610000	-0.038750
181.710000	-0.045000
181.810000	-0.047500
181.910000	-0.041250
182.010000	-0.037500
182.110000	-0.037500
182.210000	-0.027500
182.310000	-0.032500
182.410000	-0.037500
182.510000	-0.045000
182.610000	-0.050000
182.710000	-0.042500
182.810000	-0.040000
182.910000	-0.051250
183.010000	-0.050000
183.110000	-0.053750
183.210000	-0.058750
183.310000	-0.051250
183.410000	-0.048750
183.510000	-0.040000
183.610000	-0.041250
183.710000	-0.031250
183.810000	-0.031250
183.910000	-0.036250
184.010000	-0.041250
184.110000	-0.042500
184.210000	-0.037500
184.310000	-0.035000
184.410000	-0.033750
184.510000	-0.032500
184.610000	-0.026250
184.710000	-0.030000
184.810000	-0.021250
184.910000	-0.011250
185.010000	-0.013750
185.110000	-0.016250
185.210000	-0.018750
185.310000	-0.013750
185.410000	-0.007500
185.510000	-0.008750
185.610000	-0.012500
185.710000	-0.021250
185.810000	-0.022500
185.910000	-0.020000
186.010000	-0.022500
186.110000	-0.022500
186.210000	-0.027500
186.310000	-0.032500
186.410000	-0.030000
186.510000	-0.028750
186.610000	-0.032500
186.710000	-0.028750
186.810000	-0.033750
186.910000	-0.032500
187.010000	-0.031250
187.110000	-0.026250
187.210000	-0.023750
187.310000	-0.028750
187.410000	-0.035000
187.510000	-0.027500
187.610000	-0.021250
187.710000	-0.018750
187.810000	-0.011250
187.910000	-0.012500
188.010000	-0.013750
188.110000	-0.008750
188.210000	-0.010000
188.310000	-0.011250
188.410000	-0.011250
188.510000	-0.007500
188.610000	-0.007500
188.710000	-0.010000
188.810000	-0.010000
188.910000	-0.011250
189.010000	-0.010000
189.110000	-0.007500
189.210000	-0.002500
189.310000	-0.001250
189.410000	-0.000000
189.510000	-0.005000
189.610000	-0.003750
189.710000	-0.013750
189.810000	-0.021250
189.910000	-0.017500
190.010000	-0.013750
190.110000	-0.015000
190.210000	-0.013750
190.310000	-0.006250
190.410000	-0.010000
190.510000	-0.010000
190.610000	-0.016250
190.710000	-0.007500
190.810000	-0.011250
190.910000	-0.015000
191.010000	-0.011250
191.110000	-0.022500
191.210000	-0.027500
191.310000	-0.031250
191.410000	-0.031250
191.510000	-0.028750
191.610000	-0.032500
191.710000	-0.016250
191.810000	-0.018750
191.910000	-0.016250
192.010000	-0.023750
192.110000	-0.022500
192.210000	-0.021250
192.310000	-0.030000
192.410000	-0.030000
192.510000	-0.033750
192.610000	-0.032500
192.710000	-0.031250
192.810000	-0.038750
192.910000	-0.035000
193.010000	-0.037500
193.110000	-0.035000
193.210000	-0.025000
193.310000	-0.026250
193.410000	-0.023750
193.510000	-0.016250
193.610000	-0.016250
193.710000	-0.021250
193.810000	-0.020000
193.910000	-0.032500
194.010000	-0.032500
194.110000	-0.026250
194.210000	-0.028750
194.310000	-0.026250
194.410000	-0.026250
194.510000	-0.021250
194.610000	-0.020000
194.710000	-0.016250
194.810000	-0.016250
194.910000	-0.022500
195.010000	-0.013750
195.110000	-0.012500
195.210000	-0.025000
195.310000	-0.028750
195.410000	-0.028750
195.510000	-0.037500
195.610000	-0.041250
195.710000	-0.043750
195.810000	-0.048750
195.910000	-0.042500
196.010000	-0.038750
196.110000	-0.038750
196.210000	-0.037500
196.310000	-0.030000
196.410000	-0.023750
196.510000	-0.022500
196.610000	-0.025000
196.710000	-0.028750
196.810000	-0.028750
196.910000	-0.022500
197.010000	-0.022500
197.110000	-0.021250
197.210000	-0.016250
197.310000	-0.013750
197.410000	-0.007500
197.510000	-0.006250
197.610000	-0.001250
197.710000	0.001250
197.810000	0.011250
197.910000	0.017500
198.010000	0.023750
198.110000	0.018750
198.210000	0.026250
198.310000	0.018750
198.410000	0.015000
198.510000	0.011250
198.610000	0.008750
198.710000	0.003750
198.810000	0.008750
198.910000	0.006250
199.010000	0.001250
199.110000	0.007500
199.210000	0.005000
199.310000	0.003750
199.410000	-0.000000
199.510000	0.005000
199.610000	-0.002500
199.710000	-0.003750
199.810000	-0.006250
199.910000	-0.006250
200.010000	-0.002500
[truncated: 63,536 more rows]
