# Supplementary material for: Efficient Transmission of Subthreshold Signals in Complex Networks of Spiking Neurons
Source: PLoS One. 2015 Mar 23;10(3):e0121156. doi: 10.1371/journal.pone.0121156 (PMC4409401; doi:10.1371/journal.pone.0121156)
Supplement: S2 Raw Data — (TAR) [file pone.0121156.s002.tar › overl4525.txt]

0.110000	-0.000000
0.210000	0.015000
0.310000	0.013750
0.410000	0.026250
0.510000	0.033750
0.610000	0.016250
0.710000	0.016250
0.810000	0.025000
0.910000	0.015000
1.010000	0.012500
1.110000	0.010000
1.210000	0.008750
1.310000	0.008750
1.410000	0.008750
1.510000	0.010000
1.610000	0.018750
1.710000	0.022500
1.810000	0.018750
1.910000	0.011250
2.010000	0.015000
2.110000	0.018750
2.210000	0.011250
2.310000	0.010000
2.410000	0.010000
2.510000	0.005000
2.610000	0.022500
2.710000	0.020000
2.810000	0.012500
2.910000	0.030000
3.010000	0.035000
3.110000	0.035000
3.210000	0.040000
3.310000	0.047500
3.410000	0.046250
3.510000	0.040000
3.610000	0.033750
3.710000	0.031250
3.810000	0.026250
3.910000	0.038750
4.010000	0.037500
4.110000	0.027500
4.210000	0.025000
4.310000	0.008750
4.410000	0.016250
4.510000	0.012500
4.610000	0.010000
4.710000	0.003750
4.810000	-0.001250
4.910000	-0.006250
5.010000	-0.020000
5.110000	-0.025000
5.210000	-0.026250
5.310000	-0.028750
5.410000	-0.031250
5.510000	-0.032500
5.610000	-0.025000
5.710000	-0.032500
5.810000	-0.018750
5.910000	-0.030000
6.010000	-0.027500
6.110000	-0.025000
6.210000	-0.023750
6.310000	-0.017500
6.410000	-0.020000
6.510000	-0.016250
6.610000	-0.007500
6.710000	-0.005000
6.810000	0.001250
6.910000	-0.001250
7.010000	0.001250
7.110000	-0.000000
7.210000	0.001250
7.310000	0.001250
7.410000	-0.002500
7.510000	0.002500
7.610000	-0.001250
7.710000	0.005000
7.810000	-0.008750
7.910000	-0.001250
8.010000	-0.002500
8.110000	0.007500
8.210000	0.008750
8.310000	-0.000000
8.410000	0.002500
8.510000	-0.000000
8.610000	-0.010000
8.710000	-0.005000
8.810000	-0.007500
8.910000	-0.011250
9.010000	-0.011250
9.110000	-0.016250
9.210000	-0.013750
9.310000	-0.018750
9.410000	-0.018750
9.510000	-0.015000
9.610000	-0.011250
9.710000	-0.006250
9.810000	0.005000
9.910000	0.008750
10.010000	0.007500
10.110000	0.008750
10.210000	0.003750
10.310000	0.002500
10.410000	0.006250
10.510000	0.012500
10.610000	0.020000
10.710000	0.011250
10.810000	0.013750
10.910000	0.022500
11.010000	0.026250
11.110000	0.026250
11.210000	0.031250
11.310000	0.026250
11.410000	0.026250
11.510000	0.020000
11.610000	0.012500
11.710000	0.010000
11.810000	-0.003750
11.910000	-0.010000
12.010000	-0.003750
12.110000	-0.025000
12.210000	-0.025000
12.310000	-0.025000
12.410000	-0.030000
12.510000	-0.032500
12.610000	-0.031250
12.710000	-0.032500
12.810000	-0.036250
12.910000	-0.033750
13.010000	-0.026250
13.110000	-0.020000
13.210000	-0.026250
13.310000	-0.023750
13.410000	-0.026250
13.510000	-0.022500
13.610000	-0.018750
13.710000	-0.015000
13.810000	-0.017500
13.910000	-0.012500
14.010000	-0.013750
14.110000	-0.005000
14.210000	-0.003750
14.310000	0.008750
14.410000	0.012500
14.510000	0.017500
14.610000	0.013750
14.710000	0.021250
14.810000	0.023750
14.910000	0.018750
15.010000	0.008750
15.110000	0.007500
15.210000	0.007500
15.310000	0.008750
15.410000	0.008750
15.510000	0.008750
15.610000	0.017500
15.710000	0.012500
15.810000	0.022500
15.910000	0.021250
16.010000	0.026250
16.110000	0.028750
16.210000	0.028750
16.310000	0.022500
16.410000	0.018750
16.510000	0.012500
16.610000	0.005000
16.710000	-0.006250
16.810000	-0.010000
16.910000	-0.010000
17.010000	-0.020000
17.110000	-0.023750
17.210000	-0.016250
17.310000	-0.015000
17.410000	-0.017500
17.510000	-0.013750
17.610000	-0.020000
17.710000	-0.022500
17.810000	-0.031250
17.910000	-0.028750
18.010000	-0.036250
18.110000	-0.033750
18.210000	-0.026250
18.310000	-0.025000
18.410000	-0.031250
18.510000	-0.026250
18.610000	-0.028750
18.710000	-0.026250
18.810000	-0.030000
18.910000	-0.027500
19.010000	-0.011250
19.110000	-0.015000
19.210000	-0.017500
19.310000	-0.020000
19.410000	-0.008750
19.510000	-0.010000
19.610000	-0.012500
19.710000	-0.006250
19.810000	-0.002500
19.910000	-0.005000
20.010000	-0.008750
20.110000	-0.020000
20.210000	-0.025000
20.310000	-0.027500
20.410000	-0.022500
20.510000	-0.021250
20.610000	-0.013750
20.710000	-0.007500
20.810000	-0.006250
20.910000	-0.001250
21.010000	-0.002500
21.110000	-0.001250
21.210000	-0.000000
21.310000	-0.005000
21.410000	-0.006250
21.510000	-0.008750
21.610000	-0.011250
21.710000	-0.013750
21.810000	-0.013750
21.910000	-0.006250
22.010000	0.002500
22.110000	0.005000
22.210000	-0.005000
22.310000	-0.002500
22.410000	0.012500
22.510000	0.015000
22.610000	0.010000
22.710000	0.005000
22.810000	0.005000
22.910000	-0.000000
23.010000	-0.002500
23.110000	-0.002500
23.210000	-0.006250
23.310000	-0.001250
23.410000	-0.010000
23.510000	-0.008750
23.610000	-0.001250
23.710000	-0.001250
23.810000	-0.001250
23.910000	-0.006250
24.010000	-0.015000
24.110000	-0.015000
24.210000	-0.011250
24.310000	-0.010000
24.410000	-0.018750
24.510000	-0.025000
24.610000	-0.023750
24.710000	-0.028750
24.810000	-0.027500
24.910000	-0.020000
25.010000	-0.022500
25.110000	-0.017500
25.210000	-0.020000
25.310000	-0.012500
25.410000	-0.023750
25.510000	-0.017500
25.610000	-0.011250
25.710000	-0.008750
25.810000	-0.016250
25.910000	-0.020000
26.010000	-0.011250
26.110000	-0.011250
26.210000	-0.012500
26.310000	-0.013750
26.410000	-0.013750
26.510000	-0.006250
26.610000	-0.012500
26.710000	-0.001250
26.810000	0.003750
26.910000	-0.000000
27.010000	0.018750
27.110000	0.011250
27.210000	0.011250
27.310000	0.001250
27.410000	0.020000
27.510000	0.016250
27.610000	0.007500
27.710000	0.007500
27.810000	0.017500
27.910000	0.018750
28.010000	0.011250
28.110000	0.015000
28.210000	0.020000
28.310000	0.028750
28.410000	0.027500
28.510000	0.023750
28.610000	0.023750
28.710000	0.015000
28.810000	0.013750
28.910000	0.012500
29.010000	0.003750
29.110000	0.003750
29.210000	-0.002500
29.310000	-0.002500
29.410000	-0.003750
29.510000	0.001250
29.610000	0.001250
29.710000	-0.002500
29.810000	-0.003750
29.910000	-0.000000
30.010000	0.002500
30.110000	0.001250
30.210000	-0.005000
30.310000	-0.016250
30.410000	-0.011250
30.510000	-0.007500
30.610000	-0.011250
30.710000	-0.008750
30.810000	-0.010000
30.910000	-0.017500
31.010000	-0.015000
31.110000	-0.021250
31.210000	-0.018750
31.310000	-0.021250
31.410000	-0.021250
31.510000	-0.023750
31.610000	-0.022500
31.710000	-0.022500
31.810000	-0.025000
31.910000	-0.033750
32.010000	-0.036250
32.110000	-0.028750
32.210000	-0.027500
32.310000	-0.030000
32.410000	-0.033750
32.510000	-0.032500
32.610000	-0.027500
32.710000	-0.023750
32.810000	-0.023750
32.910000	-0.022500
33.010000	-0.016250
33.110000	-0.021250
33.210000	-0.007500
33.310000	-0.000000
33.410000	-0.003750
33.510000	-0.011250
33.610000	-0.018750
33.710000	-0.012500
33.810000	-0.020000
33.910000	-0.011250
34.010000	-0.003750
34.110000	-0.001250
34.210000	-0.007500
34.310000	-0.000000
34.410000	0.001250
34.510000	0.001250
34.610000	-0.000000
34.710000	0.006250
34.810000	0.006250
34.910000	-0.001250
35.010000	-0.005000
35.110000	0.003750
35.210000	-0.001250
35.310000	-0.006250
35.410000	-0.008750
35.510000	-0.008750
35.610000	-0.000000
35.710000	-0.015000
35.810000	-0.003750
35.910000	-0.003750
36.010000	-0.015000
36.110000	-0.022500
36.210000	-0.006250
36.310000	-0.010000
36.410000	-0.008750
36.510000	-0.015000
36.610000	-0.015000
36.710000	-0.021250
36.810000	-0.021250
36.910000	-0.015000
37.010000	-0.008750
37.110000	-0.016250
37.210000	-0.017500
37.310000	-0.010000
37.410000	-0.008750
37.510000	-0.006250
37.610000	-0.011250
37.710000	-0.003750
37.810000	-0.012500
37.910000	-0.023750
38.010000	-0.017500
38.110000	-0.011250
38.210000	-0.018750
38.310000	-0.020000
38.410000	-0.027500
38.510000	-0.025000
38.610000	-0.027500
38.710000	-0.027500
38.810000	-0.026250
38.910000	-0.027500
39.010000	-0.032500
39.110000	-0.030000
39.210000	-0.032500
39.310000	-0.041250
39.410000	-0.038750
39.510000	-0.032500
39.610000	-0.031250
39.710000	-0.033750
39.810000	-0.030000
39.910000	-0.020000
40.010000	-0.021250
40.110000	-0.017500
40.210000	-0.023750
40.310000	-0.022500
40.410000	-0.016250
40.510000	-0.016250
40.610000	-0.013750
40.710000	-0.010000
40.810000	-0.007500
40.910000	-0.007500
41.010000	0.001250
41.110000	-0.006250
41.210000	0.006250
41.310000	0.006250
41.410000	0.010000
41.510000	0.005000
41.610000	0.010000
41.710000	0.011250
41.810000	0.015000
41.910000	0.010000
42.010000	0.002500
42.110000	0.003750
42.210000	0.003750
42.310000	0.008750
42.410000	0.018750
42.510000	0.017500
42.610000	0.017500
42.710000	0.007500
42.810000	0.007500
42.910000	0.011250
43.010000	0.002500
43.110000	-0.003750
43.210000	0.002500
43.310000	-0.001250
43.410000	-0.002500
43.510000	0.002500
43.610000	-0.001250
43.710000	-0.006250
43.810000	-0.006250
43.910000	-0.005000
44.010000	-0.001250
44.110000	-0.015000
44.210000	-0.020000
44.310000	-0.021250
44.410000	-0.025000
44.510000	-0.023750
44.610000	-0.023750
44.710000	-0.007500
44.810000	-0.016250
44.910000	-0.018750
45.010000	-0.012500
45.110000	-0.013750
45.210000	-0.017500
45.310000	-0.013750
45.410000	-0.013750
45.510000	-0.028750
45.610000	-0.031250
45.710000	-0.023750
45.810000	-0.018750
45.910000	-0.022500
46.010000	-0.028750
46.110000	-0.023750
46.210000	-0.018750
46.310000	-0.020000
46.410000	-0.025000
46.510000	-0.023750
46.610000	-0.026250
46.710000	-0.037500
46.810000	-0.030000
46.910000	-0.028750
47.010000	-0.025000
47.110000	-0.023750
47.210000	-0.032500
47.310000	-0.030000
47.410000	-0.030000
47.510000	-0.033750
47.610000	-0.032500
47.710000	-0.036250
47.810000	-0.037500
47.910000	-0.032500
48.010000	-0.016250
48.110000	-0.015000
48.210000	-0.015000
48.310000	-0.013750
48.410000	-0.011250
48.510000	-0.012500
48.610000	-0.013750
48.710000	-0.012500
48.810000	-0.021250
48.910000	-0.020000
49.010000	-0.027500
49.110000	-0.023750
49.210000	-0.021250
49.310000	-0.021250
49.410000	-0.017500
49.510000	-0.006250
49.610000	-0.001250
49.710000	-0.005000
49.810000	-0.002500
49.910000	-0.005000
50.010000	-0.013750
50.110000	-0.018750
50.210000	-0.018750
50.310000	-0.015000
50.410000	-0.018750
50.510000	-0.020000
50.610000	-0.021250
50.710000	-0.020000
50.810000	-0.016250
50.910000	-0.016250
51.010000	-0.008750
51.110000	-0.011250
51.210000	-0.008750
51.310000	-0.008750
51.410000	-0.006250
51.510000	-0.007500
51.610000	-0.018750
51.710000	-0.012500
51.810000	-0.016250
51.910000	-0.017500
52.010000	-0.013750
52.110000	-0.010000
52.210000	-0.007500
52.310000	-0.007500
52.410000	-0.002500
52.510000	-0.002500
52.610000	-0.000000
52.710000	-0.003750
52.810000	-0.000000
52.910000	0.006250
53.010000	-0.000000
53.110000	-0.002500
53.210000	0.010000
53.310000	0.005000
53.410000	-0.000000
53.510000	0.001250
53.610000	0.003750
53.710000	0.008750
53.810000	0.011250
53.910000	0.016250
54.010000	0.018750
54.110000	0.018750
54.210000	0.018750
54.310000	0.020000
54.410000	0.020000
54.510000	0.021250
54.610000	0.023750
54.710000	0.027500
54.810000	0.025000
54.910000	0.016250
55.010000	0.008750
55.110000	0.010000
55.210000	0.003750
55.310000	0.015000
55.410000	0.015000
55.510000	0.010000
55.610000	0.012500
55.710000	0.005000
55.810000	0.005000
55.910000	0.005000
56.010000	0.001250
56.110000	0.001250
56.210000	-0.000000
56.310000	0.002500
56.410000	-0.006250
56.510000	-0.001250
56.610000	-0.007500
56.710000	-0.003750
56.810000	-0.010000
56.910000	-0.002500
57.010000	0.003750
57.110000	0.005000
57.210000	-0.000000
57.310000	-0.005000
57.410000	0.002500
57.510000	-0.000000
57.610000	-0.003750
57.710000	0.001250
57.810000	-0.010000
57.910000	-0.005000
58.010000	-0.007500
58.110000	-0.010000
58.210000	-0.010000
58.310000	-0.018750
58.410000	-0.013750
58.510000	-0.011250
58.610000	-0.005000
58.710000	-0.003750
58.810000	-0.010000
58.910000	-0.012500
59.010000	-0.011250
59.110000	-0.013750
59.210000	-0.012500
59.310000	-0.012500
59.410000	-0.021250
59.510000	-0.012500
59.610000	-0.007500
59.710000	-0.008750
59.810000	-0.008750
59.910000	-0.018750
60.010000	-0.012500
60.110000	-0.013750
60.210000	-0.006250
60.310000	-0.003750
60.410000	-0.006250
60.510000	-0.007500
60.610000	-0.012500
60.710000	-0.018750
60.810000	-0.016250
60.910000	-0.018750
61.010000	-0.023750
61.110000	-0.013750
61.210000	-0.022500
61.310000	-0.026250
61.410000	-0.023750
61.510000	-0.023750
61.610000	-0.018750
61.710000	-0.018750
61.810000	-0.020000
61.910000	-0.005000
62.010000	-0.010000
62.110000	-0.006250
62.210000	-0.006250
62.310000	-0.003750
62.410000	-0.011250
62.510000	-0.013750
62.610000	-0.013750
62.710000	-0.015000
62.810000	-0.013750
62.910000	-0.002500
63.010000	0.002500
63.110000	-0.003750
63.210000	0.001250
63.310000	0.006250
63.410000	0.006250
63.510000	0.005000
63.610000	-0.000000
63.710000	-0.001250
63.810000	0.003750
63.910000	-0.001250
64.010000	-0.003750
64.110000	-0.000000
64.210000	-0.005000
64.310000	-0.008750
64.410000	-0.011250
64.510000	-0.003750
64.610000	-0.007500
64.710000	-0.002500
64.810000	0.001250
64.910000	-0.005000
65.010000	-0.008750
65.110000	-0.015000
65.210000	-0.016250
65.310000	-0.013750
65.410000	-0.013750
65.510000	-0.011250
65.610000	-0.012500
65.710000	-0.017500
65.810000	-0.016250
65.910000	-0.016250
66.010000	-0.015000
66.110000	-0.023750
66.210000	-0.021250
66.310000	-0.017500
66.410000	-0.011250
66.510000	-0.013750
66.610000	-0.001250
66.710000	-0.003750
66.810000	-0.003750
66.910000	-0.000000
67.010000	0.003750
67.110000	0.001250
67.210000	0.003750
67.310000	0.001250
67.410000	0.005000
67.510000	-0.002500
67.610000	0.001250
67.710000	0.006250
67.810000	0.015000
67.910000	0.015000
68.010000	0.010000
68.110000	0.016250
68.210000	0.008750
68.310000	0.010000
68.410000	0.011250
68.510000	0.006250
68.610000	-0.006250
68.710000	-0.006250
68.810000	-0.005000
68.910000	0.007500
69.010000	0.002500
69.110000	0.011250
69.210000	0.015000
69.310000	0.013750
69.410000	0.010000
69.510000	0.007500
69.610000	0.001250
69.710000	-0.005000
69.810000	-0.006250
69.910000	-0.005000
70.010000	0.002500
70.110000	-0.000000
70.210000	0.011250
70.310000	0.010000
70.410000	0.007500
70.510000	0.011250
70.610000	0.012500
70.710000	0.005000
70.810000	0.001250
70.910000	-0.005000
71.010000	-0.000000
71.110000	0.001250
71.210000	-0.007500
71.310000	-0.005000
71.410000	-0.000000
71.510000	0.001250
71.610000	-0.002500
71.710000	0.001250
71.810000	-0.003750
71.910000	-0.002500
72.010000	-0.001250
72.110000	-0.001250
72.210000	-0.003750
72.310000	-0.005000
72.410000	0.001250
72.510000	-0.003750
72.610000	-0.006250
72.710000	-0.003750
72.810000	-0.007500
72.910000	-0.007500
73.010000	-0.011250
73.110000	-0.012500
73.210000	-0.012500
73.310000	-0.012500
73.410000	-0.011250
73.510000	-0.011250
73.610000	-0.007500
73.710000	-0.008750
73.810000	0.002500
73.910000	0.005000
74.010000	-0.010000
74.110000	-0.007500
74.210000	-0.016250
74.310000	-0.021250
74.410000	-0.028750
74.510000	-0.022500
74.610000	-0.013750
74.710000	-0.010000
74.810000	-0.003750
74.910000	-0.010000
75.010000	-0.003750
75.110000	0.001250
75.210000	0.003750
75.310000	0.002500
75.410000	-0.001250
75.510000	0.005000
75.610000	0.006250
75.710000	0.002500
75.810000	0.001250
75.910000	-0.006250
76.010000	-0.003750
76.110000	-0.007500
76.210000	0.010000
76.310000	0.018750
76.410000	0.021250
76.510000	0.017500
76.610000	0.016250
76.710000	0.011250
76.810000	0.011250
76.910000	0.020000
77.010000	0.016250
77.110000	0.007500
77.210000	0.005000
77.310000	-0.001250
77.410000	-0.008750
77.510000	-0.007500
77.610000	-0.011250
77.710000	-0.008750
77.810000	-0.013750
77.910000	-0.010000
78.010000	-0.000000
78.110000	-0.000000
78.210000	-0.007500
78.310000	-0.008750
78.410000	-0.005000
78.510000	-0.003750
78.610000	-0.003750
78.710000	0.002500
78.810000	-0.001250
78.910000	-0.007500
79.010000	-0.021250
79.110000	-0.017500
79.210000	-0.011250
79.310000	-0.008750
79.410000	0.001250
79.510000	-0.000000
79.610000	0.001250
79.710000	0.005000
79.810000	0.007500
79.910000	0.007500
80.010000	0.015000
80.110000	0.017500
80.210000	0.020000
80.310000	0.016250
80.410000	0.012500
80.510000	0.013750
80.610000	0.017500
80.710000	0.020000
80.810000	0.022500
80.910000	0.020000
81.010000	0.037500
81.110000	0.033750
81.210000	0.025000
81.310000	0.023750
81.410000	0.020000
81.510000	0.021250
81.610000	0.018750
81.710000	0.025000
81.810000	0.017500
81.910000	0.026250
82.010000	0.016250
82.110000	0.008750
82.210000	0.005000
82.310000	0.010000
82.410000	0.013750
82.510000	0.016250
82.610000	0.006250
82.710000	0.006250
82.810000	0.005000
82.910000	0.007500
83.010000	0.001250
83.110000	-0.001250
83.210000	0.005000
83.310000	0.008750
83.410000	0.008750
83.510000	0.008750
83.610000	0.012500
83.710000	0.010000
83.810000	0.021250
83.910000	0.022500
84.010000	0.012500
84.110000	0.016250
84.210000	0.021250
84.310000	0.012500
84.410000	0.017500
84.510000	0.017500
84.610000	0.008750
84.710000	0.002500
84.810000	0.008750
84.910000	0.013750
85.010000	0.007500
85.110000	0.020000
85.210000	0.013750
85.310000	0.021250
85.410000	0.017500
85.510000	0.020000
85.610000	0.015000
85.710000	0.001250
85.810000	-0.003750
85.910000	-0.003750
86.010000	0.003750
86.110000	0.003750
86.210000	-0.003750
86.310000	0.006250
86.410000	0.005000
86.510000	0.003750
86.610000	0.006250
86.710000	0.010000
86.810000	0.002500
86.910000	-0.001250
87.010000	0.005000
87.110000	-0.006250
87.210000	-0.002500
87.310000	-0.007500
87.410000	-0.010000
87.510000	-0.001250
87.610000	0.007500
87.710000	0.018750
87.810000	0.017500
87.910000	0.010000
88.010000	0.005000
88.110000	0.005000
88.210000	0.005000
88.310000	0.003750
88.410000	0.005000
88.510000	-0.001250
88.610000	-0.003750
88.710000	0.006250
88.810000	0.006250
88.910000	0.016250
89.010000	0.026250
89.110000	0.027500
89.210000	0.026250
89.310000	0.023750
89.410000	0.031250
89.510000	0.025000
89.610000	0.015000
89.710000	0.008750
89.810000	0.015000
89.910000	0.023750
90.010000	0.030000
90.110000	0.028750
90.210000	0.037500
90.310000	0.026250
90.410000	0.018750
90.510000	0.022500
90.610000	0.023750
90.710000	0.027500
90.810000	0.025000
90.910000	0.016250
91.010000	0.005000
91.110000	-0.000000
91.210000	0.001250
91.310000	0.011250
91.410000	0.002500
91.510000	-0.000000
91.610000	0.007500
91.710000	0.003750
91.810000	0.002500
91.910000	-0.001250
92.010000	-0.003750
92.110000	-0.008750
92.210000	-0.022500
92.310000	-0.012500
92.410000	-0.003750
92.510000	-0.006250
92.610000	-0.007500
92.710000	-0.008750
92.810000	-0.006250
92.910000	-0.000000
93.010000	0.003750
93.110000	0.003750
93.210000	0.003750
93.310000	-0.001250
93.410000	-0.001250
93.510000	0.006250
93.610000	0.005000
93.710000	0.005000
93.810000	0.011250
93.910000	0.012500
94.010000	0.013750
94.110000	0.012500
94.210000	0.021250
94.310000	0.017500
94.410000	0.017500
94.510000	0.020000
94.610000	0.018750
94.710000	0.008750
94.810000	0.016250
94.910000	0.015000
95.010000	0.015000
95.110000	0.017500
95.210000	0.013750
95.310000	-0.000000
95.410000	-0.001250
95.510000	-0.007500
95.610000	-0.003750
95.710000	0.006250
95.810000	0.005000
95.910000	-0.001250
96.010000	0.001250
96.110000	0.005000
96.210000	0.010000
96.310000	0.007500
96.410000	0.003750
96.510000	0.006250
96.610000	0.016250
96.710000	0.020000
96.810000	0.017500
96.910000	0.016250
97.010000	0.020000
97.110000	0.020000
97.210000	0.021250
97.310000	0.038750
97.410000	0.041250
97.510000	0.040000
97.610000	0.042500
97.710000	0.035000
97.810000	0.033750
97.910000	0.038750
98.010000	0.038750
98.110000	0.033750
98.210000	0.027500
98.310000	0.033750
98.410000	0.038750
98.510000	0.040000
98.610000	0.035000
98.710000	0.032500
98.810000	0.032500
98.910000	0.025000
99.010000	0.023750
99.110000	0.020000
99.210000	0.017500
99.310000	0.016250
99.410000	0.012500
99.510000	0.013750
99.610000	0.003750
99.710000	-0.000000
99.810000	-0.001250
99.910000	-0.003750
100.010000	-0.007500
100.110000	-0.010000
100.210000	-0.008750
100.310000	0.003750
100.410000	-0.005000
100.510000	-0.006250
100.610000	-0.002500
100.710000	0.002500
100.810000	-0.002500
100.910000	0.002500
101.010000	0.001250
101.110000	0.010000
101.210000	0.010000
101.310000	0.008750
101.410000	0.011250
101.510000	0.011250
101.610000	0.011250
101.710000	0.018750
101.810000	0.026250
101.910000	0.030000
102.010000	0.035000
102.110000	0.038750
102.210000	0.036250
102.310000	0.027500
102.410000	0.027500
102.510000	0.027500
102.610000	0.021250
102.710000	0.020000
102.810000	0.022500
102.910000	0.013750
103.010000	0.012500
103.110000	0.010000
103.210000	0.007500
103.310000	0.010000
103.410000	0.007500
103.510000	0.007500
103.610000	0.005000
103.710000	-0.003750
103.810000	-0.002500
103.910000	0.001250
104.010000	-0.000000
104.110000	-0.003750
104.210000	-0.008750
104.310000	-0.008750
104.410000	-0.001250
104.510000	-0.001250
104.610000	-0.001250
104.710000	-0.005000
104.810000	-0.003750
104.910000	-0.000000
105.010000	0.005000
105.110000	0.003750
105.210000	0.003750
105.310000	0.007500
105.410000	0.008750
105.510000	0.012500
105.610000	0.015000
105.710000	0.021250
105.810000	0.015000
105.910000	0.006250
106.010000	0.008750
106.110000	-0.001250
106.210000	0.006250
106.310000	0.003750
106.410000	0.001250
106.510000	0.001250
106.610000	-0.007500
106.710000	-0.008750
106.810000	-0.007500
106.910000	-0.007500
107.010000	-0.003750
107.110000	-0.005000
107.210000	-0.005000
107.310000	-0.011250
107.410000	-0.011250
107.510000	-0.010000
107.610000	-0.005000
107.710000	-0.007500
107.810000	0.003750
107.910000	-0.003750
108.010000	-0.005000
108.110000	-0.002500
108.210000	-0.007500
108.310000	-0.015000
108.410000	-0.017500
108.510000	-0.015000
108.610000	-0.005000
108.710000	0.001250
108.810000	0.002500
108.910000	0.007500
109.010000	-0.002500
109.110000	-0.010000
109.210000	-0.011250
109.310000	-0.012500
109.410000	0.005000
109.510000	-0.002500
109.610000	0.002500
109.710000	0.003750
109.810000	-0.003750
109.910000	0.007500
110.010000	-0.001250
110.110000	-0.002500
110.210000	0.007500
110.310000	0.015000
110.410000	0.015000
110.510000	0.015000
110.610000	0.015000
110.710000	0.013750
110.810000	0.005000
110.910000	0.010000
111.010000	0.016250
111.110000	0.021250
111.210000	0.020000
111.310000	0.026250
111.410000	0.008750
111.510000	0.011250
111.610000	0.001250
111.710000	0.002500
111.810000	-0.006250
111.910000	-0.007500
112.010000	0.001250
112.110000	0.012500
112.210000	0.008750
112.310000	0.010000
112.410000	0.007500
112.510000	0.006250
112.610000	0.005000
112.710000	0.003750
112.810000	0.002500
112.910000	-0.001250
113.010000	-0.006250
113.110000	-0.015000
113.210000	-0.003750
113.310000	-0.005000
113.410000	0.002500
113.510000	-0.002500
113.610000	-0.000000
113.710000	-0.005000
113.810000	-0.003750
113.910000	-0.012500
114.010000	-0.020000
114.110000	-0.026250
114.210000	-0.032500
114.310000	-0.035000
114.410000	-0.041250
114.510000	-0.027500
114.610000	-0.027500
114.710000	-0.023750
114.810000	-0.020000
114.910000	-0.021250
115.010000	-0.016250
115.110000	-0.012500
115.210000	-0.021250
115.310000	-0.026250
115.410000	-0.031250
115.510000	-0.022500
115.610000	-0.025000
115.710000	-0.023750
115.810000	-0.027500
115.910000	-0.017500
116.010000	-0.006250
116.110000	-0.002500
116.210000	0.006250
116.310000	0.008750
116.410000	0.013750
116.510000	0.003750
116.610000	-0.001250
116.710000	0.002500
116.810000	0.008750
116.910000	0.008750
117.010000	-0.000000
117.110000	0.002500
117.210000	0.016250
117.310000	0.016250
117.410000	0.031250
117.510000	0.021250
117.610000	0.020000
117.710000	0.020000
117.810000	0.028750
117.910000	0.030000
118.010000	0.022500
118.110000	0.018750
118.210000	0.017500
118.310000	0.020000
118.410000	0.021250
118.510000	0.021250
118.610000	0.020000
118.710000	0.016250
118.810000	0.001250
118.910000	0.002500
119.010000	-0.000000
119.110000	0.001250
119.210000	-0.001250
119.310000	0.005000
119.410000	-0.005000
119.510000	-0.001250
119.610000	0.010000
119.710000	0.017500
119.810000	0.012500
119.910000	0.003750
120.010000	0.007500
120.110000	0.006250
120.210000	0.007500
120.310000	0.006250
120.410000	-0.000000
120.510000	-0.001250
120.610000	-0.001250
120.710000	-0.003750
120.810000	0.007500
120.910000	0.003750
121.010000	0.011250
121.110000	0.012500
121.210000	0.006250
121.310000	0.003750
121.410000	0.011250
121.510000	0.006250
121.610000	0.001250
121.710000	-0.002500
121.810000	-0.001250
121.910000	-0.005000
122.010000	-0.008750
122.110000	-0.003750
122.210000	-0.006250
122.310000	-0.006250
122.410000	0.006250
122.510000	0.007500
122.610000	0.008750
122.710000	0.010000
122.810000	0.017500
122.910000	0.013750
123.010000	0.006250
123.110000	-0.002500
123.210000	-0.003750
123.310000	-0.008750
123.410000	-0.017500
123.510000	-0.013750
123.610000	-0.012500
123.710000	-0.010000
123.810000	-0.010000
123.910000	-0.008750
124.010000	-0.006250
124.110000	-0.012500
124.210000	-0.008750
124.310000	-0.008750
124.410000	-0.011250
124.510000	-0.016250
124.610000	-0.008750
124.710000	-0.015000
124.810000	-0.023750
124.910000	-0.017500
125.010000	-0.006250
125.110000	-0.000000
125.210000	0.002500
125.310000	0.002500
125.410000	0.003750
125.510000	0.007500
125.610000	0.012500
125.710000	0.010000
125.810000	0.005000
125.910000	0.005000
126.010000	0.012500
126.110000	0.016250
126.210000	0.021250
126.310000	0.020000
126.410000	0.008750
126.510000	0.016250
126.610000	0.018750
126.710000	0.016250
126.810000	0.025000
126.910000	0.020000
127.010000	0.013750
127.110000	0.015000
127.210000	0.017500
127.310000	0.018750
127.410000	0.011250
127.510000	0.011250
127.610000	0.006250
127.710000	0.007500
127.810000	0.012500
127.910000	0.016250
128.010000	0.008750
128.110000	0.001250
128.210000	-0.005000
128.310000	-0.001250
128.410000	0.016250
128.510000	0.011250
128.610000	0.010000
128.710000	0.006250
128.810000	0.006250
128.910000	0.010000
129.010000	0.021250
129.110000	0.017500
129.210000	0.011250
129.310000	0.017500
129.410000	0.021250
129.510000	0.013750
129.610000	0.025000
129.710000	0.025000
129.810000	0.020000
129.910000	0.022500
130.010000	0.033750
130.110000	0.031250
130.210000	0.027500
130.310000	0.025000
130.410000	0.025000
130.510000	0.017500
130.610000	0.017500
130.710000	0.020000
130.810000	0.015000
130.910000	0.011250
131.010000	0.012500
131.110000	0.017500
131.210000	0.025000
131.310000	0.018750
131.410000	0.013750
131.510000	0.023750
131.610000	0.011250
131.710000	0.011250
131.810000	0.011250
131.910000	0.008750
132.010000	-0.000000
132.110000	-0.001250
132.210000	0.006250
132.310000	0.006250
132.410000	-0.008750
132.510000	-0.006250
132.610000	-0.002500
132.710000	-0.000000
132.810000	-0.000000
132.910000	-0.005000
133.010000	-0.012500
133.110000	-0.020000
133.210000	-0.028750
133.310000	-0.027500
133.410000	-0.016250
133.510000	-0.012500
133.610000	-0.010000
133.710000	-0.011250
133.810000	-0.018750
133.910000	-0.012500
134.010000	-0.007500
134.110000	-0.002500
134.210000	-0.005000
134.310000	-0.008750
134.410000	0.002500
134.510000	0.002500
134.610000	0.002500
134.710000	0.006250
134.810000	-0.002500
134.910000	-0.005000
135.010000	-0.000000
135.110000	-0.001250
135.210000	0.008750
135.310000	0.005000
135.410000	-0.002500
135.510000	-0.003750
135.610000	-0.001250
135.710000	-0.006250
135.810000	-0.012500
135.910000	-0.008750
136.010000	-0.007500
136.110000	-0.008750
136.210000	-0.006250
136.310000	0.001250
136.410000	0.001250
136.510000	0.003750
136.610000	0.007500
136.710000	0.002500
136.810000	0.008750
136.910000	0.020000
137.010000	0.021250
137.110000	0.023750
137.210000	0.012500
137.310000	0.016250
137.410000	0.016250
137.510000	0.026250
137.610000	0.026250
137.710000	0.035000
137.810000	0.048750
137.910000	0.053750
138.010000	0.045000
138.110000	0.046250
138.210000	0.041250
138.310000	0.038750
138.410000	0.032500
138.510000	0.026250
138.610000	0.022500
138.710000	0.025000
138.810000	0.032500
138.910000	0.025000
139.010000	0.023750
139.110000	0.028750
139.210000	0.031250
139.310000	0.022500
139.410000	0.031250
139.510000	0.026250
139.610000	0.013750
139.710000	0.011250
139.810000	0.011250
139.910000	0.005000
140.010000	-0.000000
140.110000	0.005000
140.210000	0.003750
140.310000	0.002500
140.410000	-0.001250
140.510000	0.006250
140.610000	0.003750
140.710000	0.006250
140.810000	0.002500
140.910000	-0.000000
141.010000	0.005000
141.110000	0.002500
141.210000	-0.003750
141.310000	-0.006250
141.410000	-0.021250
141.510000	-0.025000
141.610000	-0.010000
141.710000	-0.020000
141.810000	-0.022500
141.910000	-0.026250
142.010000	-0.013750
142.110000	-0.016250
142.210000	-0.015000
142.310000	-0.012500
142.410000	-0.002500
142.510000	-0.006250
142.610000	-0.003750
142.710000	-0.013750
142.810000	-0.008750
142.910000	-0.002500
143.010000	-0.002500
143.110000	0.002500
143.210000	0.003750
143.310000	0.007500
143.410000	0.020000
143.510000	0.020000
143.610000	0.015000
143.710000	0.020000
143.810000	0.021250
143.910000	0.020000
144.010000	0.012500
144.110000	0.020000
144.210000	0.020000
144.310000	0.016250
144.410000	0.003750
144.510000	0.003750
144.610000	0.008750
144.710000	0.003750
144.810000	0.007500
144.910000	0.007500
145.010000	0.005000
145.110000	0.002500
145.210000	0.011250
145.310000	0.013750
145.410000	0.025000
145.510000	0.030000
145.610000	0.027500
145.710000	0.033750
145.810000	0.031250
145.910000	0.035000
146.010000	0.040000
146.110000	0.038750
146.210000	0.037500
146.310000	0.036250
146.410000	0.041250
146.510000	0.040000
146.610000	0.032500
146.710000	0.041250
146.810000	0.035000
146.910000	0.031250
147.010000	0.026250
147.110000	0.026250
147.210000	0.020000
147.310000	0.012500
147.410000	0.006250
147.510000	0.012500
147.610000	0.006250
147.710000	0.001250
147.810000	-0.002500
147.910000	-0.005000
148.010000	-0.000000
148.110000	-0.000000
148.210000	-0.000000
148.310000	-0.002500
148.410000	0.005000
148.510000	0.005000
148.610000	0.006250
148.710000	0.007500
148.810000	0.005000
148.910000	0.002500
149.010000	-0.001250
149.110000	-0.005000
149.210000	-0.002500
149.310000	-0.001250
149.410000	-0.005000
149.510000	-0.006250
149.610000	-0.001250
149.710000	-0.003750
149.810000	0.006250
149.910000	0.007500
150.010000	0.001250
150.110000	-0.002500
150.210000	-0.006250
150.310000	-0.000000
150.410000	-0.008750
150.510000	-0.008750
150.610000	-0.001250
150.710000	-0.011250
150.810000	-0.013750
150.910000	-0.003750
151.010000	0.003750
151.110000	0.003750
151.210000	0.006250
151.310000	0.001250
151.410000	0.003750
151.510000	-0.006250
151.610000	0.001250
151.710000	0.001250
151.810000	-0.001250
151.910000	-0.003750
152.010000	-0.005000
152.110000	-0.001250
152.210000	0.008750
152.310000	0.003750
152.410000	0.010000
152.510000	0.008750
152.610000	0.007500
152.710000	0.011250
152.810000	0.012500
152.910000	0.017500
153.010000	0.010000
153.110000	0.016250
153.210000	0.016250
153.310000	0.020000
153.410000	0.027500
153.510000	0.038750
153.610000	0.036250
153.710000	0.043750
153.810000	0.041250
153.910000	0.033750
154.010000	0.032500
154.110000	0.030000
154.210000	0.022500
154.310000	0.015000
154.410000	0.011250
154.510000	0.016250
154.610000	0.018750
154.710000	0.016250
154.810000	0.010000
154.910000	-0.002500
155.010000	-0.002500
155.110000	-0.011250
155.210000	-0.005000
155.310000	-0.008750
155.410000	-0.023750
155.510000	-0.026250
155.610000	-0.033750
155.710000	-0.031250
155.810000	-0.033750
155.910000	-0.027500
156.010000	-0.023750
156.110000	-0.030000
156.210000	-0.018750
156.310000	-0.015000
156.410000	-0.017500
156.510000	-0.022500
156.610000	-0.017500
156.710000	-0.017500
156.810000	-0.005000
156.910000	-0.003750
157.010000	-0.001250
157.110000	0.001250
157.210000	-0.010000
157.310000	-0.013750
157.410000	-0.003750
157.510000	0.005000
157.610000	0.008750
157.710000	0.005000
157.810000	0.001250
157.910000	0.002500
158.010000	0.003750
158.110000	0.015000
158.210000	0.013750
158.310000	0.012500
158.410000	0.016250
158.510000	0.013750
158.610000	0.016250
158.710000	0.023750
158.810000	0.017500
158.910000	0.017500
159.010000	0.018750
159.110000	0.023750
159.210000	0.023750
159.310000	0.021250
159.410000	0.016250
159.510000	0.005000
159.610000	0.001250
159.710000	0.007500
159.810000	0.011250
159.910000	0.003750
160.010000	0.002500
160.110000	0.001250
160.210000	-0.002500
160.310000	0.002500
160.410000	0.001250
160.510000	0.003750
160.610000	0.001250
160.710000	-0.010000
160.810000	-0.013750
160.910000	-0.008750
161.010000	-0.010000
161.110000	-0.012500
161.210000	0.003750
161.310000	0.002500
161.410000	0.015000
161.510000	0.020000
161.610000	0.021250
161.710000	0.016250
161.810000	0.012500
161.910000	0.027500
162.010000	0.020000
162.110000	0.010000
162.210000	0.001250
162.310000	-0.002500
162.410000	-0.002500
162.510000	-0.006250
162.610000	-0.003750
162.710000	0.001250
162.810000	0.005000
162.910000	0.002500
163.010000	-0.000000
163.110000	-0.003750
163.210000	-0.013750
163.310000	-0.011250
163.410000	-0.022500
163.510000	-0.030000
163.610000	-0.028750
163.710000	-0.026250
163.810000	-0.021250
163.910000	-0.026250
164.010000	-0.023750
164.110000	-0.015000
164.210000	-0.011250
164.310000	-0.013750
164.410000	-0.010000
164.510000	-0.010000
164.610000	-0.017500
164.710000	-0.025000
164.810000	-0.037500
164.910000	-0.033750
165.010000	-0.028750
165.110000	-0.025000
165.210000	-0.027500
165.310000	-0.032500
165.410000	-0.027500
165.510000	-0.018750
165.610000	-0.015000
165.710000	-0.013750
165.810000	-0.016250
165.910000	-0.025000
166.010000	-0.021250
166.110000	-0.023750
166.210000	-0.026250
166.310000	-0.020000
166.410000	-0.018750
166.510000	-0.021250
166.610000	-0.016250
166.710000	-0.008750
166.810000	-0.003750
166.910000	-0.003750
167.010000	-0.003750
167.110000	-0.003750
167.210000	-0.006250
167.310000	-0.008750
167.410000	-0.008750
167.510000	-0.013750
167.610000	-0.011250
167.710000	-0.008750
167.810000	-0.005000
167.910000	-0.007500
168.010000	-0.003750
168.110000	-0.000000
168.210000	-0.002500
168.310000	-0.010000
168.410000	-0.020000
168.510000	-0.012500
168.610000	-0.002500
168.710000	-0.007500
168.810000	0.002500
168.910000	0.013750
169.010000	0.016250
169.110000	0.013750
169.210000	0.008750
169.310000	0.013750
169.410000	0.007500
169.510000	0.012500
169.610000	0.012500
169.710000	0.006250
169.810000	-0.001250
169.910000	-0.011250
170.010000	-0.016250
170.110000	-0.023750
170.210000	-0.013750
170.310000	-0.012500
170.410000	-0.002500
170.510000	-0.006250
170.610000	-0.016250
170.710000	-0.028750
170.810000	-0.030000
170.910000	-0.041250
171.010000	-0.038750
171.110000	-0.035000
171.210000	-0.030000
171.310000	-0.031250
171.410000	-0.018750
171.510000	-0.023750
171.610000	-0.030000
171.710000	-0.022500
171.810000	-0.016250
171.910000	-0.016250
172.010000	-0.015000
172.110000	-0.018750
172.210000	-0.028750
172.310000	-0.026250
172.410000	-0.025000
172.510000	-0.021250
172.610000	-0.015000
172.710000	-0.007500
172.810000	-0.007500
172.910000	-0.006250
173.010000	-0.006250
173.110000	-0.010000
173.210000	-0.003750
173.310000	-0.010000
173.410000	-0.013750
173.510000	-0.007500
173.610000	-0.005000
173.710000	-0.001250
173.810000	-0.000000
173.910000	0.007500
174.010000	0.012500
174.110000	0.012500
174.210000	0.020000
174.310000	0.022500
174.410000	0.017500
174.510000	0.011250
174.610000	0.008750
174.710000	0.013750
174.810000	0.020000
174.910000	0.016250
175.010000	0.011250
175.110000	0.008750
175.210000	0.013750
175.310000	0.018750
175.410000	0.020000
175.510000	0.021250
175.610000	0.016250
175.710000	0.002500
175.810000	-0.001250
175.910000	0.008750
176.010000	0.003750
176.110000	0.010000
176.210000	0.008750
176.310000	0.013750
176.410000	0.013750
176.510000	0.013750
176.610000	0.016250
176.710000	0.016250
176.810000	0.007500
176.910000	0.008750
177.010000	0.013750
177.110000	0.017500
177.210000	0.015000
177.310000	0.006250
177.410000	-0.001250
177.510000	0.001250
177.610000	-0.000000
177.710000	-0.000000
177.810000	-0.001250
177.910000	-0.011250
178.010000	-0.007500
178.110000	-0.006250
178.210000	-0.006250
178.310000	-0.012500
178.410000	-0.013750
178.510000	-0.011250
178.610000	-0.017500
178.710000	-0.013750
178.810000	-0.016250
178.910000	-0.010000
179.010000	-0.016250
179.110000	-0.012500
179.210000	-0.023750
179.310000	-0.018750
179.410000	-0.011250
179.510000	-0.022500
179.610000	-0.016250
179.710000	-0.006250
179.810000	0.001250
179.910000	0.005000
180.010000	0.008750
180.110000	0.006250
180.210000	0.006250
180.310000	0.013750
180.410000	0.012500
180.510000	0.012500
180.610000	0.013750
180.710000	0.010000
180.810000	0.015000
180.910000	0.017500
181.010000	0.013750
181.110000	0.006250
181.210000	0.011250
181.310000	0.006250
181.410000	0.006250
181.510000	0.016250
181.610000	0.007500
181.710000	0.001250
181.810000	-0.008750
181.910000	-0.010000
182.010000	-0.008750
182.110000	-0.006250
182.210000	0.001250
182.310000	-0.006250
182.410000	0.002500
182.510000	0.001250
182.610000	-0.002500
182.710000	-0.008750
182.810000	-0.006250
182.910000	-0.008750
183.010000	-0.010000
183.110000	-0.006250
183.210000	-0.005000
183.310000	-0.002500
183.410000	0.002500
183.510000	-0.001250
183.610000	-0.000000
183.710000	0.008750
183.810000	0.015000
183.910000	0.022500
184.010000	0.013750
184.110000	0.013750
184.210000	-0.002500
184.310000	-0.005000
184.410000	-0.003750
184.510000	-0.000000
184.610000	-0.001250
184.710000	0.008750
184.810000	0.007500
184.910000	0.006250
185.010000	0.005000
185.110000	0.008750
185.210000	0.011250
185.310000	0.010000
185.410000	0.007500
185.510000	0.001250
185.610000	-0.005000
185.710000	-0.010000
185.810000	-0.013750
185.910000	-0.026250
186.010000	-0.020000
186.110000	-0.021250
186.210000	-0.018750
186.310000	-0.015000
186.410000	-0.011250
186.510000	-0.020000
186.610000	-0.032500
186.710000	-0.030000
186.810000	-0.035000
186.910000	-0.035000
187.010000	-0.031250
187.110000	-0.033750
187.210000	-0.035000
187.310000	-0.028750
187.410000	-0.043750
187.510000	-0.031250
187.610000	-0.020000
187.710000	-0.008750
187.810000	-0.013750
187.910000	-0.008750
188.010000	-0.008750
188.110000	-0.011250
188.210000	-0.003750
188.310000	-0.010000
188.410000	-0.013750
188.510000	-0.011250
188.610000	0.006250
188.710000	0.003750
188.810000	0.008750
188.910000	0.010000
189.010000	0.001250
189.110000	0.003750
189.210000	0.002500
189.310000	0.003750
189.410000	0.018750
189.510000	0.008750
189.610000	0.008750
189.710000	0.001250
189.810000	0.008750
189.910000	0.003750
190.010000	0.008750
190.110000	0.010000
190.210000	0.013750
190.310000	0.015000
190.410000	0.018750
190.510000	0.023750
190.610000	0.021250
190.710000	0.022500
190.810000	0.023750
190.910000	0.023750
191.010000	0.028750
191.110000	0.027500
191.210000	0.030000
191.310000	0.025000
191.410000	0.020000
191.510000	0.025000
191.610000	0.036250
191.710000	0.028750
191.810000	0.027500
191.910000	0.027500
192.010000	0.021250
192.110000	0.023750
192.210000	0.020000
192.310000	0.011250
192.410000	0.010000
192.510000	-0.001250
192.610000	-0.008750
192.710000	-0.013750
192.810000	-0.007500
192.910000	-0.006250
193.010000	-0.010000
193.110000	-0.015000
193.210000	-0.018750
193.310000	-0.012500
193.410000	-0.005000
193.510000	-0.007500
193.610000	-0.020000
193.710000	-0.016250
193.810000	-0.015000
193.910000	-0.017500
194.010000	-0.015000
194.110000	-0.013750
194.210000	-0.012500
194.310000	-0.005000
194.410000	-0.012500
194.510000	-0.016250
194.610000	-0.007500
194.710000	-0.018750
194.810000	-0.026250
194.910000	-0.016250
195.010000	-0.020000
195.110000	-0.017500
195.210000	-0.010000
195.310000	-0.012500
195.410000	-0.023750
195.510000	-0.033750
195.610000	-0.025000
195.710000	-0.026250
195.810000	-0.025000
195.910000	-0.021250
196.010000	-0.015000
196.110000	-0.015000
196.210000	-0.017500
196.310000	-0.020000
196.410000	-0.021250
196.510000	-0.011250
196.610000	-0.020000
196.710000	-0.007500
196.810000	-0.005000
196.910000	-0.010000
197.010000	-0.008750
197.110000	-0.000000
197.210000	-0.002500
197.310000	-0.008750
197.410000	-0.001250
197.510000	0.005000
197.610000	-0.002500
197.710000	0.005000
197.810000	0.008750
197.910000	0.002500
198.010000	-0.005000
198.110000	-0.015000
198.210000	-0.007500
198.310000	-0.008750
198.410000	-0.006250
198.510000	-0.005000
198.610000	0.002500
198.710000	-0.002500
198.810000	-0.003750
198.910000	0.003750
199.010000	0.007500
199.110000	-0.006250
199.210000	-0.003750
199.310000	0.003750
199.410000	0.008750
199.510000	0.005000
199.610000	0.015000
199.710000	0.012500
199.810000	0.006250
199.910000	0.006250
200.010000	0.006250
[truncated: 63,536 more rows]
