# Supplementary material for: Efficient Transmission of Subthreshold Signals in Complex Networks of Spiking Neurons
Source: PLoS One. 2015 Mar 23;10(3):e0121156. doi: 10.1371/journal.pone.0121156 (PMC4409401; doi:10.1371/journal.pone.0121156)
Supplement: S2 Raw Data — (TAR) [file pone.0121156.s002.tar › overl_775.txt]

0.110000	0.140000
0.210000	0.130000
0.310000	0.135000
0.410000	0.133750
0.510000	0.136250
0.610000	0.136250
0.710000	0.136250
0.810000	0.141250
0.910000	0.146250
1.010000	0.151250
1.110000	0.141250
1.210000	0.141250
1.310000	0.143750
1.410000	0.143750
1.510000	0.151250
1.610000	0.151250
1.710000	0.152500
1.810000	0.148750
1.910000	0.152500
2.010000	0.150000
2.110000	0.151250
2.210000	0.151250
2.310000	0.148750
2.410000	0.150000
2.510000	0.145000
2.610000	0.148750
2.710000	0.150000
2.810000	0.151250
2.910000	0.142500
3.010000	0.140000
3.110000	0.138750
3.210000	0.141250
3.310000	0.140000
3.410000	0.143750
3.510000	0.135000
3.610000	0.143750
3.710000	0.146250
3.810000	0.145000
3.910000	0.131250
4.010000	0.133750
4.110000	0.130000
4.210000	0.133750
4.310000	0.133750
4.410000	0.128750
4.510000	0.127500
4.610000	0.120000
4.710000	0.125000
4.810000	0.127500
4.910000	0.128750
5.010000	0.126250
5.110000	0.127500
5.210000	0.125000
5.310000	0.128750
5.410000	0.126250
5.510000	0.123750
5.610000	0.116250
5.710000	0.115000
5.810000	0.111250
5.910000	0.117500
6.010000	0.120000
6.110000	0.113750
6.210000	0.121250
6.310000	0.125000
6.410000	0.128750
6.510000	0.126250
6.610000	0.125000
6.710000	0.120000
6.810000	0.117500
6.910000	0.117500
7.010000	0.117500
7.110000	0.120000
7.210000	0.112500
7.310000	0.110000
7.410000	0.108750
7.510000	0.115000
7.610000	0.117500
7.710000	0.117500
7.810000	0.115000
7.910000	0.108750
8.010000	0.108750
8.110000	0.105000
8.210000	0.098750
8.310000	0.098750
8.410000	0.096250
8.510000	0.097500
8.610000	0.102500
8.710000	0.103750
8.810000	0.105000
8.910000	0.106250
9.010000	0.107500
9.110000	0.106250
9.210000	0.106250
9.310000	0.108750
9.410000	0.107500
9.510000	0.108750
9.610000	0.107500
9.710000	0.110000
9.810000	0.112500
9.910000	0.117500
10.010000	0.120000
10.110000	0.122500
10.210000	0.118750
10.310000	0.116250
10.410000	0.118750
10.510000	0.120000
10.610000	0.122500
10.710000	0.125000
10.810000	0.123750
10.910000	0.123750
11.010000	0.126250
11.110000	0.127500
11.210000	0.125000
11.310000	0.125000
11.410000	0.130000
11.510000	0.132500
11.610000	0.138750
11.710000	0.145000
11.810000	0.147500
11.910000	0.142500
12.010000	0.143750
12.110000	0.142500
12.210000	0.146250
12.310000	0.151250
12.410000	0.148750
12.510000	0.148750
12.610000	0.147500
12.710000	0.148750
12.810000	0.148750
12.910000	0.147500
13.010000	0.145000
13.110000	0.141250
13.210000	0.145000
13.310000	0.145000
13.410000	0.141250
13.510000	0.140000
13.610000	0.135000
13.710000	0.133750
13.810000	0.127500
13.910000	0.128750
14.010000	0.128750
14.110000	0.130000
14.210000	0.128750
14.310000	0.125000
14.410000	0.127500
14.510000	0.128750
14.610000	0.127500
14.710000	0.121250
14.810000	0.123750
14.910000	0.123750
15.010000	0.128750
15.110000	0.131250
15.210000	0.135000
15.310000	0.133750
15.410000	0.136250
15.510000	0.140000
15.610000	0.146250
15.710000	0.145000
15.810000	0.150000
15.910000	0.147500
16.010000	0.151250
16.110000	0.156250
16.210000	0.161250
16.310000	0.165000
16.410000	0.165000
16.510000	0.160000
16.610000	0.160000
16.710000	0.166250
16.810000	0.163750
16.910000	0.160000
17.010000	0.165000
17.110000	0.165000
17.210000	0.160000
17.310000	0.157500
17.410000	0.153750
17.510000	0.151250
17.610000	0.147500
17.710000	0.146250
17.810000	0.147500
17.910000	0.146250
18.010000	0.140000
18.110000	0.131250
18.210000	0.128750
18.310000	0.128750
18.410000	0.128750
18.510000	0.140000
18.610000	0.145000
18.710000	0.138750
18.810000	0.137500
18.910000	0.137500
19.010000	0.127500
19.110000	0.135000
19.210000	0.136250
19.310000	0.136250
19.410000	0.132500
19.510000	0.130000
19.610000	0.130000
19.710000	0.133750
19.810000	0.127500
19.910000	0.133750
20.010000	0.136250
20.110000	0.140000
20.210000	0.138750
20.310000	0.141250
20.410000	0.136250
20.510000	0.128750
20.610000	0.122500
20.710000	0.122500
20.810000	0.130000
20.910000	0.133750
21.010000	0.140000
21.110000	0.138750
21.210000	0.137500
21.310000	0.138750
21.410000	0.142500
21.510000	0.140000
21.610000	0.141250
21.710000	0.141250
21.810000	0.146250
21.910000	0.142500
22.010000	0.143750
22.110000	0.145000
22.210000	0.148750
22.310000	0.152500
22.410000	0.157500
22.510000	0.156250
22.610000	0.160000
22.710000	0.158750
22.810000	0.152500
22.910000	0.152500
23.010000	0.148750
23.110000	0.150000
23.210000	0.151250
23.310000	0.152500
23.410000	0.148750
23.510000	0.148750
23.610000	0.150000
23.710000	0.138750
23.810000	0.141250
23.910000	0.137500
24.010000	0.137500
24.110000	0.136250
24.210000	0.136250
24.310000	0.136250
24.410000	0.126250
24.510000	0.122500
24.610000	0.122500
24.710000	0.122500
24.810000	0.127500
24.910000	0.121250
25.010000	0.123750
25.110000	0.123750
25.210000	0.123750
25.310000	0.121250
25.410000	0.122500
25.510000	0.118750
25.610000	0.116250
25.710000	0.116250
25.810000	0.110000
25.910000	0.112500
26.010000	0.110000
26.110000	0.108750
26.210000	0.103750
26.310000	0.098750
26.410000	0.100000
26.510000	0.100000
26.610000	0.103750
26.710000	0.102500
26.810000	0.097500
26.910000	0.093750
27.010000	0.088750
27.110000	0.086250
27.210000	0.080000
27.310000	0.073750
27.410000	0.077500
27.510000	0.086250
27.610000	0.088750
27.710000	0.093750
27.810000	0.091250
27.910000	0.091250
28.010000	0.091250
28.110000	0.092500
28.210000	0.091250
28.310000	0.095000
28.410000	0.098750
28.510000	0.102500
28.610000	0.102500
28.710000	0.101250
28.810000	0.103750
28.910000	0.110000
29.010000	0.110000
29.110000	0.107500
29.210000	0.115000
29.310000	0.120000
29.410000	0.113750
29.510000	0.113750
29.610000	0.123750
29.710000	0.120000
29.810000	0.121250
29.910000	0.120000
30.010000	0.120000
30.110000	0.118750
30.210000	0.123750
30.310000	0.126250
30.410000	0.130000
30.510000	0.128750
30.610000	0.131250
30.710000	0.133750
30.810000	0.128750
30.910000	0.130000
31.010000	0.131250
31.110000	0.128750
31.210000	0.133750
31.310000	0.136250
31.410000	0.142500
31.510000	0.137500
31.610000	0.131250
31.710000	0.135000
31.810000	0.135000
31.910000	0.137500
32.010000	0.141250
32.110000	0.137500
32.210000	0.141250
32.310000	0.141250
32.410000	0.137500
32.510000	0.140000
32.610000	0.131250
32.710000	0.132500
32.810000	0.137500
32.910000	0.138750
33.010000	0.138750
33.110000	0.146250
33.210000	0.143750
33.310000	0.143750
33.410000	0.145000
33.510000	0.147500
33.610000	0.148750
33.710000	0.148750
33.810000	0.146250
33.910000	0.150000
34.010000	0.146250
34.110000	0.147500
34.210000	0.143750
34.310000	0.142500
34.410000	0.146250
34.510000	0.142500
34.610000	0.143750
34.710000	0.146250
34.810000	0.141250
34.910000	0.140000
35.010000	0.143750
35.110000	0.143750
35.210000	0.151250
35.310000	0.148750
35.410000	0.143750
35.510000	0.138750
35.610000	0.141250
35.710000	0.143750
35.810000	0.143750
35.910000	0.145000
36.010000	0.148750
36.110000	0.147500
36.210000	0.152500
36.310000	0.155000
36.410000	0.160000
36.510000	0.157500
36.610000	0.156250
36.710000	0.155000
36.810000	0.162500
36.910000	0.167500
37.010000	0.160000
37.110000	0.157500
37.210000	0.155000
37.310000	0.156250
37.410000	0.163750
37.510000	0.167500
37.610000	0.167500
37.710000	0.167500
37.810000	0.166250
37.910000	0.163750
38.010000	0.161250
38.110000	0.178750
38.210000	0.175000
38.310000	0.171250
38.410000	0.168750
38.510000	0.167500
38.610000	0.168750
38.710000	0.165000
38.810000	0.161250
38.910000	0.161250
39.010000	0.167500
39.110000	0.163750
39.210000	0.155000
39.310000	0.152500
39.410000	0.145000
39.510000	0.143750
39.610000	0.138750
39.710000	0.137500
39.810000	0.141250
39.910000	0.145000
40.010000	0.151250
40.110000	0.133750
40.210000	0.127500
40.310000	0.123750
40.410000	0.122500
40.510000	0.127500
40.610000	0.133750
40.710000	0.133750
40.810000	0.127500
40.910000	0.128750
41.010000	0.125000
41.110000	0.131250
41.210000	0.136250
41.310000	0.135000
41.410000	0.141250
41.510000	0.142500
41.610000	0.143750
41.710000	0.143750
41.810000	0.142500
41.910000	0.137500
42.010000	0.127500
42.110000	0.126250
42.210000	0.130000
42.310000	0.135000
42.410000	0.133750
42.510000	0.127500
42.610000	0.122500
42.710000	0.125000
42.810000	0.128750
42.910000	0.123750
43.010000	0.125000
43.110000	0.116250
43.210000	0.116250
43.310000	0.122500
43.410000	0.116250
43.510000	0.112500
43.610000	0.113750
43.710000	0.112500
43.810000	0.116250
43.910000	0.113750
44.010000	0.115000
44.110000	0.117500
44.210000	0.115000
44.310000	0.112500
44.410000	0.111250
44.510000	0.118750
44.610000	0.113750
44.710000	0.111250
44.810000	0.107500
44.910000	0.110000
45.010000	0.103750
45.110000	0.105000
45.210000	0.103750
45.310000	0.100000
45.410000	0.096250
45.510000	0.096250
45.610000	0.092500
45.710000	0.095000
45.810000	0.096250
45.910000	0.102500
46.010000	0.097500
46.110000	0.096250
46.210000	0.093750
46.310000	0.091250
46.410000	0.086250
46.510000	0.077500
46.610000	0.083750
46.710000	0.087500
46.810000	0.095000
46.910000	0.093750
47.010000	0.096250
47.110000	0.106250
47.210000	0.101250
47.310000	0.098750
47.410000	0.106250
47.510000	0.108750
47.610000	0.106250
47.710000	0.111250
47.810000	0.110000
47.910000	0.111250
48.010000	0.113750
48.110000	0.120000
48.210000	0.126250
48.310000	0.132500
48.410000	0.138750
48.510000	0.143750
48.610000	0.142500
48.710000	0.145000
48.810000	0.141250
48.910000	0.147500
49.010000	0.150000
49.110000	0.143750
49.210000	0.145000
49.310000	0.145000
49.410000	0.138750
49.510000	0.143750
49.610000	0.147500
49.710000	0.145000
49.810000	0.142500
49.910000	0.138750
50.010000	0.138750
50.110000	0.133750
50.210000	0.135000
50.310000	0.136250
50.410000	0.135000
50.510000	0.140000
50.610000	0.136250
50.710000	0.135000
50.810000	0.141250
50.910000	0.135000
51.010000	0.131250
51.110000	0.128750
51.210000	0.130000
51.310000	0.132500
51.410000	0.142500
51.510000	0.137500
51.610000	0.141250
51.710000	0.138750
51.810000	0.140000
51.910000	0.137500
52.010000	0.130000
52.110000	0.136250
52.210000	0.132500
52.310000	0.133750
52.410000	0.132500
52.510000	0.135000
52.610000	0.140000
52.710000	0.138750
52.810000	0.132500
52.910000	0.135000
53.010000	0.141250
53.110000	0.145000
53.210000	0.147500
53.310000	0.146250
53.410000	0.141250
53.510000	0.138750
53.610000	0.138750
53.710000	0.136250
53.810000	0.136250
53.910000	0.146250
54.010000	0.153750
54.110000	0.148750
54.210000	0.151250
54.310000	0.145000
54.410000	0.143750
54.510000	0.142500
54.610000	0.136250
54.710000	0.140000
54.810000	0.140000
54.910000	0.136250
55.010000	0.135000
55.110000	0.136250
55.210000	0.133750
55.310000	0.132500
55.410000	0.137500
55.510000	0.137500
55.610000	0.141250
55.710000	0.145000
55.810000	0.147500
55.910000	0.143750
56.010000	0.140000
56.110000	0.143750
56.210000	0.140000
56.310000	0.141250
56.410000	0.141250
56.510000	0.140000
56.610000	0.140000
56.710000	0.137500
56.810000	0.137500
56.910000	0.132500
57.010000	0.133750
57.110000	0.130000
57.210000	0.132500
57.310000	0.135000
57.410000	0.132500
57.510000	0.132500
57.610000	0.127500
57.710000	0.123750
57.810000	0.116250
57.910000	0.118750
58.010000	0.125000
58.110000	0.122500
58.210000	0.127500
58.310000	0.125000
58.410000	0.126250
58.510000	0.128750
58.610000	0.125000
58.710000	0.120000
58.810000	0.120000
58.910000	0.122500
59.010000	0.121250
59.110000	0.121250
59.210000	0.115000
59.310000	0.112500
59.410000	0.115000
59.510000	0.116250
59.610000	0.112500
59.710000	0.117500
59.810000	0.117500
59.910000	0.116250
60.010000	0.112500
60.110000	0.113750
60.210000	0.110000
60.310000	0.112500
60.410000	0.115000
60.510000	0.112500
60.610000	0.111250
60.710000	0.111250
60.810000	0.112500
60.910000	0.108750
61.010000	0.116250
61.110000	0.113750
61.210000	0.116250
61.310000	0.118750
61.410000	0.118750
61.510000	0.115000
61.610000	0.117500
61.710000	0.117500
61.810000	0.121250
61.910000	0.121250
62.010000	0.123750
62.110000	0.126250
62.210000	0.128750
62.310000	0.136250
62.410000	0.137500
62.510000	0.137500
62.610000	0.145000
62.710000	0.148750
62.810000	0.153750
62.910000	0.162500
63.010000	0.163750
63.110000	0.160000
63.210000	0.158750
63.310000	0.161250
63.410000	0.157500
63.510000	0.168750
63.610000	0.160000
63.710000	0.163750
63.810000	0.162500
63.910000	0.168750
64.010000	0.165000
64.110000	0.158750
64.210000	0.153750
64.310000	0.150000
64.410000	0.150000
64.510000	0.146250
64.610000	0.146250
64.710000	0.147500
64.810000	0.143750
64.910000	0.145000
65.010000	0.142500
65.110000	0.143750
65.210000	0.145000
65.310000	0.142500
65.410000	0.140000
65.510000	0.133750
65.610000	0.137500
65.710000	0.140000
65.810000	0.136250
65.910000	0.130000
66.010000	0.135000
66.110000	0.136250
66.210000	0.138750
66.310000	0.135000
66.410000	0.137500
66.510000	0.137500
66.610000	0.131250
66.710000	0.130000
66.810000	0.132500
66.910000	0.128750
67.010000	0.126250
67.110000	0.121250
67.210000	0.120000
67.310000	0.127500
67.410000	0.135000
67.510000	0.136250
67.610000	0.136250
67.710000	0.133750
67.810000	0.131250
67.910000	0.130000
68.010000	0.123750
68.110000	0.126250
68.210000	0.130000
68.310000	0.130000
68.410000	0.128750
68.510000	0.132500
68.610000	0.138750
68.710000	0.138750
68.810000	0.132500
68.910000	0.132500
69.010000	0.131250
69.110000	0.131250
69.210000	0.142500
69.310000	0.136250
69.410000	0.128750
69.510000	0.127500
69.610000	0.125000
69.710000	0.132500
69.810000	0.138750
69.910000	0.143750
70.010000	0.147500
70.110000	0.143750
70.210000	0.140000
70.310000	0.137500
70.410000	0.136250
70.510000	0.133750
70.610000	0.123750
70.710000	0.132500
70.810000	0.130000
70.910000	0.126250
71.010000	0.126250
71.110000	0.127500
71.210000	0.120000
71.310000	0.121250
71.410000	0.120000
71.510000	0.125000
71.610000	0.126250
71.710000	0.116250
71.810000	0.116250
71.910000	0.115000
72.010000	0.108750
72.110000	0.111250
72.210000	0.107500
72.310000	0.110000
72.410000	0.113750
72.510000	0.113750
72.610000	0.117500
72.710000	0.120000
72.810000	0.120000
72.910000	0.123750
73.010000	0.126250
73.110000	0.125000
73.210000	0.128750
73.310000	0.126250
73.410000	0.133750
73.510000	0.132500
73.610000	0.128750
73.710000	0.133750
73.810000	0.130000
73.910000	0.125000
74.010000	0.127500
74.110000	0.123750
74.210000	0.125000
74.310000	0.126250
74.410000	0.123750
74.510000	0.122500
74.610000	0.125000
74.710000	0.121250
74.810000	0.115000
74.910000	0.115000
75.010000	0.113750
75.110000	0.117500
75.210000	0.120000
75.310000	0.120000
75.410000	0.108750
75.510000	0.106250
75.610000	0.111250
75.710000	0.121250
75.810000	0.123750
75.910000	0.128750
76.010000	0.127500
76.110000	0.126250
76.210000	0.132500
76.310000	0.137500
76.410000	0.138750
76.510000	0.145000
76.610000	0.137500
76.710000	0.136250
76.810000	0.136250
76.910000	0.137500
77.010000	0.142500
77.110000	0.141250
77.210000	0.140000
77.310000	0.136250
77.410000	0.145000
77.510000	0.150000
77.610000	0.141250
77.710000	0.136250
77.810000	0.137500
77.910000	0.132500
78.010000	0.138750
78.110000	0.141250
78.210000	0.135000
78.310000	0.126250
78.410000	0.126250
78.510000	0.125000
78.610000	0.130000
78.710000	0.128750
78.810000	0.131250
78.910000	0.135000
79.010000	0.132500
79.110000	0.128750
79.210000	0.128750
79.310000	0.131250
79.410000	0.121250
79.510000	0.130000
79.610000	0.130000
79.710000	0.126250
79.810000	0.123750
79.910000	0.126250
80.010000	0.128750
80.110000	0.127500
80.210000	0.128750
80.310000	0.140000
80.410000	0.141250
80.510000	0.141250
80.610000	0.141250
80.710000	0.142500
80.810000	0.140000
80.910000	0.136250
81.010000	0.133750
81.110000	0.138750
81.210000	0.136250
81.310000	0.136250
81.410000	0.143750
81.510000	0.136250
81.610000	0.136250
81.710000	0.138750
81.810000	0.135000
81.910000	0.135000
82.010000	0.130000
82.110000	0.132500
82.210000	0.133750
82.310000	0.122500
82.410000	0.122500
82.510000	0.120000
82.610000	0.117500
82.710000	0.117500
82.810000	0.116250
82.910000	0.121250
83.010000	0.128750
83.110000	0.132500
83.210000	0.131250
83.310000	0.128750
83.410000	0.133750
83.510000	0.130000
83.610000	0.132500
83.710000	0.131250
83.810000	0.136250
83.910000	0.141250
84.010000	0.142500
84.110000	0.135000
84.210000	0.136250
84.310000	0.137500
84.410000	0.140000
84.510000	0.140000
84.610000	0.146250
84.710000	0.142500
84.810000	0.147500
84.910000	0.147500
85.010000	0.138750
85.110000	0.131250
85.210000	0.128750
85.310000	0.136250
85.410000	0.136250
85.510000	0.130000
85.610000	0.125000
85.710000	0.126250
85.810000	0.120000
85.910000	0.111250
86.010000	0.111250
86.110000	0.116250
86.210000	0.117500
86.310000	0.116250
86.410000	0.117500
86.510000	0.113750
86.610000	0.116250
86.710000	0.122500
86.810000	0.120000
86.910000	0.121250
87.010000	0.121250
87.110000	0.121250
87.210000	0.123750
87.310000	0.120000
87.410000	0.121250
87.510000	0.125000
87.610000	0.130000
87.710000	0.135000
87.810000	0.136250
87.910000	0.145000
88.010000	0.141250
88.110000	0.143750
88.210000	0.138750
88.310000	0.148750
88.410000	0.148750
88.510000	0.147500
88.610000	0.138750
88.710000	0.133750
88.810000	0.135000
88.910000	0.136250
89.010000	0.133750
89.110000	0.136250
89.210000	0.137500
89.310000	0.140000
89.410000	0.133750
89.510000	0.130000
89.610000	0.126250
89.710000	0.123750
89.810000	0.125000
89.910000	0.126250
90.010000	0.130000
90.110000	0.125000
90.210000	0.133750
90.310000	0.128750
90.410000	0.122500
90.510000	0.130000
90.610000	0.131250
90.710000	0.132500
90.810000	0.131250
90.910000	0.132500
91.010000	0.133750
91.110000	0.132500
91.210000	0.133750
91.310000	0.131250
91.410000	0.136250
91.510000	0.138750
91.610000	0.147500
91.710000	0.148750
91.810000	0.146250
91.910000	0.140000
92.010000	0.135000
92.110000	0.133750
92.210000	0.131250
92.310000	0.130000
92.410000	0.133750
92.510000	0.126250
92.610000	0.132500
92.710000	0.135000
92.810000	0.137500
92.910000	0.136250
93.010000	0.130000
93.110000	0.131250
93.210000	0.131250
93.310000	0.130000
93.410000	0.127500
93.510000	0.127500
93.610000	0.122500
93.710000	0.128750
93.810000	0.127500
93.910000	0.131250
94.010000	0.132500
94.110000	0.132500
94.210000	0.136250
94.310000	0.133750
94.410000	0.135000
94.510000	0.133750
94.610000	0.127500
94.710000	0.127500
94.810000	0.122500
94.910000	0.123750
95.010000	0.130000
95.110000	0.130000
95.210000	0.125000
95.310000	0.130000
95.410000	0.131250
95.510000	0.131250
95.610000	0.130000
95.710000	0.127500
95.810000	0.133750
95.910000	0.130000
96.010000	0.128750
96.110000	0.130000
96.210000	0.125000
96.310000	0.122500
96.410000	0.126250
96.510000	0.126250
96.610000	0.127500
96.710000	0.126250
96.810000	0.132500
96.910000	0.132500
97.010000	0.123750
97.110000	0.123750
97.210000	0.127500
97.310000	0.128750
97.410000	0.128750
97.510000	0.131250
97.610000	0.140000
97.710000	0.137500
97.810000	0.130000
97.910000	0.131250
98.010000	0.130000
98.110000	0.128750
98.210000	0.135000
98.310000	0.135000
98.410000	0.132500
98.510000	0.130000
98.610000	0.131250
98.710000	0.143750
98.810000	0.140000
98.910000	0.142500
99.010000	0.142500
99.110000	0.145000
99.210000	0.147500
99.310000	0.137500
99.410000	0.138750
99.510000	0.131250
99.610000	0.128750
99.710000	0.127500
99.810000	0.130000
99.910000	0.127500
100.010000	0.127500
100.110000	0.133750
100.210000	0.128750
100.310000	0.128750
100.410000	0.128750
100.510000	0.132500
100.610000	0.130000
100.710000	0.120000
100.810000	0.123750
100.910000	0.123750
101.010000	0.127500
101.110000	0.128750
101.210000	0.126250
101.310000	0.127500
101.410000	0.122500
101.510000	0.126250
101.610000	0.127500
101.710000	0.127500
101.810000	0.125000
101.910000	0.126250
102.010000	0.128750
102.110000	0.122500
102.210000	0.127500
102.310000	0.126250
102.410000	0.132500
102.510000	0.133750
102.610000	0.135000
102.710000	0.136250
102.810000	0.132500
102.910000	0.132500
103.010000	0.137500
103.110000	0.138750
103.210000	0.136250
103.310000	0.138750
103.410000	0.141250
103.510000	0.140000
103.610000	0.140000
103.710000	0.141250
103.810000	0.140000
103.910000	0.140000
104.010000	0.142500
104.110000	0.141250
104.210000	0.136250
104.310000	0.140000
104.410000	0.138750
104.510000	0.136250
104.610000	0.133750
104.710000	0.133750
104.810000	0.137500
104.910000	0.136250
105.010000	0.133750
105.110000	0.131250
105.210000	0.127500
105.310000	0.131250
105.410000	0.133750
105.510000	0.135000
105.610000	0.138750
105.710000	0.136250
105.810000	0.136250
105.910000	0.140000
106.010000	0.138750
106.110000	0.141250
106.210000	0.143750
106.310000	0.145000
106.410000	0.146250
106.510000	0.143750
106.610000	0.143750
106.710000	0.147500
106.810000	0.147500
106.910000	0.150000
107.010000	0.142500
107.110000	0.147500
107.210000	0.145000
107.310000	0.138750
107.410000	0.135000
107.510000	0.138750
107.610000	0.138750
107.710000	0.138750
107.810000	0.145000
107.910000	0.140000
108.010000	0.141250
108.110000	0.141250
108.210000	0.145000
108.310000	0.142500
108.410000	0.142500
108.510000	0.140000
108.610000	0.145000
108.710000	0.138750
108.810000	0.136250
108.910000	0.131250
109.010000	0.132500
109.110000	0.133750
109.210000	0.137500
109.310000	0.133750
109.410000	0.136250
109.510000	0.133750
109.610000	0.128750
109.710000	0.130000
109.810000	0.130000
109.910000	0.128750
110.010000	0.130000
110.110000	0.126250
110.210000	0.121250
110.310000	0.122500
110.410000	0.123750
110.510000	0.118750
110.610000	0.113750
110.710000	0.115000
110.810000	0.122500
110.910000	0.121250
111.010000	0.125000
111.110000	0.125000
111.210000	0.122500
111.310000	0.128750
111.410000	0.128750
111.510000	0.130000
111.610000	0.125000
111.710000	0.125000
111.810000	0.127500
111.910000	0.131250
112.010000	0.126250
112.110000	0.130000
112.210000	0.128750
112.310000	0.130000
112.410000	0.130000
112.510000	0.131250
112.610000	0.137500
112.710000	0.133750
112.810000	0.127500
112.910000	0.126250
113.010000	0.125000
113.110000	0.131250
113.210000	0.127500
113.310000	0.123750
113.410000	0.125000
113.510000	0.121250
113.610000	0.126250
113.710000	0.123750
113.810000	0.120000
113.910000	0.115000
114.010000	0.115000
114.110000	0.110000
114.210000	0.110000
114.310000	0.107500
114.410000	0.107500
114.510000	0.107500
114.610000	0.103750
114.710000	0.106250
114.810000	0.112500
114.910000	0.117500
115.010000	0.121250
115.110000	0.120000
115.210000	0.117500
115.310000	0.121250
115.410000	0.121250
115.510000	0.121250
115.610000	0.121250
115.710000	0.132500
115.810000	0.132500
115.910000	0.138750
116.010000	0.142500
116.110000	0.145000
116.210000	0.143750
116.310000	0.141250
116.410000	0.141250
116.510000	0.140000
116.610000	0.140000
116.710000	0.141250
116.810000	0.136250
116.910000	0.133750
117.010000	0.126250
117.110000	0.118750
117.210000	0.116250
117.310000	0.117500
117.410000	0.118750
117.510000	0.116250
117.610000	0.122500
117.710000	0.115000
117.810000	0.111250
117.910000	0.110000
118.010000	0.113750
118.110000	0.118750
118.210000	0.121250
118.310000	0.123750
118.410000	0.122500
118.510000	0.118750
118.610000	0.122500
118.710000	0.125000
118.810000	0.127500
118.910000	0.128750
119.010000	0.130000
119.110000	0.132500
119.210000	0.132500
119.310000	0.128750
119.410000	0.133750
119.510000	0.136250
119.610000	0.132500
119.710000	0.135000
119.810000	0.136250
119.910000	0.136250
120.010000	0.136250
120.110000	0.135000
120.210000	0.135000
120.310000	0.136250
120.410000	0.143750
120.510000	0.146250
120.610000	0.142500
120.710000	0.140000
120.810000	0.135000
120.910000	0.133750
121.010000	0.137500
121.110000	0.138750
121.210000	0.140000
121.310000	0.147500
121.410000	0.140000
121.510000	0.142500
121.610000	0.136250
121.710000	0.132500
121.810000	0.131250
121.910000	0.126250
122.010000	0.126250
122.110000	0.125000
122.210000	0.125000
122.310000	0.117500
122.410000	0.110000
122.510000	0.107500
122.610000	0.111250
122.710000	0.113750
122.810000	0.111250
122.910000	0.117500
123.010000	0.115000
123.110000	0.118750
123.210000	0.122500
123.310000	0.117500
123.410000	0.121250
123.510000	0.117500
123.610000	0.122500
123.710000	0.123750
123.810000	0.128750
123.910000	0.126250
124.010000	0.125000
124.110000	0.125000
124.210000	0.122500
124.310000	0.136250
124.410000	0.145000
124.510000	0.151250
124.610000	0.151250
124.710000	0.150000
124.810000	0.155000
124.910000	0.151250
125.010000	0.150000
125.110000	0.150000
125.210000	0.142500
125.310000	0.142500
125.410000	0.145000
125.510000	0.145000
125.610000	0.142500
125.710000	0.153750
125.810000	0.157500
125.910000	0.161250
126.010000	0.160000
126.110000	0.167500
126.210000	0.165000
126.310000	0.157500
126.410000	0.155000
126.510000	0.150000
126.610000	0.143750
126.710000	0.147500
126.810000	0.148750
126.910000	0.148750
127.010000	0.152500
127.110000	0.153750
127.210000	0.157500
127.310000	0.157500
127.410000	0.153750
127.510000	0.153750
127.610000	0.153750
127.710000	0.150000
127.810000	0.136250
127.910000	0.132500
128.010000	0.136250
128.110000	0.125000
128.210000	0.127500
128.310000	0.125000
128.410000	0.128750
128.510000	0.126250
128.610000	0.130000
128.710000	0.125000
128.810000	0.118750
128.910000	0.115000
129.010000	0.115000
129.110000	0.117500
129.210000	0.120000
129.310000	0.117500
129.410000	0.112500
129.510000	0.110000
129.610000	0.113750
129.710000	0.113750
129.810000	0.117500
129.910000	0.122500
130.010000	0.128750
130.110000	0.131250
130.210000	0.131250
130.310000	0.132500
130.410000	0.130000
130.510000	0.127500
130.610000	0.128750
130.710000	0.130000
130.810000	0.133750
130.910000	0.140000
131.010000	0.143750
131.110000	0.137500
131.210000	0.133750
131.310000	0.136250
131.410000	0.133750
131.510000	0.138750
131.610000	0.132500
131.710000	0.136250
131.810000	0.132500
131.910000	0.130000
132.010000	0.122500
132.110000	0.123750
132.210000	0.127500
132.310000	0.126250
132.410000	0.125000
132.510000	0.128750
132.610000	0.132500
132.710000	0.130000
132.810000	0.135000
132.910000	0.133750
133.010000	0.131250
133.110000	0.133750
133.210000	0.135000
133.310000	0.135000
133.410000	0.141250
133.510000	0.133750
133.610000	0.133750
133.710000	0.133750
133.810000	0.131250
133.910000	0.130000
134.010000	0.135000
134.110000	0.131250
134.210000	0.130000
134.310000	0.126250
134.410000	0.121250
134.510000	0.118750
134.610000	0.120000
134.710000	0.121250
134.810000	0.120000
134.910000	0.113750
135.010000	0.120000
135.110000	0.126250
135.210000	0.122500
135.310000	0.121250
135.410000	0.126250
135.510000	0.128750
135.610000	0.137500
135.710000	0.132500
135.810000	0.133750
135.910000	0.136250
136.010000	0.133750
136.110000	0.132500
136.210000	0.135000
136.310000	0.141250
136.410000	0.145000
136.510000	0.147500
136.610000	0.141250
136.710000	0.143750
136.810000	0.145000
136.910000	0.146250
137.010000	0.146250
137.110000	0.140000
137.210000	0.141250
137.310000	0.142500
137.410000	0.145000
137.510000	0.145000
137.610000	0.143750
137.710000	0.143750
137.810000	0.147500
137.910000	0.152500
138.010000	0.151250
138.110000	0.150000
138.210000	0.150000
138.310000	0.146250
138.410000	0.147500
138.510000	0.147500
138.610000	0.145000
138.710000	0.152500
138.810000	0.147500
138.910000	0.148750
139.010000	0.143750
139.110000	0.142500
139.210000	0.138750
139.310000	0.138750
139.410000	0.131250
139.510000	0.135000
139.610000	0.130000
139.710000	0.133750
139.810000	0.130000
139.910000	0.130000
140.010000	0.128750
140.110000	0.131250
140.210000	0.130000
140.310000	0.128750
140.410000	0.128750
140.510000	0.131250
140.610000	0.135000
140.710000	0.123750
140.810000	0.128750
140.910000	0.130000
141.010000	0.127500
141.110000	0.126250
141.210000	0.132500
141.310000	0.131250
141.410000	0.136250
141.510000	0.132500
141.610000	0.132500
141.710000	0.126250
141.810000	0.127500
141.910000	0.125000
142.010000	0.126250
142.110000	0.128750
142.210000	0.127500
142.310000	0.135000
142.410000	0.136250
142.510000	0.136250
142.610000	0.132500
142.710000	0.133750
142.810000	0.126250
142.910000	0.128750
143.010000	0.126250
143.110000	0.126250
143.210000	0.121250
143.310000	0.121250
143.410000	0.125000
143.510000	0.128750
143.610000	0.128750
143.710000	0.133750
143.810000	0.131250
143.910000	0.128750
144.010000	0.123750
144.110000	0.125000
144.210000	0.133750
144.310000	0.126250
144.410000	0.121250
144.510000	0.121250
144.610000	0.121250
144.710000	0.125000
144.810000	0.126250
144.910000	0.128750
145.010000	0.131250
145.110000	0.132500
145.210000	0.133750
145.310000	0.137500
145.410000	0.127500
145.510000	0.131250
145.610000	0.126250
145.710000	0.125000
145.810000	0.127500
145.910000	0.131250
146.010000	0.133750
146.110000	0.123750
146.210000	0.118750
146.310000	0.118750
146.410000	0.123750
146.510000	0.128750
146.610000	0.130000
146.710000	0.126250
146.810000	0.122500
146.910000	0.115000
147.010000	0.112500
147.110000	0.111250
147.210000	0.116250
147.310000	0.115000
147.410000	0.112500
147.510000	0.106250
147.610000	0.115000
147.710000	0.113750
147.810000	0.116250
147.910000	0.113750
148.010000	0.113750
148.110000	0.117500
148.210000	0.121250
148.310000	0.122500
148.410000	0.122500
148.510000	0.127500
148.610000	0.128750
148.710000	0.127500
148.810000	0.128750
148.910000	0.137500
149.010000	0.142500
149.110000	0.143750
149.210000	0.143750
149.310000	0.138750
149.410000	0.140000
149.510000	0.136250
149.610000	0.132500
149.710000	0.133750
149.810000	0.133750
149.910000	0.135000
150.010000	0.140000
150.110000	0.138750
150.210000	0.131250
150.310000	0.137500
150.410000	0.135000
150.510000	0.127500
150.610000	0.126250
150.710000	0.128750
150.810000	0.130000
150.910000	0.131250
151.010000	0.127500
151.110000	0.126250
151.210000	0.127500
151.310000	0.127500
151.410000	0.128750
151.510000	0.130000
151.610000	0.133750
151.710000	0.128750
151.810000	0.122500
151.910000	0.122500
152.010000	0.118750
152.110000	0.123750
152.210000	0.125000
152.310000	0.116250
152.410000	0.117500
152.510000	0.121250
152.610000	0.123750
152.710000	0.123750
152.810000	0.125000
152.910000	0.121250
153.010000	0.127500
153.110000	0.122500
153.210000	0.123750
153.310000	0.126250
153.410000	0.121250
153.510000	0.127500
153.610000	0.127500
153.710000	0.135000
153.810000	0.142500
153.910000	0.143750
154.010000	0.146250
154.110000	0.138750
154.210000	0.142500
154.310000	0.148750
154.410000	0.146250
154.510000	0.143750
154.610000	0.145000
154.710000	0.141250
154.810000	0.135000
154.910000	0.132500
155.010000	0.123750
155.110000	0.127500
155.210000	0.127500
155.310000	0.127500
155.410000	0.128750
155.510000	0.130000
155.610000	0.128750
155.710000	0.122500
155.810000	0.115000
155.910000	0.113750
156.010000	0.116250
156.110000	0.122500
156.210000	0.123750
156.310000	0.123750
156.410000	0.125000
156.510000	0.120000
156.610000	0.115000
156.710000	0.116250
156.810000	0.120000
156.910000	0.126250
157.010000	0.131250
157.110000	0.135000
157.210000	0.135000
157.310000	0.133750
157.410000	0.137500
157.510000	0.137500
157.610000	0.138750
157.710000	0.143750
157.810000	0.143750
157.910000	0.146250
158.010000	0.141250
158.110000	0.143750
158.210000	0.143750
158.310000	0.141250
158.410000	0.137500
158.510000	0.142500
158.610000	0.143750
158.710000	0.150000
158.810000	0.151250
158.910000	0.145000
159.010000	0.141250
159.110000	0.136250
159.210000	0.136250
159.310000	0.131250
159.410000	0.131250
159.510000	0.133750
159.610000	0.128750
159.710000	0.128750
159.810000	0.130000
159.910000	0.130000
160.010000	0.131250
160.110000	0.127500
160.210000	0.127500
160.310000	0.122500
160.410000	0.125000
160.510000	0.125000
160.610000	0.127500
160.710000	0.125000
160.810000	0.120000
160.910000	0.125000
161.010000	0.130000
161.110000	0.131250
161.210000	0.135000
161.310000	0.138750
161.410000	0.138750
161.510000	0.132500
161.610000	0.133750
161.710000	0.136250
161.810000	0.133750
161.910000	0.133750
162.010000	0.131250
162.110000	0.130000
162.210000	0.133750
162.310000	0.135000
162.410000	0.141250
162.510000	0.140000
162.610000	0.133750
162.710000	0.133750
162.810000	0.136250
162.910000	0.138750
163.010000	0.132500
163.110000	0.145000
163.210000	0.136250
163.310000	0.135000
163.410000	0.133750
163.510000	0.133750
163.610000	0.136250
163.710000	0.133750
163.810000	0.132500
163.910000	0.131250
164.010000	0.138750
164.110000	0.135000
164.210000	0.135000
164.310000	0.133750
164.410000	0.126250
164.510000	0.127500
164.610000	0.128750
164.710000	0.125000
164.810000	0.121250
164.910000	0.116250
165.010000	0.121250
165.110000	0.107500
165.210000	0.108750
165.310000	0.110000
165.410000	0.117500
165.510000	0.113750
165.610000	0.120000
165.710000	0.116250
165.810000	0.117500
165.910000	0.125000
166.010000	0.123750
166.110000	0.123750
166.210000	0.120000
166.310000	0.126250
166.410000	0.122500
166.510000	0.125000
166.610000	0.125000
166.710000	0.133750
166.810000	0.135000
166.910000	0.138750
167.010000	0.135000
167.110000	0.133750
167.210000	0.136250
167.310000	0.140000
167.410000	0.132500
167.510000	0.132500
167.610000	0.125000
167.710000	0.132500
167.810000	0.128750
167.910000	0.123750
168.010000	0.125000
168.110000	0.126250
168.210000	0.125000
168.310000	0.117500
168.410000	0.122500
168.510000	0.122500
168.610000	0.125000
168.710000	0.118750
168.810000	0.122500
168.910000	0.121250
169.010000	0.135000
169.110000	0.135000
169.210000	0.131250
169.310000	0.127500
169.410000	0.127500
169.510000	0.131250
169.610000	0.141250
169.710000	0.140000
169.810000	0.140000
169.910000	0.137500
170.010000	0.140000
170.110000	0.142500
170.210000	0.142500
170.310000	0.148750
170.410000	0.146250
170.510000	0.145000
170.610000	0.142500
170.710000	0.145000
170.810000	0.141250
170.910000	0.140000
171.010000	0.133750
171.110000	0.136250
171.210000	0.142500
171.310000	0.146250
171.410000	0.146250
171.510000	0.145000
171.610000	0.136250
171.710000	0.133750
171.810000	0.135000
171.910000	0.136250
172.010000	0.136250
172.110000	0.138750
172.210000	0.140000
172.310000	0.136250
172.410000	0.137500
172.510000	0.142500
172.610000	0.135000
172.710000	0.141250
172.810000	0.145000
172.910000	0.151250
173.010000	0.148750
173.110000	0.142500
173.210000	0.138750
173.310000	0.133750
173.410000	0.138750
173.510000	0.137500
173.610000	0.141250
173.710000	0.137500
173.810000	0.137500
173.910000	0.136250
174.010000	0.137500
174.110000	0.133750
174.210000	0.130000
174.310000	0.130000
174.410000	0.131250
174.510000	0.127500
174.610000	0.133750
174.710000	0.122500
174.810000	0.118750
174.910000	0.116250
175.010000	0.113750
175.110000	0.115000
175.210000	0.117500
175.310000	0.115000
175.410000	0.112500
175.510000	0.111250
175.610000	0.110000
175.710000	0.110000
175.810000	0.111250
175.910000	0.113750
176.010000	0.112500
176.110000	0.110000
176.210000	0.107500
176.310000	0.107500
176.410000	0.113750
176.510000	0.113750
176.610000	0.111250
176.710000	0.112500
176.810000	0.111250
176.910000	0.112500
177.010000	0.113750
177.110000	0.118750
177.210000	0.118750
177.310000	0.126250
177.410000	0.127500
177.510000	0.126250
177.610000	0.131250
177.710000	0.136250
177.810000	0.138750
177.910000	0.136250
178.010000	0.133750
178.110000	0.132500
178.210000	0.130000
178.310000	0.132500
178.410000	0.128750
178.510000	0.132500
178.610000	0.133750
178.710000	0.138750
178.810000	0.150000
178.910000	0.148750
179.010000	0.147500
179.110000	0.141250
179.210000	0.142500
179.310000	0.132500
179.410000	0.141250
179.510000	0.141250
179.610000	0.140000
179.710000	0.146250
179.810000	0.150000
179.910000	0.147500
180.010000	0.151250
180.110000	0.153750
180.210000	0.157500
180.310000	0.156250
180.410000	0.155000
180.510000	0.153750
180.610000	0.156250
180.710000	0.152500
180.810000	0.142500
180.910000	0.142500
181.010000	0.143750
181.110000	0.138750
181.210000	0.141250
181.310000	0.142500
181.410000	0.135000
181.510000	0.137500
181.610000	0.135000
181.710000	0.130000
181.810000	0.125000
181.910000	0.130000
182.010000	0.126250
182.110000	0.128750
182.210000	0.132500
182.310000	0.133750
182.410000	0.135000
182.510000	0.126250
182.610000	0.123750
182.710000	0.121250
182.810000	0.121250
182.910000	0.123750
183.010000	0.123750
183.110000	0.130000
183.210000	0.128750
183.310000	0.127500
183.410000	0.131250
183.510000	0.123750
183.610000	0.125000
183.710000	0.120000
183.810000	0.117500
183.910000	0.116250
184.010000	0.116250
184.110000	0.115000
184.210000	0.117500
184.310000	0.115000
184.410000	0.122500
184.510000	0.123750
184.610000	0.130000
184.710000	0.137500
184.810000	0.130000
184.910000	0.127500
185.010000	0.121250
185.110000	0.122500
185.210000	0.118750
185.310000	0.130000
185.410000	0.133750
185.510000	0.131250
185.610000	0.135000
185.710000	0.133750
185.810000	0.135000
185.910000	0.137500
186.010000	0.143750
186.110000	0.148750
186.210000	0.143750
186.310000	0.140000
186.410000	0.132500
186.510000	0.135000
186.610000	0.132500
186.710000	0.131250
186.810000	0.136250
186.910000	0.138750
187.010000	0.143750
187.110000	0.147500
187.210000	0.143750
187.310000	0.135000
187.410000	0.136250
187.510000	0.133750
187.610000	0.132500
187.710000	0.133750
187.810000	0.132500
187.910000	0.132500
188.010000	0.127500
188.110000	0.122500
188.210000	0.122500
188.310000	0.123750
188.410000	0.123750
188.510000	0.128750
188.610000	0.128750
188.710000	0.125000
188.810000	0.130000
188.910000	0.127500
189.010000	0.126250
189.110000	0.126250
189.210000	0.131250
189.310000	0.130000
189.410000	0.135000
189.510000	0.133750
189.610000	0.133750
189.710000	0.131250
189.810000	0.125000
189.910000	0.126250
190.010000	0.125000
190.110000	0.128750
190.210000	0.130000
190.310000	0.126250
190.410000	0.133750
190.510000	0.126250
190.610000	0.128750
190.710000	0.126250
190.810000	0.122500
190.910000	0.128750
191.010000	0.130000
191.110000	0.126250
191.210000	0.130000
191.310000	0.136250
191.410000	0.132500
191.510000	0.136250
191.610000	0.131250
191.710000	0.130000
191.810000	0.136250
191.910000	0.136250
192.010000	0.137500
192.110000	0.137500
192.210000	0.142500
192.310000	0.145000
192.410000	0.138750
192.510000	0.138750
192.610000	0.142500
192.710000	0.142500
192.810000	0.142500
192.910000	0.140000
193.010000	0.133750
193.110000	0.135000
193.210000	0.131250
193.310000	0.126250
193.410000	0.132500
193.510000	0.136250
193.610000	0.143750
193.710000	0.147500
193.810000	0.145000
193.910000	0.148750
194.010000	0.146250
194.110000	0.142500
194.210000	0.132500
194.310000	0.137500
194.410000	0.135000
194.510000	0.137500
194.610000	0.130000
194.710000	0.137500
194.810000	0.142500
194.910000	0.140000
195.010000	0.140000
195.110000	0.142500
195.210000	0.145000
195.310000	0.142500
195.410000	0.145000
195.510000	0.141250
195.610000	0.137500
195.710000	0.135000
195.810000	0.137500
195.910000	0.133750
196.010000	0.135000
196.110000	0.136250
196.210000	0.142500
196.310000	0.145000
196.410000	0.145000
196.510000	0.143750
196.610000	0.150000
196.710000	0.145000
196.810000	0.137500
196.910000	0.136250
197.010000	0.140000
197.110000	0.135000
197.210000	0.133750
197.310000	0.141250
197.410000	0.137500
197.510000	0.140000
197.610000	0.138750
197.710000	0.140000
197.810000	0.145000
197.910000	0.151250
198.010000	0.146250
198.110000	0.150000
198.210000	0.150000
198.310000	0.141250
198.410000	0.143750
198.510000	0.143750
198.610000	0.146250
198.710000	0.146250
198.810000	0.152500
198.910000	0.151250
199.010000	0.146250
199.110000	0.151250
199.210000	0.150000
199.310000	0.145000
199.410000	0.147500
199.510000	0.140000
199.610000	0.145000
199.710000	0.148750
199.810000	0.143750
199.910000	0.132500
200.010000	0.140000
[truncated: 63,536 more rows]
