# Supplementary material for: Efficient Transmission of Subthreshold Signals in Complex Networks of Spiking Neurons
Source: PLoS One. 2015 Mar 23;10(3):e0121156. doi: 10.1371/journal.pone.0121156 (PMC4409401; doi:10.1371/journal.pone.0121156)
Supplement: S2 Raw Data — (TAR) [file pone.0121156.s002.tar › overl_975.txt]

0.110000	0.058750
0.210000	0.063750
0.310000	0.072500
0.410000	0.085000
0.510000	0.095000
0.610000	0.111250
0.710000	0.128750
0.810000	0.137500
0.910000	0.143750
1.010000	0.165000
1.110000	0.197500
1.210000	0.218750
1.310000	0.250000
1.410000	0.272500
1.510000	0.321250
1.610000	0.371250
1.710000	0.415000
1.810000	0.472500
1.910000	0.541250
2.010000	0.611250
2.110000	0.680000
2.210000	0.738750
2.310000	0.781250
2.410000	0.807500
2.510000	0.808750
2.610000	0.803750
2.710000	0.795000
2.810000	0.785000
2.910000	0.777500
3.010000	0.765000
3.110000	0.730000
3.210000	0.700000
3.310000	0.672500
3.410000	0.647500
3.510000	0.601250
3.610000	0.545000
3.710000	0.498750
3.810000	0.438750
3.910000	0.361250
4.010000	0.283750
4.110000	0.208750
4.210000	0.143750
4.310000	0.085000
4.410000	0.060000
4.510000	0.041250
4.610000	0.030000
4.710000	0.025000
4.810000	0.021250
4.910000	0.020000
5.010000	0.020000
5.110000	0.020000
5.210000	0.020000
5.310000	0.018750
5.410000	0.021250
5.510000	0.020000
5.610000	0.020000
5.710000	0.021250
5.810000	0.020000
5.910000	0.021250
6.010000	0.023750
6.110000	0.023750
6.210000	0.025000
6.310000	0.022500
6.410000	0.022500
6.510000	0.023750
6.610000	0.025000
6.710000	0.023750
6.810000	0.027500
6.910000	0.030000
7.010000	0.028750
7.110000	0.028750
7.210000	0.030000
7.310000	0.031250
7.410000	0.030000
7.510000	0.031250
7.610000	0.033750
7.710000	0.035000
7.810000	0.040000
7.910000	0.043750
8.010000	0.043750
8.110000	0.046250
8.210000	0.047500
8.310000	0.051250
8.410000	0.052500
8.510000	0.056250
8.610000	0.057500
8.710000	0.060000
8.810000	0.060000
8.910000	0.060000
9.010000	0.066250
9.110000	0.070000
9.210000	0.076250
9.310000	0.083750
9.410000	0.086250
9.510000	0.095000
9.610000	0.098750
9.710000	0.105000
9.810000	0.111250
9.910000	0.125000
10.010000	0.135000
10.110000	0.155000
10.210000	0.171250
10.310000	0.192500
10.410000	0.216250
10.510000	0.240000
10.610000	0.281250
10.710000	0.340000
10.810000	0.385000
10.910000	0.456250
11.010000	0.523750
11.110000	0.598750
11.210000	0.667500
11.310000	0.723750
11.410000	0.797500
11.510000	0.825000
11.610000	0.835000
11.710000	0.832500
11.810000	0.831250
11.910000	0.812500
12.010000	0.800000
12.110000	0.783750
12.210000	0.762500
12.310000	0.740000
12.410000	0.712500
12.510000	0.683750
12.610000	0.642500
12.710000	0.583750
12.810000	0.533750
12.910000	0.460000
13.010000	0.385000
13.110000	0.306250
13.210000	0.246250
13.310000	0.171250
13.410000	0.096250
13.510000	0.051250
13.610000	0.033750
13.710000	0.026250
13.810000	0.021250
13.910000	0.018750
14.010000	0.016250
14.110000	0.011250
14.210000	0.011250
14.310000	0.010000
14.410000	0.008750
14.510000	0.012500
14.610000	0.012500
14.710000	0.015000
14.810000	0.016250
14.910000	0.016250
15.010000	0.016250
15.110000	0.016250
15.210000	0.017500
15.310000	0.020000
15.410000	0.017500
15.510000	0.016250
15.610000	0.017500
15.710000	0.020000
15.810000	0.020000
15.910000	0.020000
16.010000	0.021250
16.110000	0.021250
16.210000	0.022500
16.310000	0.023750
16.410000	0.026250
16.510000	0.026250
16.610000	0.023750
16.710000	0.023750
16.810000	0.023750
16.910000	0.023750
17.010000	0.023750
17.110000	0.023750
17.210000	0.022500
17.310000	0.021250
17.410000	0.022500
17.510000	0.023750
17.610000	0.028750
17.710000	0.026250
17.810000	0.027500
17.910000	0.028750
18.010000	0.028750
18.110000	0.031250
18.210000	0.031250
18.310000	0.036250
18.410000	0.032500
18.510000	0.031250
18.610000	0.031250
18.710000	0.032500
18.810000	0.036250
18.910000	0.038750
19.010000	0.042500
19.110000	0.045000
19.210000	0.050000
19.310000	0.057500
19.410000	0.060000
19.510000	0.063750
19.610000	0.068750
19.710000	0.073750
19.810000	0.078750
19.910000	0.085000
20.010000	0.091250
20.110000	0.090000
20.210000	0.095000
20.310000	0.100000
20.410000	0.105000
20.510000	0.112500
20.610000	0.126250
20.710000	0.130000
20.810000	0.137500
20.910000	0.146250
21.010000	0.153750
21.110000	0.163750
21.210000	0.175000
21.310000	0.197500
21.410000	0.215000
21.510000	0.233750
21.610000	0.237500
21.710000	0.251250
21.810000	0.257500
21.910000	0.268750
22.010000	0.285000
22.110000	0.316250
22.210000	0.341250
22.310000	0.363750
22.410000	0.398750
22.510000	0.420000
22.610000	0.428750
22.710000	0.448750
22.810000	0.462500
22.910000	0.492500
23.010000	0.511250
23.110000	0.527500
23.210000	0.533750
23.310000	0.536250
23.410000	0.545000
23.510000	0.551250
23.610000	0.547500
23.710000	0.550000
23.810000	0.555000
23.910000	0.552500
24.010000	0.540000
24.110000	0.520000
24.210000	0.498750
24.310000	0.476250
24.410000	0.441250
24.510000	0.415000
24.610000	0.395000
24.710000	0.371250
24.810000	0.347500
24.910000	0.310000
25.010000	0.281250
25.110000	0.256250
25.210000	0.231250
25.310000	0.202500
25.410000	0.165000
25.510000	0.142500
25.610000	0.130000
25.710000	0.112500
25.810000	0.093750
25.910000	0.078750
26.010000	0.067500
26.110000	0.055000
26.210000	0.047500
26.310000	0.040000
26.410000	0.035000
26.510000	0.032500
26.610000	0.026250
26.710000	0.023750
26.810000	0.023750
26.910000	0.026250
27.010000	0.025000
27.110000	0.022500
27.210000	0.023750
27.310000	0.022500
27.410000	0.025000
27.510000	0.022500
27.610000	0.023750
27.710000	0.022500
27.810000	0.025000
27.910000	0.025000
28.010000	0.026250
28.110000	0.027500
28.210000	0.028750
28.310000	0.028750
28.410000	0.026250
28.510000	0.025000
28.610000	0.025000
28.710000	0.026250
28.810000	0.027500
28.910000	0.025000
29.010000	0.026250
29.110000	0.026250
29.210000	0.026250
29.310000	0.025000
29.410000	0.023750
29.510000	0.025000
29.610000	0.023750
29.710000	0.026250
29.810000	0.026250
29.910000	0.026250
30.010000	0.028750
30.110000	0.028750
30.210000	0.027500
30.310000	0.030000
30.410000	0.030000
30.510000	0.031250
30.610000	0.033750
30.710000	0.035000
30.810000	0.035000
30.910000	0.036250
31.010000	0.033750
31.110000	0.033750
31.210000	0.040000
31.310000	0.047500
31.410000	0.050000
31.510000	0.055000
31.610000	0.060000
31.710000	0.060000
31.810000	0.058750
31.910000	0.066250
32.010000	0.068750
32.110000	0.070000
32.210000	0.073750
32.310000	0.075000
32.410000	0.080000
32.510000	0.080000
32.610000	0.081250
32.710000	0.090000
32.810000	0.096250
32.910000	0.106250
33.010000	0.112500
33.110000	0.116250
33.210000	0.118750
33.310000	0.122500
33.410000	0.132500
33.510000	0.133750
33.610000	0.142500
33.710000	0.146250
33.810000	0.153750
33.910000	0.160000
34.010000	0.163750
34.110000	0.173750
34.210000	0.181250
34.310000	0.183750
34.410000	0.186250
34.510000	0.193750
34.610000	0.200000
34.710000	0.200000
34.810000	0.205000
34.910000	0.201250
35.010000	0.211250
35.110000	0.220000
35.210000	0.235000
35.310000	0.231250
35.410000	0.232500
35.510000	0.238750
35.610000	0.236250
35.710000	0.240000
35.810000	0.243750
35.910000	0.243750
36.010000	0.250000
36.110000	0.251250
36.210000	0.262500
36.310000	0.267500
36.410000	0.266250
36.510000	0.275000
36.610000	0.282500
36.710000	0.286250
36.810000	0.286250
36.910000	0.293750
37.010000	0.290000
37.110000	0.280000
37.210000	0.278750
37.310000	0.282500
37.410000	0.292500
37.510000	0.287500
37.610000	0.293750
37.710000	0.287500
37.810000	0.285000
37.910000	0.285000
38.010000	0.276250
38.110000	0.271250
38.210000	0.260000
38.310000	0.258750
38.410000	0.260000
38.510000	0.262500
38.610000	0.253750
38.710000	0.246250
38.810000	0.245000
38.910000	0.243750
39.010000	0.237500
39.110000	0.232500
39.210000	0.222500
39.310000	0.216250
39.410000	0.202500
39.510000	0.197500
39.610000	0.188750
39.710000	0.190000
39.810000	0.183750
39.910000	0.177500
40.010000	0.168750
40.110000	0.162500
40.210000	0.157500
40.310000	0.152500
40.410000	0.147500
40.510000	0.137500
40.610000	0.133750
40.710000	0.126250
40.810000	0.115000
40.910000	0.110000
41.010000	0.105000
41.110000	0.102500
41.210000	0.101250
41.310000	0.092500
41.410000	0.087500
41.510000	0.082500
41.610000	0.081250
41.710000	0.081250
41.810000	0.082500
41.910000	0.081250
42.010000	0.078750
42.110000	0.082500
42.210000	0.083750
42.310000	0.080000
42.410000	0.076250
42.510000	0.073750
42.610000	0.068750
42.710000	0.068750
42.810000	0.072500
42.910000	0.076250
43.010000	0.081250
43.110000	0.081250
43.210000	0.081250
43.310000	0.081250
43.410000	0.083750
43.510000	0.086250
43.610000	0.088750
43.710000	0.085000
43.810000	0.090000
43.910000	0.091250
44.010000	0.091250
44.110000	0.087500
44.210000	0.086250
44.310000	0.082500
44.410000	0.087500
44.510000	0.087500
44.610000	0.092500
44.710000	0.098750
44.810000	0.097500
44.910000	0.093750
45.010000	0.090000
45.110000	0.096250
45.210000	0.095000
45.310000	0.096250
45.410000	0.103750
45.510000	0.101250
45.610000	0.097500
45.710000	0.100000
45.810000	0.091250
45.910000	0.096250
46.010000	0.093750
46.110000	0.092500
46.210000	0.093750
46.310000	0.098750
46.410000	0.092500
46.510000	0.096250
46.610000	0.097500
46.710000	0.096250
46.810000	0.093750
46.910000	0.097500
47.010000	0.092500
47.110000	0.092500
47.210000	0.092500
47.310000	0.098750
47.410000	0.095000
47.510000	0.096250
47.610000	0.102500
47.710000	0.100000
47.810000	0.108750
47.910000	0.107500
48.010000	0.113750
48.110000	0.121250
48.210000	0.125000
48.310000	0.122500
48.410000	0.131250
48.510000	0.136250
48.610000	0.138750
48.710000	0.143750
48.810000	0.150000
48.910000	0.153750
49.010000	0.161250
49.110000	0.161250
49.210000	0.162500
49.310000	0.162500
49.410000	0.161250
49.510000	0.168750
49.610000	0.172500
49.710000	0.181250
49.810000	0.183750
49.910000	0.183750
50.010000	0.180000
50.110000	0.177500
50.210000	0.177500
50.310000	0.178750
50.410000	0.186250
50.510000	0.186250
50.610000	0.180000
50.710000	0.173750
50.810000	0.172500
50.910000	0.173750
51.010000	0.172500
51.110000	0.177500
51.210000	0.177500
51.310000	0.173750
51.410000	0.172500
51.510000	0.167500
51.610000	0.157500
51.710000	0.158750
51.810000	0.153750
51.910000	0.153750
52.010000	0.162500
52.110000	0.162500
52.210000	0.168750
52.310000	0.166250
52.410000	0.162500
52.510000	0.158750
52.610000	0.160000
52.710000	0.163750
52.810000	0.160000
52.910000	0.157500
53.010000	0.152500
53.110000	0.150000
53.210000	0.155000
53.310000	0.158750
53.410000	0.162500
53.510000	0.163750
53.610000	0.175000
53.710000	0.172500
53.810000	0.171250
53.910000	0.171250
54.010000	0.165000
54.110000	0.168750
54.210000	0.162500
54.310000	0.160000
54.410000	0.153750
54.510000	0.158750
54.610000	0.161250
54.710000	0.162500
54.810000	0.158750
54.910000	0.158750
55.010000	0.163750
55.110000	0.162500
55.210000	0.157500
55.310000	0.160000
55.410000	0.160000
55.510000	0.158750
55.610000	0.153750
55.710000	0.146250
55.810000	0.148750
55.910000	0.146250
56.010000	0.142500
56.110000	0.140000
56.210000	0.146250
56.310000	0.151250
56.410000	0.152500
56.510000	0.151250
56.610000	0.152500
56.710000	0.146250
56.810000	0.153750
56.910000	0.150000
57.010000	0.141250
57.110000	0.147500
57.210000	0.142500
57.310000	0.142500
57.410000	0.140000
57.510000	0.135000
57.610000	0.128750
57.710000	0.132500
57.810000	0.133750
57.910000	0.135000
58.010000	0.145000
58.110000	0.145000
58.210000	0.136250
58.310000	0.130000
58.410000	0.131250
58.510000	0.127500
58.610000	0.128750
58.710000	0.135000
58.810000	0.126250
58.910000	0.126250
59.010000	0.127500
59.110000	0.125000
59.210000	0.127500
59.310000	0.123750
59.410000	0.126250
59.510000	0.130000
59.610000	0.133750
59.710000	0.130000
59.810000	0.128750
59.910000	0.131250
60.010000	0.120000
60.110000	0.120000
60.210000	0.121250
60.310000	0.120000
60.410000	0.120000
60.510000	0.121250
60.610000	0.113750
60.710000	0.110000
60.810000	0.112500
60.910000	0.117500
61.010000	0.116250
61.110000	0.112500
61.210000	0.111250
61.310000	0.108750
61.410000	0.112500
61.510000	0.108750
61.610000	0.108750
61.710000	0.121250
61.810000	0.118750
61.910000	0.117500
62.010000	0.120000
62.110000	0.118750
62.210000	0.115000
62.310000	0.115000
62.410000	0.120000
62.510000	0.113750
62.610000	0.113750
62.710000	0.115000
62.810000	0.112500
62.910000	0.112500
63.010000	0.118750
63.110000	0.121250
63.210000	0.125000
63.310000	0.126250
63.410000	0.130000
63.510000	0.131250
63.610000	0.127500
63.710000	0.118750
63.810000	0.118750
63.910000	0.121250
64.010000	0.117500
64.110000	0.125000
64.210000	0.133750
64.310000	0.142500
64.410000	0.142500
64.510000	0.142500
64.610000	0.147500
64.710000	0.151250
64.810000	0.155000
64.910000	0.157500
65.010000	0.161250
65.110000	0.162500
65.210000	0.165000
65.310000	0.166250
65.410000	0.160000
65.510000	0.160000
65.610000	0.158750
65.710000	0.167500
65.810000	0.167500
65.910000	0.166250
66.010000	0.167500
66.110000	0.165000
66.210000	0.160000
66.310000	0.155000
66.410000	0.152500
66.510000	0.155000
66.610000	0.156250
66.710000	0.153750
66.810000	0.156250
66.910000	0.152500
67.010000	0.152500
67.110000	0.152500
67.210000	0.153750
67.310000	0.156250
67.410000	0.156250
67.510000	0.156250
67.610000	0.160000
67.710000	0.152500
67.810000	0.151250
67.910000	0.148750
68.010000	0.147500
68.110000	0.145000
68.210000	0.143750
68.310000	0.143750
68.410000	0.142500
68.510000	0.148750
68.610000	0.146250
68.710000	0.145000
68.810000	0.138750
68.910000	0.140000
69.010000	0.137500
69.110000	0.130000
69.210000	0.126250
69.310000	0.127500
69.410000	0.136250
69.510000	0.135000
69.610000	0.137500
69.710000	0.142500
69.810000	0.140000
69.910000	0.140000
70.010000	0.141250
70.110000	0.142500
70.210000	0.148750
70.310000	0.150000
70.410000	0.158750
70.510000	0.152500
70.610000	0.150000
70.710000	0.148750
70.810000	0.151250
70.910000	0.147500
71.010000	0.152500
71.110000	0.150000
71.210000	0.153750
71.310000	0.148750
71.410000	0.142500
71.510000	0.142500
71.610000	0.143750
71.710000	0.141250
71.810000	0.145000
71.910000	0.143750
72.010000	0.142500
72.110000	0.137500
72.210000	0.133750
72.310000	0.130000
72.410000	0.127500
72.510000	0.126250
72.610000	0.130000
72.710000	0.132500
72.810000	0.130000
72.910000	0.126250
73.010000	0.117500
73.110000	0.121250
73.210000	0.115000
73.310000	0.122500
73.410000	0.120000
73.510000	0.116250
73.610000	0.115000
73.710000	0.113750
73.810000	0.108750
73.910000	0.108750
74.010000	0.113750
74.110000	0.121250
74.210000	0.136250
74.310000	0.136250
74.410000	0.130000
74.510000	0.130000
74.610000	0.120000
74.710000	0.116250
74.810000	0.118750
74.910000	0.123750
75.010000	0.126250
75.110000	0.125000
75.210000	0.126250
75.310000	0.122500
75.410000	0.121250
75.510000	0.130000
75.610000	0.132500
75.710000	0.130000
75.810000	0.130000
75.910000	0.137500
76.010000	0.138750
76.110000	0.133750
76.210000	0.121250
76.310000	0.126250
76.410000	0.131250
76.510000	0.135000
76.610000	0.141250
76.710000	0.142500
76.810000	0.148750
76.910000	0.156250
77.010000	0.158750
77.110000	0.162500
77.210000	0.163750
77.310000	0.158750
77.410000	0.155000
77.510000	0.146250
77.610000	0.138750
77.710000	0.140000
77.810000	0.143750
77.910000	0.138750
78.010000	0.138750
78.110000	0.136250
78.210000	0.136250
78.310000	0.132500
78.410000	0.133750
78.510000	0.135000
78.610000	0.135000
78.710000	0.138750
78.810000	0.135000
78.910000	0.121250
79.010000	0.125000
79.110000	0.120000
79.210000	0.115000
79.310000	0.126250
79.410000	0.130000
79.510000	0.137500
79.610000	0.137500
79.710000	0.136250
79.810000	0.137500
79.910000	0.136250
80.010000	0.135000
80.110000	0.140000
80.210000	0.138750
80.310000	0.136250
80.410000	0.138750
80.510000	0.133750
80.610000	0.133750
80.710000	0.138750
80.810000	0.138750
80.910000	0.141250
81.010000	0.138750
81.110000	0.142500
81.210000	0.153750
81.310000	0.148750
81.410000	0.151250
81.510000	0.143750
81.610000	0.150000
81.710000	0.152500
81.810000	0.148750
81.910000	0.148750
82.010000	0.151250
82.110000	0.150000
82.210000	0.153750
82.310000	0.153750
82.410000	0.146250
82.510000	0.153750
82.610000	0.152500
82.710000	0.155000
82.810000	0.152500
82.910000	0.162500
83.010000	0.161250
83.110000	0.155000
83.210000	0.148750
83.310000	0.147500
83.410000	0.150000
83.510000	0.147500
83.610000	0.143750
83.710000	0.145000
83.810000	0.148750
83.910000	0.150000
84.010000	0.152500
84.110000	0.147500
84.210000	0.147500
84.310000	0.145000
84.410000	0.148750
84.510000	0.147500
84.610000	0.143750
84.710000	0.137500
84.810000	0.131250
84.910000	0.121250
85.010000	0.118750
85.110000	0.122500
85.210000	0.120000
85.310000	0.116250
85.410000	0.117500
85.510000	0.120000
85.610000	0.122500
85.710000	0.121250
85.810000	0.118750
85.910000	0.117500
86.010000	0.115000
86.110000	0.115000
86.210000	0.118750
86.310000	0.121250
86.410000	0.118750
86.510000	0.117500
86.610000	0.118750
86.710000	0.118750
86.810000	0.121250
86.910000	0.126250
87.010000	0.126250
87.110000	0.126250
87.210000	0.132500
87.310000	0.133750
87.410000	0.131250
87.510000	0.131250
87.610000	0.123750
87.710000	0.122500
87.810000	0.121250
87.910000	0.122500
88.010000	0.121250
88.110000	0.126250
88.210000	0.117500
88.310000	0.108750
88.410000	0.110000
88.510000	0.108750
88.610000	0.108750
88.710000	0.107500
88.810000	0.107500
88.910000	0.101250
89.010000	0.107500
89.110000	0.108750
89.210000	0.102500
89.310000	0.100000
89.410000	0.098750
89.510000	0.098750
89.610000	0.101250
89.710000	0.101250
89.810000	0.105000
89.910000	0.107500
90.010000	0.117500
90.110000	0.120000
90.210000	0.116250
90.310000	0.125000
90.410000	0.127500
90.510000	0.128750
90.610000	0.130000
90.710000	0.132500
90.810000	0.138750
90.910000	0.142500
91.010000	0.140000
91.110000	0.140000
91.210000	0.145000
91.310000	0.150000
91.410000	0.150000
91.510000	0.146250
91.610000	0.151250
91.710000	0.150000
91.810000	0.147500
91.910000	0.145000
92.010000	0.140000
92.110000	0.132500
92.210000	0.136250
92.310000	0.135000
92.410000	0.137500
92.510000	0.137500
92.610000	0.137500
92.710000	0.135000
92.810000	0.132500
92.910000	0.135000
93.010000	0.137500
93.110000	0.138750
93.210000	0.141250
93.310000	0.138750
93.410000	0.141250
93.510000	0.141250
93.610000	0.141250
93.710000	0.140000
93.810000	0.148750
93.910000	0.156250
94.010000	0.156250
94.110000	0.156250
94.210000	0.156250
94.310000	0.153750
94.410000	0.152500
94.510000	0.151250
94.610000	0.151250
94.710000	0.148750
94.810000	0.147500
94.910000	0.146250
95.010000	0.145000
95.110000	0.140000
95.210000	0.132500
95.310000	0.137500
95.410000	0.145000
95.510000	0.142500
95.610000	0.145000
95.710000	0.143750
95.810000	0.141250
95.910000	0.133750
96.010000	0.135000
96.110000	0.137500
96.210000	0.141250
96.310000	0.145000
96.410000	0.143750
96.510000	0.142500
96.610000	0.138750
96.710000	0.143750
96.810000	0.147500
96.910000	0.145000
97.010000	0.143750
97.110000	0.141250
97.210000	0.142500
97.310000	0.145000
97.410000	0.138750
97.510000	0.137500
97.610000	0.136250
97.710000	0.140000
97.810000	0.136250
97.910000	0.131250
98.010000	0.133750
98.110000	0.137500
98.210000	0.132500
98.310000	0.135000
98.410000	0.140000
98.510000	0.136250
98.610000	0.135000
98.710000	0.131250
98.810000	0.130000
98.910000	0.131250
99.010000	0.131250
99.110000	0.133750
99.210000	0.132500
99.310000	0.130000
99.410000	0.132500
99.510000	0.135000
99.610000	0.132500
99.710000	0.131250
99.810000	0.133750
99.910000	0.138750
100.010000	0.132500
100.110000	0.132500
100.210000	0.131250
100.310000	0.126250
100.410000	0.123750
100.510000	0.128750
100.610000	0.131250
100.710000	0.133750
100.810000	0.142500
100.910000	0.140000
101.010000	0.145000
101.110000	0.146250
101.210000	0.153750
101.310000	0.148750
101.410000	0.142500
101.510000	0.143750
101.610000	0.137500
101.710000	0.132500
101.810000	0.135000
101.910000	0.133750
102.010000	0.138750
102.110000	0.136250
102.210000	0.135000
102.310000	0.137500
102.410000	0.143750
102.510000	0.141250
102.610000	0.141250
102.710000	0.137500
102.810000	0.137500
102.910000	0.138750
103.010000	0.133750
103.110000	0.131250
103.210000	0.125000
103.310000	0.138750
103.410000	0.142500
103.510000	0.147500
103.610000	0.150000
103.710000	0.147500
103.810000	0.142500
103.910000	0.140000
104.010000	0.141250
104.110000	0.141250
104.210000	0.141250
104.310000	0.138750
104.410000	0.132500
104.510000	0.126250
104.610000	0.127500
104.710000	0.127500
104.810000	0.126250
104.910000	0.126250
105.010000	0.126250
105.110000	0.127500
105.210000	0.128750
105.310000	0.121250
105.410000	0.113750
105.510000	0.108750
105.610000	0.113750
105.710000	0.117500
105.810000	0.117500
105.910000	0.120000
106.010000	0.118750
106.110000	0.120000
106.210000	0.117500
106.310000	0.121250
106.410000	0.130000
106.510000	0.130000
106.610000	0.133750
106.710000	0.132500
106.810000	0.132500
106.910000	0.131250
107.010000	0.132500
107.110000	0.133750
107.210000	0.127500
107.310000	0.127500
107.410000	0.132500
107.510000	0.133750
107.610000	0.131250
107.710000	0.133750
107.810000	0.135000
107.910000	0.132500
108.010000	0.125000
108.110000	0.128750
108.210000	0.132500
108.310000	0.131250
108.410000	0.125000
108.510000	0.128750
108.610000	0.128750
108.710000	0.127500
108.810000	0.122500
108.910000	0.122500
109.010000	0.120000
109.110000	0.118750
109.210000	0.126250
109.310000	0.125000
109.410000	0.122500
109.510000	0.125000
109.610000	0.125000
109.710000	0.137500
109.810000	0.142500
109.910000	0.141250
110.010000	0.146250
110.110000	0.138750
110.210000	0.143750
110.310000	0.141250
110.410000	0.141250
110.510000	0.141250
110.610000	0.140000
110.710000	0.143750
110.810000	0.151250
110.910000	0.147500
111.010000	0.150000
111.110000	0.153750
111.210000	0.147500
111.310000	0.148750
111.410000	0.150000
111.510000	0.146250
111.610000	0.147500
111.710000	0.140000
111.810000	0.135000
111.910000	0.145000
112.010000	0.143750
112.110000	0.151250
112.210000	0.138750
112.310000	0.136250
112.410000	0.142500
112.510000	0.137500
112.610000	0.136250
112.710000	0.130000
112.810000	0.123750
112.910000	0.126250
113.010000	0.117500
113.110000	0.117500
113.210000	0.126250
113.310000	0.123750
113.410000	0.126250
113.510000	0.125000
113.610000	0.128750
113.710000	0.118750
113.810000	0.117500
113.910000	0.113750
114.010000	0.116250
114.110000	0.112500
114.210000	0.112500
114.310000	0.118750
114.410000	0.116250
114.510000	0.116250
114.610000	0.120000
114.710000	0.122500
114.810000	0.122500
114.910000	0.117500
115.010000	0.121250
115.110000	0.116250
115.210000	0.111250
115.310000	0.116250
115.410000	0.115000
115.510000	0.112500
115.610000	0.110000
115.710000	0.107500
115.810000	0.105000
115.910000	0.112500
116.010000	0.107500
116.110000	0.108750
116.210000	0.110000
116.310000	0.112500
116.410000	0.110000
116.510000	0.111250
116.610000	0.107500
116.710000	0.111250
116.810000	0.113750
116.910000	0.110000
117.010000	0.110000
117.110000	0.116250
117.210000	0.115000
117.310000	0.115000
117.410000	0.121250
117.510000	0.123750
117.610000	0.127500
117.710000	0.135000
117.810000	0.136250
117.910000	0.133750
118.010000	0.130000
118.110000	0.130000
118.210000	0.131250
118.310000	0.132500
118.410000	0.130000
118.510000	0.131250
118.610000	0.128750
118.710000	0.131250
118.810000	0.132500
118.910000	0.133750
119.010000	0.140000
119.110000	0.138750
119.210000	0.137500
119.310000	0.130000
119.410000	0.121250
119.510000	0.116250
119.610000	0.118750
119.710000	0.115000
119.810000	0.117500
119.910000	0.113750
120.010000	0.125000
120.110000	0.125000
120.210000	0.128750
120.310000	0.123750
120.410000	0.126250
120.510000	0.131250
120.610000	0.135000
120.710000	0.133750
120.810000	0.131250
120.910000	0.131250
121.010000	0.132500
121.110000	0.131250
121.210000	0.132500
121.310000	0.135000
121.410000	0.146250
121.510000	0.150000
121.610000	0.148750
121.710000	0.158750
121.810000	0.161250
121.910000	0.165000
122.010000	0.157500
122.110000	0.158750
122.210000	0.157500
122.310000	0.163750
122.410000	0.167500
122.510000	0.160000
122.610000	0.162500
122.710000	0.161250
122.810000	0.161250
122.910000	0.162500
123.010000	0.158750
123.110000	0.153750
123.210000	0.151250
123.310000	0.147500
123.410000	0.145000
123.510000	0.145000
123.610000	0.146250
123.710000	0.138750
123.810000	0.127500
123.910000	0.125000
124.010000	0.125000
124.110000	0.121250
124.210000	0.123750
124.310000	0.116250
124.410000	0.118750
124.510000	0.125000
124.610000	0.120000
124.710000	0.118750
124.810000	0.120000
124.910000	0.117500
125.010000	0.120000
125.110000	0.126250
125.210000	0.130000
125.310000	0.131250
125.410000	0.123750
125.510000	0.122500
125.610000	0.125000
125.710000	0.118750
125.810000	0.123750
125.910000	0.123750
126.010000	0.128750
126.110000	0.128750
126.210000	0.128750
126.310000	0.126250
126.410000	0.121250
126.510000	0.116250
126.610000	0.116250
126.710000	0.116250
126.810000	0.113750
126.910000	0.117500
127.010000	0.120000
127.110000	0.118750
127.210000	0.113750
127.310000	0.111250
127.410000	0.115000
127.510000	0.113750
127.610000	0.116250
127.710000	0.115000
127.810000	0.113750
127.910000	0.115000
128.010000	0.110000
128.110000	0.112500
128.210000	0.108750
128.310000	0.112500
128.410000	0.110000
128.510000	0.108750
128.610000	0.115000
128.710000	0.120000
128.810000	0.120000
128.910000	0.112500
129.010000	0.110000
129.110000	0.108750
129.210000	0.113750
129.310000	0.118750
129.410000	0.125000
129.510000	0.121250
129.610000	0.121250
129.710000	0.120000
129.810000	0.121250
129.910000	0.121250
130.010000	0.123750
130.110000	0.118750
130.210000	0.123750
130.310000	0.128750
130.410000	0.135000
130.510000	0.132500
130.610000	0.131250
130.710000	0.127500
130.810000	0.133750
130.910000	0.135000
131.010000	0.140000
131.110000	0.140000
131.210000	0.136250
131.310000	0.133750
131.410000	0.125000
131.510000	0.131250
131.610000	0.131250
131.710000	0.133750
131.810000	0.135000
131.910000	0.137500
132.010000	0.137500
132.110000	0.137500
132.210000	0.131250
132.310000	0.128750
132.410000	0.123750
132.510000	0.126250
132.610000	0.125000
132.710000	0.125000
132.810000	0.122500
132.910000	0.121250
133.010000	0.121250
133.110000	0.126250
133.210000	0.132500
133.310000	0.136250
133.410000	0.138750
133.510000	0.135000
133.610000	0.133750
133.710000	0.138750
133.810000	0.138750
133.910000	0.135000
134.010000	0.127500
134.110000	0.131250
134.210000	0.132500
134.310000	0.136250
134.410000	0.140000
134.510000	0.137500
134.610000	0.136250
134.710000	0.133750
134.810000	0.131250
134.910000	0.132500
135.010000	0.128750
135.110000	0.123750
135.210000	0.123750
135.310000	0.125000
135.410000	0.122500
135.510000	0.125000
135.610000	0.130000
135.710000	0.133750
135.810000	0.132500
135.910000	0.135000
136.010000	0.135000
136.110000	0.135000
136.210000	0.142500
136.310000	0.140000
136.410000	0.141250
136.510000	0.141250
136.610000	0.143750
136.710000	0.147500
136.810000	0.148750
136.910000	0.146250
137.010000	0.153750
137.110000	0.157500
137.210000	0.148750
137.310000	0.148750
137.410000	0.147500
137.510000	0.145000
137.610000	0.142500
137.710000	0.133750
137.810000	0.136250
137.910000	0.132500
138.010000	0.136250
138.110000	0.136250
138.210000	0.136250
138.310000	0.137500
138.410000	0.130000
138.510000	0.128750
138.610000	0.126250
138.710000	0.123750
138.810000	0.121250
138.910000	0.125000
139.010000	0.118750
139.110000	0.118750
139.210000	0.120000
139.310000	0.125000
139.410000	0.126250
139.510000	0.127500
139.610000	0.133750
139.710000	0.127500
139.810000	0.130000
139.910000	0.135000
140.010000	0.133750
140.110000	0.138750
140.210000	0.132500
140.310000	0.126250
140.410000	0.131250
140.510000	0.132500
140.610000	0.136250
140.710000	0.136250
140.810000	0.138750
140.910000	0.135000
141.010000	0.141250
141.110000	0.135000
141.210000	0.131250
141.310000	0.131250
141.410000	0.136250
141.510000	0.130000
141.610000	0.130000
141.710000	0.130000
141.810000	0.128750
141.910000	0.127500
142.010000	0.126250
142.110000	0.120000
142.210000	0.122500
142.310000	0.127500
142.410000	0.128750
142.510000	0.125000
142.610000	0.128750
142.710000	0.125000
142.810000	0.125000
142.910000	0.130000
143.010000	0.127500
143.110000	0.135000
143.210000	0.140000
143.310000	0.135000
143.410000	0.133750
143.510000	0.140000
143.610000	0.138750
143.710000	0.146250
143.810000	0.145000
143.910000	0.142500
144.010000	0.150000
144.110000	0.150000
144.210000	0.152500
144.310000	0.153750
144.410000	0.148750
144.510000	0.152500
144.610000	0.152500
144.710000	0.160000
144.810000	0.157500
144.910000	0.158750
145.010000	0.151250
145.110000	0.151250
145.210000	0.148750
145.310000	0.155000
145.410000	0.152500
145.510000	0.151250
145.610000	0.145000
145.710000	0.147500
145.810000	0.147500
145.910000	0.151250
146.010000	0.150000
146.110000	0.146250
146.210000	0.142500
146.310000	0.147500
146.410000	0.155000
146.510000	0.151250
146.610000	0.146250
146.710000	0.142500
146.810000	0.140000
146.910000	0.136250
147.010000	0.138750
147.110000	0.135000
147.210000	0.137500
147.310000	0.131250
147.410000	0.130000
147.510000	0.126250
147.610000	0.135000
147.710000	0.126250
147.810000	0.123750
147.910000	0.123750
148.010000	0.118750
148.110000	0.123750
148.210000	0.126250
148.310000	0.120000
148.410000	0.112500
148.510000	0.113750
148.610000	0.116250
148.710000	0.116250
148.810000	0.121250
148.910000	0.117500
149.010000	0.125000
149.110000	0.127500
149.210000	0.121250
149.310000	0.122500
149.410000	0.128750
149.510000	0.127500
149.610000	0.117500
149.710000	0.123750
149.810000	0.121250
149.910000	0.137500
150.010000	0.140000
150.110000	0.137500
150.210000	0.138750
150.310000	0.143750
150.410000	0.146250
150.510000	0.146250
150.610000	0.145000
150.710000	0.146250
150.810000	0.140000
150.910000	0.145000
151.010000	0.143750
151.110000	0.137500
151.210000	0.140000
151.310000	0.145000
151.410000	0.140000
151.510000	0.140000
151.610000	0.142500
151.710000	0.142500
151.810000	0.140000
151.910000	0.121250
152.010000	0.122500
152.110000	0.117500
152.210000	0.113750
152.310000	0.105000
152.410000	0.098750
152.510000	0.098750
152.610000	0.100000
152.710000	0.102500
152.810000	0.103750
152.910000	0.103750
153.010000	0.098750
153.110000	0.103750
153.210000	0.101250
153.310000	0.098750
153.410000	0.096250
153.510000	0.101250
153.610000	0.103750
153.710000	0.105000
153.810000	0.106250
153.910000	0.113750
154.010000	0.116250
154.110000	0.120000
154.210000	0.125000
154.310000	0.128750
154.410000	0.141250
154.510000	0.143750
154.610000	0.143750
154.710000	0.140000
154.810000	0.140000
154.910000	0.140000
155.010000	0.138750
155.110000	0.135000
155.210000	0.137500
155.310000	0.135000
155.410000	0.141250
155.510000	0.140000
155.610000	0.138750
155.710000	0.131250
155.810000	0.128750
155.910000	0.125000
156.010000	0.121250
156.110000	0.123750
156.210000	0.126250
156.310000	0.125000
156.410000	0.113750
156.510000	0.115000
156.610000	0.115000
156.710000	0.123750
156.810000	0.123750
156.910000	0.120000
157.010000	0.125000
157.110000	0.122500
157.210000	0.123750
157.310000	0.122500
157.410000	0.118750
157.510000	0.120000
157.610000	0.118750
157.710000	0.118750
157.810000	0.123750
157.910000	0.120000
158.010000	0.130000
158.110000	0.123750
158.210000	0.122500
158.310000	0.123750
158.410000	0.127500
158.510000	0.122500
158.610000	0.122500
158.710000	0.115000
158.810000	0.113750
158.910000	0.123750
159.010000	0.125000
159.110000	0.128750
159.210000	0.131250
159.310000	0.131250
159.410000	0.132500
159.510000	0.133750
159.610000	0.132500
159.710000	0.136250
159.810000	0.137500
159.910000	0.138750
160.010000	0.131250
160.110000	0.131250
160.210000	0.127500
160.310000	0.127500
160.410000	0.132500
160.510000	0.128750
160.610000	0.127500
160.710000	0.131250
160.810000	0.131250
160.910000	0.131250
161.010000	0.131250
161.110000	0.138750
161.210000	0.133750
161.310000	0.140000
161.410000	0.142500
161.510000	0.141250
161.610000	0.143750
161.710000	0.137500
161.810000	0.136250
161.910000	0.138750
162.010000	0.147500
162.110000	0.147500
162.210000	0.151250
162.310000	0.153750
162.410000	0.151250
162.510000	0.153750
162.610000	0.158750
162.710000	0.158750
162.810000	0.163750
162.910000	0.160000
163.010000	0.165000
163.110000	0.157500
163.210000	0.150000
163.310000	0.150000
163.410000	0.148750
163.510000	0.155000
163.610000	0.155000
163.710000	0.158750
163.810000	0.160000
163.910000	0.160000
164.010000	0.160000
164.110000	0.153750
164.210000	0.156250
164.310000	0.156250
164.410000	0.162500
164.510000	0.160000
164.610000	0.156250
164.710000	0.155000
164.810000	0.150000
164.910000	0.148750
165.010000	0.141250
165.110000	0.146250
165.210000	0.151250
165.310000	0.150000
165.410000	0.147500
165.510000	0.142500
165.610000	0.146250
165.710000	0.143750
165.810000	0.142500
165.910000	0.143750
166.010000	0.137500
166.110000	0.137500
166.210000	0.137500
166.310000	0.132500
166.410000	0.128750
166.510000	0.132500
166.610000	0.131250
166.710000	0.128750
166.810000	0.133750
166.910000	0.131250
167.010000	0.133750
167.110000	0.131250
167.210000	0.128750
167.310000	0.130000
167.410000	0.123750
167.510000	0.125000
167.610000	0.123750
167.710000	0.122500
167.810000	0.122500
167.910000	0.123750
168.010000	0.127500
168.110000	0.125000
168.210000	0.125000
168.310000	0.125000
168.410000	0.125000
168.510000	0.127500
168.610000	0.125000
168.710000	0.125000
168.810000	0.121250
168.910000	0.126250
169.010000	0.127500
169.110000	0.131250
169.210000	0.133750
169.310000	0.130000
169.410000	0.132500
169.510000	0.131250
169.610000	0.130000
169.710000	0.126250
169.810000	0.127500
169.910000	0.127500
170.010000	0.122500
170.110000	0.128750
170.210000	0.126250
170.310000	0.125000
170.410000	0.125000
170.510000	0.122500
170.610000	0.127500
170.710000	0.125000
170.810000	0.123750
170.910000	0.117500
171.010000	0.112500
171.110000	0.111250
171.210000	0.107500
171.310000	0.113750
171.410000	0.111250
171.510000	0.111250
171.610000	0.111250
171.710000	0.110000
171.810000	0.107500
171.910000	0.106250
172.010000	0.106250
172.110000	0.102500
172.210000	0.105000
172.310000	0.106250
172.410000	0.103750
172.510000	0.108750
172.610000	0.102500
172.710000	0.103750
172.810000	0.106250
172.910000	0.110000
173.010000	0.108750
173.110000	0.108750
173.210000	0.110000
173.310000	0.105000
173.410000	0.115000
173.510000	0.118750
173.610000	0.117500
173.710000	0.122500
173.810000	0.127500
173.910000	0.127500
174.010000	0.130000
174.110000	0.130000
174.210000	0.131250
174.310000	0.128750
174.410000	0.131250
174.510000	0.123750
174.610000	0.125000
174.710000	0.127500
174.810000	0.122500
174.910000	0.125000
175.010000	0.126250
175.110000	0.127500
175.210000	0.135000
175.310000	0.142500
175.410000	0.140000
175.510000	0.136250
175.610000	0.133750
175.710000	0.133750
175.810000	0.130000
175.910000	0.128750
176.010000	0.123750
176.110000	0.122500
176.210000	0.117500
176.310000	0.118750
176.410000	0.118750
176.510000	0.117500
176.610000	0.115000
176.710000	0.115000
176.810000	0.123750
176.910000	0.120000
177.010000	0.125000
177.110000	0.123750
177.210000	0.116250
177.310000	0.111250
177.410000	0.105000
177.510000	0.105000
177.610000	0.106250
177.710000	0.108750
177.810000	0.110000
177.910000	0.113750
178.010000	0.112500
178.110000	0.118750
178.210000	0.123750
178.310000	0.122500
178.410000	0.126250
178.510000	0.127500
178.610000	0.130000
178.710000	0.127500
178.810000	0.118750
178.910000	0.127500
179.010000	0.126250
179.110000	0.127500
179.210000	0.127500
179.310000	0.128750
179.410000	0.131250
179.510000	0.137500
179.610000	0.135000
179.710000	0.140000
179.810000	0.145000
179.910000	0.147500
180.010000	0.155000
180.110000	0.152500
180.210000	0.150000
180.310000	0.155000
180.410000	0.150000
180.510000	0.151250
180.610000	0.155000
180.710000	0.156250
180.810000	0.167500
180.910000	0.162500
181.010000	0.160000
181.110000	0.156250
181.210000	0.157500
181.310000	0.155000
181.410000	0.151250
181.510000	0.150000
181.610000	0.157500
181.710000	0.155000
181.810000	0.148750
181.910000	0.145000
182.010000	0.138750
182.110000	0.140000
182.210000	0.138750
182.310000	0.137500
182.410000	0.137500
182.510000	0.138750
182.610000	0.135000
182.710000	0.136250
182.810000	0.125000
182.910000	0.128750
183.010000	0.128750
183.110000	0.130000
183.210000	0.126250
183.310000	0.126250
183.410000	0.130000
183.510000	0.122500
183.610000	0.120000
183.710000	0.121250
183.810000	0.118750
183.910000	0.132500
184.010000	0.140000
184.110000	0.143750
184.210000	0.145000
184.310000	0.141250
184.410000	0.143750
184.510000	0.145000
184.610000	0.148750
184.710000	0.156250
184.810000	0.155000
184.910000	0.153750
185.010000	0.153750
185.110000	0.147500
185.210000	0.150000
185.310000	0.155000
185.410000	0.161250
185.510000	0.160000
185.610000	0.162500
185.710000	0.160000
185.810000	0.170000
185.910000	0.161250
186.010000	0.155000
186.110000	0.150000
186.210000	0.151250
186.310000	0.151250
186.410000	0.152500
186.510000	0.152500
186.610000	0.147500
186.710000	0.138750
186.810000	0.140000
186.910000	0.147500
187.010000	0.145000
187.110000	0.151250
187.210000	0.156250
187.310000	0.150000
187.410000	0.148750
187.510000	0.146250
187.610000	0.143750
187.710000	0.142500
187.810000	0.138750
187.910000	0.141250
188.010000	0.142500
188.110000	0.146250
188.210000	0.142500
188.310000	0.150000
188.410000	0.150000
188.510000	0.147500
188.610000	0.155000
188.710000	0.156250
188.810000	0.161250
188.910000	0.153750
189.010000	0.153750
189.110000	0.156250
189.210000	0.151250
189.310000	0.152500
189.410000	0.150000
189.510000	0.152500
189.610000	0.152500
189.710000	0.151250
189.810000	0.152500
189.910000	0.150000
190.010000	0.142500
190.110000	0.143750
190.210000	0.145000
190.310000	0.136250
190.410000	0.130000
190.510000	0.140000
190.610000	0.132500
190.710000	0.137500
190.810000	0.130000
190.910000	0.132500
191.010000	0.130000
191.110000	0.126250
191.210000	0.130000
191.310000	0.128750
191.410000	0.123750
191.510000	0.127500
191.610000	0.126250
191.710000	0.125000
191.810000	0.125000
191.910000	0.126250
192.010000	0.125000
192.110000	0.122500
192.210000	0.118750
192.310000	0.118750
192.410000	0.120000
192.510000	0.113750
192.610000	0.112500
192.710000	0.106250
192.810000	0.108750
192.910000	0.107500
193.010000	0.113750
193.110000	0.112500
193.210000	0.112500
193.310000	0.110000
193.410000	0.115000
193.510000	0.116250
193.610000	0.112500
193.710000	0.111250
193.810000	0.110000
193.910000	0.112500
194.010000	0.117500
194.110000	0.118750
194.210000	0.116250
194.310000	0.115000
194.410000	0.120000
194.510000	0.117500
194.610000	0.116250
194.710000	0.117500
194.810000	0.123750
194.910000	0.126250
195.010000	0.118750
195.110000	0.117500
195.210000	0.118750
195.310000	0.118750
195.410000	0.116250
195.510000	0.108750
195.610000	0.112500
195.710000	0.117500
195.810000	0.116250
195.910000	0.115000
196.010000	0.110000
196.110000	0.110000
196.210000	0.111250
196.310000	0.120000
196.410000	0.122500
196.510000	0.121250
196.610000	0.121250
196.710000	0.121250
196.810000	0.112500
196.910000	0.113750
197.010000	0.115000
197.110000	0.115000
197.210000	0.117500
197.310000	0.118750
197.410000	0.118750
197.510000	0.118750
197.610000	0.118750
197.710000	0.110000
197.810000	0.113750
197.910000	0.111250
198.010000	0.115000
198.110000	0.122500
198.210000	0.123750
198.310000	0.120000
198.410000	0.116250
198.510000	0.117500
198.610000	0.118750
198.710000	0.116250
198.810000	0.123750
198.910000	0.122500
199.010000	0.120000
199.110000	0.123750
199.210000	0.125000
199.310000	0.125000
199.410000	0.125000
199.510000	0.125000
199.610000	0.130000
199.710000	0.135000
199.810000	0.128750
199.910000	0.128750
200.010000	0.130000
[truncated: 63,536 more rows]
