# Supplementary material for: Efficient Transmission of Subthreshold Signals in Complex Networks of Spiking Neurons
Source: PLoS One. 2015 Mar 23;10(3):e0121156. doi: 10.1371/journal.pone.0121156 (PMC4409401; doi:10.1371/journal.pone.0121156)
Supplement: S2 Raw Data — (TAR) [file pone.0121156.s002.tar › rp1750.txt]

1474	0.110000
1045	0.210000
1420	0.210000
939	1.010000
556	1.110000
1476	1.110000
998	1.310000
80	1.610000
1146	1.610000
479	1.810000
838	1.810000
93	1.910000
1238	2.410000
1036	2.510000
258	2.610000
993	2.610000
1116	2.810000
1239	3.110000
590	3.210000
1108	3.310000
1465	3.310000
1003	3.610000
1345	3.710000
1581	3.810000
1271	4.310000
720	5.010000
1182	5.310000
165	5.410000
1081	5.510000
1500	5.510000
1356	5.710000
1447	6.010000
817	6.210000
512	6.310000
1059	6.510000
1121	6.610000
1509	6.610000
1552	6.610000
1346	6.810000
1431	7.110000
463	7.210000
841	7.410000
1491	7.410000
1167	7.610000
982	8.010000
626	8.210000
1448	8.710000
801	9.010000
1548	9.210000
1326	9.410000
1506	9.510000
904	10.010000
1168	10.110000
1175	10.310000
1162	10.510000
213	10.610000
942	10.610000
205	10.710000
970	10.710000
1364	11.010000
1186	11.210000
1264	11.310000
624	11.510000
1387	11.510000
554	11.610000
1468	11.710000
550	12.310000
1363	12.310000
1291	12.510000
544	12.610000
1456	13.110000
249	13.610000
1044	13.910000
306	14.010000
711	14.010000
1052	14.010000
344	14.210000
483	14.410000
1516	14.610000
250	14.810000
223	15.110000
734	15.110000
960	15.110000
1083	15.210000
176	15.310000
241	15.310000
424	15.310000
705	15.410000
312	15.610000
1568	15.810000
784	15.910000
829	15.910000
783	16.210000
158	16.610000
234	16.710000
611	17.110000
1334	17.410000
348	17.810000
571	17.810000
286	18.010000
563	18.210000
596	18.210000
646	18.310000
569	18.410000
331	18.510000
133	18.610000
859	18.810000
463	19.010000
171	19.110000
271	19.210000
738	19.510000
292	19.610000
587	19.610000
629	19.710000
641	19.810000
41	19.910000
314	19.910000
79	20.110000
322	20.210000
442	20.310000
701	20.310000
373	20.510000
434	20.510000
536	20.510000
707	20.510000
721	20.610000
733	20.710000
296	20.810000
687	20.810000
37	20.910000
392	20.910000
386	21.010000
550	21.110000
940	21.210000
371	21.510000
8	21.610000
755	21.610000
222	21.710000
494	21.710000
330	21.810000
487	21.810000
795	21.810000
76	21.910000
86	22.010000
544	22.010000
528	22.110000
692	22.110000
763	22.210000
430	22.310000
57	22.510000
767	22.510000
13	22.610000
44	22.610000
713	22.810000
73	23.110000
288	23.510000
426	23.510000
12	23.710000
630	23.710000
268	23.810000
411	23.810000
516	23.910000
250	24.010000
176	24.110000
347	24.310000
423	24.510000
793	24.610000
477	24.710000
553	24.810000
28	25.010000
164	25.210000
797	25.210000
143	25.310000
243	25.410000
83	25.510000
150	25.810000
765	26.310000
198	26.610000
521	26.910000
230	27.210000
402	27.310000
587	27.410000
698	27.610000
247	27.710000
425	27.910000
98	28.110000
41	28.310000
287	28.410000
598	28.710000
362	28.810000
609	29.110000
637	29.310000
620	29.610000
367	30.710000
586	30.710000
591	31.110000
711	31.210000
713	31.310000
759	31.310000
103	31.410000
261	31.410000
493	31.410000
326	31.510000
450	31.510000
707	31.710000
754	31.710000
67	31.810000
72	31.810000
161	32.010000
762	32.110000
86	32.410000
522	32.410000
87	32.510000
500	32.610000
242	32.710000
333	32.710000
501	32.710000
650	33.010000
639	33.110000
283	33.210000
797	33.210000
263	33.510000
541	33.510000
705	33.510000
177	33.610000
78	34.010000
142	34.110000
742	34.210000
534	34.310000
191	34.410000
455	34.610000
38	34.710000
766	34.710000
56	34.910000
614	35.110000
758	35.310000
624	35.410000
80	35.910000
268	35.910000
286	36.010000
269	36.310000
735	36.510000
368	36.710000
20	36.810000
646	36.810000
637	37.110000
111	37.210000
785	37.310000
359	37.410000
446	37.410000
287	37.510000
573	37.510000
55	37.610000
401	37.610000
706	37.710000
745	37.710000
314	38.210000
537	38.610000
330	38.710000
53	38.810000
335	38.810000
433	38.810000
496	38.910000
544	38.910000
545	39.210000
799	39.210000
349	39.810000
400	40.010000
134	40.210000
420	40.510000
434	41.210000
616	41.410000
376	41.610000
728	41.710000
559	42.110000
627	42.110000
72	42.210000
704	42.410000
510	42.610000
634	42.610000
224	42.810000
66	42.910000
333	42.910000
732	42.910000
784	43.010000
571	43.110000
483	43.210000
250	43.410000
516	43.410000
129	43.910000
429	43.910000
485	44.210000
555	44.410000
48	44.810000
676	45.010000
14	45.410000
149	45.610000
50	45.710000
198	45.710000
533	45.710000
647	45.710000
275	46.110000
346	46.110000
214	46.210000
502	46.510000
384	46.710000
314	46.810000
156	47.010000
77	47.110000
408	47.310000
478	47.310000
256	47.710000
40	48.410000
208	48.410000
771	48.510000
412	48.910000
727	48.910000
640	49.010000
645	49.010000
101	49.110000
420	49.110000
0	49.210000
163	49.310000
302	49.610000
509	49.810000
278	49.910000
678	49.910000
199	50.010000
68	50.210000
595	50.210000
225	50.710000
534	50.810000
64	50.910000
380	50.910000
615	50.910000
78	51.010000
464	51.010000
548	51.410000
418	51.510000
357	51.610000
604	51.610000
550	51.710000
694	51.710000
787	52.010000
555	52.310000
124	52.910000
290	52.910000
665	53.310000
424	53.410000
671	53.410000
465	53.710000
562	53.710000
44	53.810000
532	54.110000
708	54.110000
340	54.210000
7	54.510000
480	54.510000
552	54.610000
161	54.810000
541	54.910000
94	55.110000
634	55.110000
312	55.310000
299	55.410000
401	55.510000
516	55.510000
689	55.610000
8	55.810000
597	55.810000
1565	56.010000
601	56.110000
775	56.310000
120	56.510000
115	56.610000
628	57.410000
633	57.410000
742	57.510000
85	57.610000
367	57.610000
122	57.710000
539	57.810000
751	57.810000
413	57.910000
739	57.910000
75	58.210000
246	58.410000
74	58.610000
733	58.710000
176	58.810000
531	58.810000
517	58.910000
743	58.910000
763	59.110000
197	59.410000
84	59.510000
51	59.710000
64	59.810000
588	59.810000
111	60.010000
5	60.110000
219	60.210000
694	60.210000
309	60.310000
178	60.810000
461	61.010000
953	61.010000
411	61.310000
443	61.510000
39	61.610000
347	62.010000
611	62.010000
532	62.210000
652	62.310000
29	62.610000
25	63.110000
47	63.510000
79	63.610000
790	63.810000
599	64.310000
140	64.410000
574	64.510000
618	64.710000
619	64.710000
287	65.110000
610	65.210000
699	65.210000
198	65.310000
747	65.310000
519	65.510000
780	65.910000
1117	66.210000
83	66.410000
92	66.610000
74	66.810000
80	66.910000
528	66.910000
660	67.010000
9	67.110000
303	67.110000
658	67.110000
721	67.410000
0	67.610000
227	67.910000
1565	67.910000
88	68.310000
740	68.310000
187	68.510000
248	68.810000
278	69.110000
491	69.310000
603	69.410000
416	69.510000
659	69.710000
153	70.210000
371	70.710000
560	70.710000
782	71.010000
102	71.110000
139	71.510000
258	71.510000
165	71.810000
176	72.310000
148	72.510000
128	72.610000
49	72.910000
361	72.910000
45	73.210000
717	73.410000
79	73.810000
60	74.010000
161	74.410000
191	75.210000
37	75.310000
408	75.410000
57	75.810000
769	75.810000
589	75.910000
372	76.010000
300	76.110000
667	76.910000
583	77.110000
716	77.110000
415	77.410000
458	77.810000
643	78.410000
106	78.610000
663	78.710000
34	78.810000
38	78.810000
477	78.810000
421	79.210000
700	79.210000
117	79.310000
996	79.510000
186	79.610000
650	79.610000
760	79.710000
277	80.010000
271	80.410000
80	80.510000
153	80.510000
496	80.510000
741	80.610000
479	80.710000
92	80.910000
873	81.210000
871	81.410000
344	81.810000
411	82.010000
545	82.110000
688	82.910000
1250	83.110000
717	83.310000
228	83.410000
784	83.610000
175	83.810000
287	84.010000
185	84.210000
762	84.210000
1521	84.410000
491	84.610000
321	84.910000
377	85.010000
589	85.210000
415	85.610000
1403	85.610000
151	85.710000
134	86.110000
1541	86.110000
1044	86.210000
681	86.310000
61	86.510000
726	86.610000
363	86.810000
555	86.810000
46	86.910000
422	87.110000
314	87.410000
1130	87.410000
952	87.710000
1011	87.810000
93	88.010000
69	88.110000
519	88.210000
1352	88.210000
675	88.310000
401	88.710000
150	88.910000
112	89.210000
212	89.210000
504	89.310000
623	89.310000
658	89.310000
1292	89.310000
384	89.410000
81	89.510000
465	89.610000
880	89.610000
1413	89.610000
699	90.010000
680	90.510000
1153	91.010000
1593	91.010000
991	91.610000
1558	91.610000
196	91.710000
624	91.710000
620	91.810000
1554	91.810000
594	92.110000
1572	92.110000
743	92.210000
992	93.010000
584	93.110000
178	93.210000
1059	93.410000
123	93.610000
320	93.910000
166	94.210000
573	94.310000
1093	94.310000
1443	94.510000
1343	94.710000
601	94.810000
369	95.110000
423	95.410000
544	95.510000
974	95.810000
448	95.910000
1046	95.910000
225	96.310000
295	96.410000
1398	96.510000
1289	96.610000
230	97.110000
570	97.110000
1241	97.210000
1371	97.210000
569	97.410000
931	97.810000
318	97.910000
1030	98.410000
88	98.710000
118	98.710000
562	98.810000
1279	98.810000
864	98.910000
701	99.110000
811	99.310000
967	99.710000
1495	99.910000
996	100.010000
921	100.110000
1292	100.410000
973	100.710000
1486	100.710000
1435	100.810000
843	101.110000
1096	101.110000
1296	101.110000
1169	101.310000
858	101.410000
1087	101.410000
1100	101.510000
1340	101.610000
1471	101.810000
853	101.910000
958	102.010000
1151	102.110000
1237	102.310000
880	102.510000
1293	102.510000
1385	102.510000
1526	102.710000
1143	102.810000
905	102.910000
1479	103.010000
1586	103.010000
1381	103.210000
1581	103.610000
1532	103.710000
1412	103.810000
1025	104.010000
1346	104.110000
1128	104.210000
1164	104.210000
1227	104.210000
805	104.310000
1306	104.310000
861	104.510000
1360	104.610000
1563	104.710000
1280	104.810000
953	104.910000
1233	104.910000
1106	105.010000
1587	105.210000
1003	105.410000
1250	105.410000
1156	105.510000
1356	105.510000
1485	105.610000
1547	106.010000
868	106.210000
1251	106.210000
1358	106.210000
1397	106.210000
1086	106.410000
1084	106.510000
930	106.610000
1331	106.710000
1549	106.810000
986	106.910000
903	107.110000
1270	107.210000
845	107.310000
1388	107.310000
981	107.410000
1446	107.510000
894	107.610000
1015	107.610000
1591	107.610000
1204	107.810000
1295	107.910000
1009	108.110000
1556	108.110000
1000	108.410000
1462	108.710000
800	109.010000
1266	109.110000
1279	109.210000
815	109.310000
1078	109.410000
1476	109.910000
1169	110.010000
1249	110.310000
991	110.410000
1053	110.410000
1444	110.410000
975	110.710000
924	110.810000
1322	111.210000
966	111.410000
1362	111.410000
1503	111.410000
1246	111.510000
1087	111.610000
834	111.710000
971	111.710000
1113	111.710000
1229	111.710000
1512	111.710000
1553	111.710000
1023	112.310000
875	112.510000
1517	112.510000
987	112.810000
1133	112.910000
1200	113.110000
843	113.310000
1234	113.310000
1020	113.410000
1584	113.510000
1005	113.610000
1527	113.610000
1572	113.610000
808	114.110000
883	114.110000
1383	114.410000
850	114.510000
1084	114.510000
1278	114.610000
1274	114.710000
1077	114.810000
1035	114.910000
1347	115.010000
1388	115.110000
1197	115.410000
1511	115.410000
950	115.510000
1217	115.510000
1248	115.510000
837	115.610000
1093	115.610000
1446	115.610000
1129	116.010000
1240	116.010000
1209	116.110000
895	116.210000
1090	116.210000
1440	116.310000
1043	116.410000
1535	116.410000
964	116.510000
1194	116.510000
1000	116.910000
1117	116.910000
1277	116.910000
951	117.010000
1258	117.010000
1539	117.210000
1486	117.910000
1445	118.010000
1391	118.210000
1487	118.210000
927	118.810000
942	119.210000
1017	119.210000
1284	119.310000
871	119.410000
1173	119.410000
1042	119.510000
1260	119.510000
1153	119.710000
1385	119.810000
1180	120.110000
1414	120.110000
1171	120.510000
1554	120.510000
1062	121.010000
1485	121.110000
1106	121.410000
881	121.610000
905	121.610000
1175	121.710000
963	121.810000
929	122.110000
1264	122.410000
880	122.510000
935	122.610000
848	123.010000
1005	123.110000
1439	123.110000
1141	123.210000
1466	123.310000
1283	123.610000
866	123.710000
1454	123.710000
1468	123.810000
810	124.010000
1250	124.010000
969	124.110000
1170	124.210000
1236	124.210000
988	124.410000
1517	124.610000
1265	125.310000
1594	125.410000
1010	125.610000
1332	125.710000
1478	125.710000
1293	126.110000
1258	126.210000
1000	126.310000
835	126.710000
1390	126.910000
1231	127.010000
1288	127.010000
1093	127.310000
1391	127.410000
1017	127.510000
1091	127.510000
923	127.610000
1047	127.710000
1443	128.210000
1219	128.310000
1337	128.310000
1537	128.810000
829	128.910000
869	129.110000
1216	129.110000
964	129.210000
991	129.310000
1262	129.310000
1569	129.510000
1153	129.710000
1252	129.710000
1431	129.810000
963	130.210000
1030	130.610000
1074	130.810000
1322	130.810000
1563	130.810000
1507	130.910000
822	131.010000
1067	131.110000
1373	131.110000
1590	131.110000
1223	131.710000
833	132.010000
1143	132.210000
1467	132.210000
909	132.410000
1102	132.510000
1598	132.510000
1027	132.710000
1402	132.710000
1072	132.910000
1398	132.910000
1362	133.210000
956	133.410000
883	133.910000
1512	134.010000
1504	134.310000
1141	134.510000
1291	134.610000
1326	134.610000
1354	134.610000
1518	134.810000
962	134.910000
1256	135.110000
1376	135.510000
823	135.710000
1095	135.710000
1295	135.910000
1579	136.010000
884	136.110000
1190	136.110000
1200	136.110000
1296	136.110000
859	136.310000
852	136.610000
923	136.610000
1594	136.710000
949	137.110000
982	137.110000
1267	137.210000
829	137.510000
1341	137.510000
804	137.810000
1093	137.810000
1593	137.810000
809	138.010000
1153	138.010000
1480	138.010000
1450	138.310000
1287	138.410000
1581	138.610000
1292	138.910000
1330	139.010000
1353	139.010000
1021	139.610000
1561	139.710000
826	140.010000
869	140.010000
800	140.210000
1101	140.210000
876	140.410000
1026	140.410000
1472	140.510000
1587	140.510000
1538	140.610000
1113	140.710000
1092	141.210000
1087	141.310000
972	141.410000
1079	141.610000
879	141.710000
956	141.710000
1371	141.710000
837	141.810000
944	141.910000
1584	141.910000
1057	142.510000
934	142.810000
1212	143.010000
1407	143.010000
1331	143.110000
1352	143.110000
1188	143.210000
1143	143.510000
1255	143.510000
1105	143.710000
1424	143.810000
1074	143.910000
1421	144.110000
1131	144.210000
1459	144.310000
875	144.410000
1384	144.510000
1498	144.510000
1321	144.610000
1172	144.710000
1200	144.710000
1315	144.710000
1591	144.710000
984	144.810000
919	145.110000
1257	145.510000
1439	145.510000
898	145.910000
1474	146.010000
1122	146.210000
1412	146.210000
1035	146.310000
1341	146.510000
1010	146.710000
1393	146.910000
1080	147.010000
1123	147.010000
1295	147.010000
811	147.110000
615	147.610000
821	147.610000
1248	147.610000
1419	147.610000
914	147.710000
1005	147.710000
1356	147.910000
873	148.110000
1403	148.210000
1230	148.410000
1398	148.410000
1558	148.510000
930	148.610000
893	148.810000
804	149.210000
1222	149.310000
1316	149.410000
1034	149.510000
1357	149.710000
812	149.910000
1031	150.210000
1051	150.510000
1121	150.510000
1245	150.710000
155	150.910000
963	151.010000
825	151.310000
871	151.310000
1564	151.410000
1067	151.710000
933	152.010000
968	152.010000
927	152.210000
1272	152.410000
1081	152.710000
1547	152.710000
1484	153.110000
1598	153.510000
1550	153.710000
1135	153.810000
1107	154.210000
1254	154.210000
1025	154.310000
1038	154.310000
1597	154.310000
465	154.610000
1235	155.410000
1180	155.610000
1321	155.610000
1294	155.710000
1078	155.810000
935	156.010000
817	156.110000
1059	156.110000
941	156.210000
1526	156.210000
934	156.310000
1552	156.510000
1562	156.610000
974	156.810000
1199	157.310000
1039	157.410000
1176	157.810000
1259	158.010000
887	158.510000
1105	158.510000
1268	158.510000
1379	158.610000
1394	158.610000
831	158.910000
1021	158.910000
1285	158.910000
608	159.210000
1152	159.210000
889	159.610000
1286	159.610000
1567	159.610000
1400	160.210000
1363	160.410000
1350	160.510000
1127	161.010000
1215	161.010000
1468	161.010000
1587	161.610000
1392	161.710000
1241	161.810000
997	162.010000
1550	162.410000
858	162.610000
1221	162.610000
1364	162.610000
1135	162.710000
872	162.810000
954	162.910000
1080	163.210000
1133	163.310000
962	163.510000
1219	163.510000
1399	163.510000
1137	163.910000
1335	163.910000
1531	164.010000
1097	164.110000
1269	164.210000
1467	164.210000
1580	164.310000
1501	165.010000
881	165.310000
1186	165.610000
851	165.710000
1199	165.710000
1272	165.810000
1226	166.610000
1240	166.610000
959	166.810000
1448	166.910000
999	167.110000
1092	167.410000
1247	167.410000
867	167.810000
1595	168.210000
1518	168.410000
566	168.510000
491	168.610000
940	168.610000
1224	168.710000
92	168.910000
657	169.110000
1346	169.210000
43	169.510000
1552	169.510000
1530	169.810000
803	170.110000
847	170.110000
923	170.310000
38	170.710000
842	170.810000
963	171.110000
1296	171.110000
936	171.310000
400	171.410000
1570	171.410000
1482	172.010000
1411	172.410000
1543	172.510000
1123	172.610000
1425	172.610000
806	172.810000
982	172.810000
1388	173.010000
1302	173.310000
1537	173.510000
1030	173.810000
1287	173.910000
1005	174.110000
820	174.510000
1164	174.910000
801	175.110000
1262	175.110000
1290	175.410000
1448	175.410000
1501	175.510000
809	175.610000
1544	175.610000
1272	175.710000
1001	176.110000
27	176.410000
574	176.410000
983	176.410000
867	176.810000
1548	176.910000
1260	177.010000
682	177.310000
1002	177.310000
632	177.610000
1243	177.610000
376	178.010000
420	178.110000
1183	178.110000
1311	178.610000
1463	178.710000
1414	179.110000
1130	179.210000
1524	179.710000
1452	179.810000
1538	179.810000
878	179.910000
1400	179.910000
1507	180.010000
906	180.210000
91	180.310000
825	180.310000
125	180.410000
588	180.910000
20	181.110000
1200	181.310000
281	181.510000
771	181.510000
1023	181.610000
672	181.810000
1050	181.810000
1104	181.810000
1358	181.810000
1255	181.910000
238	182.010000
1088	182.010000
1098	182.010000
1504	182.010000
911	182.710000
599	182.810000
894	183.110000
1000	183.110000
231	183.310000
1467	183.310000
398	183.410000
583	183.410000
158	183.610000
290	184.110000
1123	184.210000
787	184.310000
870	184.310000
15	184.610000
258	184.610000
297	184.910000
736	185.310000
1526	185.410000
1268	185.510000
372	185.710000
381	185.710000
669	186.010000
248	186.210000
343	186.210000
426	186.210000
397	186.410000
1596	186.610000
267	186.810000
342	186.810000
487	186.910000
361	187.310000
726	187.310000
507	187.410000
173	187.510000
399	187.810000
105	187.910000
657	188.010000
50	188.210000
323	188.210000
560	188.210000
531	188.310000
544	188.310000
632	188.510000
111	188.710000
125	188.710000
193	188.710000
797	188.810000
408	188.910000
116	189.110000
87	189.510000
316	189.510000
639	189.710000
183	189.810000
473	189.810000
40	189.910000
541	189.910000
109	190.010000
304	190.010000
659	190.210000
752	190.210000
58	190.310000
525	190.310000
567	190.310000
110	190.410000
139	190.410000
301	190.410000
16	190.610000
64	190.610000
196	190.610000
597	190.610000
650	190.610000
285	190.710000
438	190.710000
484	190.710000
266	190.910000
338	190.910000
511	191.010000
952	191.010000
233	191.310000
664	191.310000
197	191.410000
568	191.510000
363	191.610000
783	191.610000
494	191.710000
212	191.810000
146	191.910000
75	192.010000
270	192.010000
77	192.210000
73	192.410000
337	192.410000
61	192.510000
72	192.510000
154	192.510000
756	192.510000
562	192.810000
668	193.010000
767	193.210000
258	193.310000
706	193.510000
42	193.610000
229	193.710000
575	193.810000
415	193.910000
235	194.110000
595	194.310000
622	194.410000
444	194.510000
439	194.610000
617	194.910000
187	195.410000
218	195.610000
665	195.710000
172	195.810000
496	195.910000
532	196.010000
210	196.210000
374	196.710000
710	196.810000
751	197.310000
657	197.410000
188	197.510000
274	197.510000
126	197.810000
663	197.810000
507	197.910000
183	198.010000
506	198.010000
151	198.710000
417	198.810000
470	198.910000
744	199.010000
713	199.110000
701	199.210000
80	199.310000
184	199.510000
66	199.610000
449	199.610000
131	199.710000
375	199.710000
384	199.710000
742	199.710000
494	199.810000
277	199.910000
304	200.110000
371	200.210000
791	200.210000
538	200.310000
549	200.310000
41	200.410000
562	200.610000
406	200.710000
787	200.710000
181	201.210000
283	201.210000
633	201.510000
195	201.710000
580	201.710000
590	201.710000
73	201.910000
434	201.910000
307	202.010000
436	202.010000
636	202.110000
190	202.210000
767	202.210000
57	202.310000
260	202.310000
284	202.310000
364	202.310000
85	202.410000
555	202.610000
568	202.610000
755	202.710000
312	202.810000
388	202.910000
575	203.210000
581	203.410000
617	203.910000
177	204.010000
579	204.310000
202	204.410000
234	204.510000
424	204.710000
710	204.810000
346	205.310000
585	205.410000
365	205.510000
198	205.810000
252	206.010000
125	206.110000
431	206.110000
157	206.310000
427	206.510000
23	206.710000
336	206.710000
640	206.910000
663	206.910000
99	207.010000
556	207.010000
465	207.110000
382	207.310000
105	207.510000
151	207.510000
609	207.610000
27	207.710000
514	207.810000
601	207.810000
368	208.010000
612	208.010000
703	208.010000
416	208.410000
477	208.510000
592	208.710000
62	209.010000
520	209.110000
196	209.210000
398	209.210000
687	209.210000
114	209.510000
557	209.710000
696	209.710000
509	210.010000
583	210.010000
104	210.210000
228	210.310000
370	210.310000
385	210.310000
268	210.510000
720	210.510000
739	210.510000
94	210.910000
555	210.910000
606	211.110000
715	211.310000
581	211.510000
712	211.810000
10	212.010000
59	212.010000
476	212.010000
534	212.010000
591	212.310000
364	212.410000
224	212.710000
294	212.810000
597	212.810000
371	213.110000
536	213.310000
561	213.310000
586	213.510000
521	213.610000
632	213.810000
444	214.110000
95	214.410000
267	214.410000
423	214.710000
757	214.810000
746	215.310000
673	215.810000
117	215.910000
420	215.910000
688	215.910000
772	216.210000
42	216.310000
488	216.310000
422	216.510000
395	216.710000
306	216.810000
19	216.910000
593	216.910000
277	217.310000
13	217.410000
216	217.410000
494	217.510000
541	217.510000
605	217.910000
368	218.110000
727	218.610000
80	218.810000
667	219.110000
255	219.210000
529	219.510000
340	219.610000
642	219.910000
427	220.010000
628	220.110000
5	220.410000
33	220.410000
797	220.510000
18	220.710000
473	220.910000
701	221.010000
704	221.010000
73	221.110000
545	221.110000
777	221.110000
316	221.410000
409	221.510000
583	221.610000
478	221.710000
133	222.110000
330	222.110000
68	222.210000
439	222.410000
268	222.510000
472	222.710000
181	222.910000
554	223.610000
755	223.610000
303	223.810000
361	223.910000
273	224.510000
774	224.610000
138	224.710000
274	224.810000
375	225.010000
497	225.010000
204	225.210000
741	225.410000
358	225.510000
295	225.810000
308	226.010000
356	226.010000
51	226.110000
638	226.310000
521	227.010000
60	227.110000
666	227.110000
683	227.410000
218	227.710000
405	228.210000
536	228.210000
85	228.310000
165	228.510000
363	228.510000
149	229.010000
496	229.010000
654	229.010000
614	229.510000
752	229.510000
775	229.710000
23	229.810000
299	230.010000
480	230.010000
471	230.110000
271	230.210000
81	230.410000
412	230.410000
542	230.510000
111	230.610000
773	230.610000
284	231.210000
591	231.310000
213	231.510000
289	231.510000
483	231.510000
417	231.610000
154	231.810000
160	231.910000
636	231.910000
706	232.210000
321	232.310000
92	232.710000
138	232.710000
606	232.710000
429	232.810000
460	232.910000
721	233.010000
531	233.410000
179	233.910000
547	234.010000
428	234.110000
690	234.210000
1556	234.210000
353	234.810000
755	234.910000
585	235.310000
135	235.710000
392	235.710000
684	235.710000
24	235.910000
69	236.010000
789	236.110000
146	236.210000
374	236.210000
56	236.610000
780	236.710000
254	236.910000
553	236.910000
598	236.910000
1230	236.910000
492	237.010000
211	237.610000
1038	237.610000
1240	237.610000
571	238.410000
312	238.610000
481	238.610000
708	238.910000
198	239.110000
343	239.210000
10	239.310000
335	239.410000
568	239.510000
55	239.910000
278	239.910000
34	240.210000
726	240.610000
742	240.610000
347	241.510000
326	241.810000
427	241.910000
507	242.010000
639	242.110000
45	242.510000
253	243.110000
754	243.210000
776	243.210000
1293	243.510000
1421	243.510000
353	243.710000
1024	243.710000
297	243.910000
314	243.910000
398	244.110000
758	244.310000
582	244.510000
1419	244.510000
428	244.710000
775	244.910000
190	245.210000
1535	245.310000
17	245.610000
404	245.710000
789	245.710000
88	246.010000
703	246.110000
986	246.110000
1481	246.110000
319	246.310000
200	247.410000
24	247.610000
497	247.610000
721	247.610000
405	247.710000
264	247.810000
594	247.910000
563	248.010000
631	248.110000
452	248.810000
1259	248.910000
262	249.010000
462	249.010000
64	249.210000
28	249.310000
837	249.410000
328	249.510000
1305	250.210000
365	250.310000
454	250.310000
3	250.410000
268	250.410000
604	250.510000
352	250.910000
676	251.010000
726	251.110000
599	251.210000
180	251.310000
632	251.310000
1438	251.310000
113	251.510000
206	251.710000
400	251.810000
163	252.510000
22	252.710000
68	252.910000
500	253.010000
71	253.110000
281	253.110000
597	253.410000
620	253.710000
792	253.710000
1543	253.710000
1228	253.810000
171	254.010000
829	254.110000
648	254.210000
859	254.310000
692	254.610000
9	254.910000
679	255.110000
342	255.310000
257	255.510000
449	255.610000
895	255.610000
207	255.710000
765	255.910000
1105	256.110000
564	256.210000
484	256.310000
165	256.510000
526	256.910000
360	257.010000
30	257.110000
329	257.410000
362	257.510000
1518	257.610000
1567	257.610000
657	257.710000
381	258.110000
443	258.510000
1432	258.510000
1008	258.710000
1223	258.710000
1226	258.710000
462	258.910000
1382	258.910000
1119	259.210000
1398	259.210000
1321	259.310000
23	259.610000
653	259.610000
2	259.710000
246	259.710000
116	259.910000
1593	260.310000
960	260.610000
498	260.710000
721	260.710000
818	260.810000
37	261.010000
501	261.210000
930	261.410000
1596	261.610000
746	261.810000
154	262.110000
1121	262.110000
71	262.310000
753	262.310000
1406	262.410000
63	262.510000
285	262.710000
428	262.910000
790	263.010000
803	263.210000
970	263.210000
979	263.210000
137	263.410000
1269	263.410000
298	263.610000
439	263.810000
1455	263.810000
436	263.910000
1351	263.910000
1535	264.010000
629	264.310000
1371	264.410000
1405	264.410000
29	264.510000
615	264.510000
674	265.010000
518	265.110000
1206	265.510000
1352	265.710000
201	265.810000
994	265.910000
1350	266.010000
118	266.110000
366	266.110000
6	266.210000
1195	266.310000
1027	266.510000
696	266.610000
580	267.010000
527	267.110000
914	267.110000
1157	267.110000
1324	267.110000
1547	267.110000
1072	267.310000
896	267.410000
1188	267.610000
180	267.810000
1320	267.910000
79	268.310000
601	268.410000
617	268.410000
1394	268.510000
1589	268.510000
1007	268.610000
1445	268.610000
502	268.710000
1178	268.810000
1368	268.910000
1054	269.410000
1494	269.410000
847	269.510000
1154	269.510000
1170	269.610000
422	269.710000
485	269.710000
235	269.810000
806	269.810000
1417	269.810000
1596	270.210000
1392	270.310000
881	270.510000
1049	270.610000
1483	270.610000
963	270.710000
1239	270.710000
791	270.810000
1236	271.110000
1343	271.510000
892	271.610000
1430	271.610000
953	271.710000
1364	271.710000
1190	271.910000
1230	271.910000
1557	271.910000
1118	272.010000
1399	272.010000
1278	272.110000
1351	272.210000
1433	272.210000
1449	272.210000
1473	272.310000
882	272.410000
888	272.410000
915	272.410000
1562	272.410000
1290	272.510000
1541	272.510000
946	272.710000
1201	272.810000
1079	273.210000
1144	273.310000
1318	273.310000
993	273.510000
1168	273.510000
587	273.610000
1051	273.610000
1252	273.610000
816	273.710000
976	273.810000
1183	273.810000
1274	273.810000
1330	273.810000
1250	273.910000
1270	273.910000
1074	274.210000
1488	274.210000
1067	274.310000
1497	274.310000
1558	274.310000
883	274.410000
996	274.510000
1388	274.510000
1193	274.610000
1531	274.710000
1125	274.810000
1402	274.810000
801	274.910000
1159	275.210000
1303	275.310000
1340	275.310000
1295	275.510000
1333	275.610000
1032	275.710000
992	275.910000
1395	275.910000
1298	276.110000
1366	276.110000
1409	276.110000
1459	276.210000
1291	276.610000
1460	276.710000
906	276.910000
1499	277.010000
867	277.310000
1044	277.410000
1196	277.710000
1339	277.710000
1342	277.710000
1530	277.810000
1060	277.910000
1054	278.110000
1413	278.310000
1511	278.910000
1150	279.010000
1194	279.010000
1383	279.010000
1445	279.010000
1219	279.110000
1457	279.210000
1551	279.210000
1011	279.310000
1246	279.310000
939	279.410000
1004	279.610000
1287	280.010000
926	280.110000
817	280.210000
1501	280.210000
921	280.410000
1369	280.510000
941	280.610000
1392	280.610000
1018	280.810000
819	280.910000
1148	280.910000
1200	280.910000
983	281.010000
1028	281.010000
1130	281.110000
1180	281.110000
1229	281.410000
1278	281.410000
1334	281.710000
946	281.810000
1224	281.810000
1474	281.910000
852	282.110000
1008	282.210000
1330	282.210000
961	282.410000
1485	282.410000
1473	282.610000
1456	282.810000
1562	282.810000
1116	283.010000
1220	283.110000
1239	283.110000
872	283.310000
1302	283.410000
1360	283.410000
1591	283.410000
829	283.510000
1414	283.510000
1498	283.710000
843	283.810000
1144	283.810000
1126	284.210000
1403	284.210000
1311	284.410000
814	284.510000
886	284.610000
1538	284.810000
1550	284.910000
825	285.010000
1027	285.010000
845	285.110000
885	285.710000
994	285.810000
1233	285.810000
1349	286.110000
1363	286.110000
1537	286.110000
1539	286.110000
1159	286.210000
925	286.510000
1578	286.510000
832	286.910000
1424	286.910000
981	287.010000
1413	287.310000
1246	287.510000
1128	287.610000
1407	288.010000
1551	288.010000
1232	288.110000
1421	288.110000
1478	288.110000
1387	288.710000
806	288.910000
1540	288.910000
884	289.010000
1069	289.010000
1276	289.010000
1452	289.010000
837	289.310000
1101	289.310000
803	289.510000
943	289.810000
1075	290.110000
1495	290.110000
1260	290.210000
1442	290.310000
811	291.110000
1096	291.410000
1503	291.410000
1523	291.510000
1001	291.810000
1530	291.910000
1376	292.510000
841	292.710000
1546	292.710000
1274	293.010000
1296	293.010000
1467	293.110000
932	293.410000
1137	293.610000
1572	293.610000
1023	294.210000
908	294.410000
920	294.410000
1359	294.410000
1526	294.410000
1565	294.410000
1270	294.510000
847	294.610000
1333	294.710000
1228	295.010000
1429	295.010000
1589	295.110000
1254	295.210000
1385	295.210000
1597	295.310000
1252	295.410000
1034	295.510000
1091	295.610000
1342	295.710000
1193	296.210000
888	296.310000
1502	296.310000
1377	296.410000
1431	296.510000
[truncated: 41,525 more rows]
