# Supplementary material for: Efficient Transmission of Subthreshold Signals in Complex Networks of Spiking Neurons
Source: PLoS One. 2015 Mar 23;10(3):e0121156. doi: 10.1371/journal.pone.0121156 (PMC4409401; doi:10.1371/journal.pone.0121156)
Supplement: S2 Raw Data — (TAR) [file pone.0121156.s002.tar › rp2425.txt]

858	0.210000
264	0.310000
1164	0.310000
678	0.510000
1459	0.510000
1479	0.510000
168	0.610000
10	0.710000
343	0.710000
1396	0.810000
182	1.110000
740	1.110000
437	1.210000
275	1.810000
488	1.810000
690	2.010000
1533	2.010000
530	2.110000
261	2.310000
592	2.410000
791	2.410000
446	2.610000
227	2.710000
75	2.910000
86	2.910000
316	3.010000
607	3.110000
1217	3.110000
1371	3.110000
146	3.210000
325	3.210000
1024	3.410000
394	3.510000
1325	3.510000
957	3.610000
1046	3.910000
546	4.010000
1165	4.210000
360	4.310000
710	4.510000
725	4.610000
216	4.710000
1523	4.910000
288	5.010000
1161	5.010000
48	5.210000
5	5.510000
364	5.510000
472	5.510000
403	5.810000
708	5.810000
77	6.010000
973	6.010000
92	6.210000
745	6.310000
874	6.310000
1285	6.310000
173	6.710000
88	6.810000
729	6.810000
1486	6.810000
405	7.210000
967	7.310000
165	7.410000
604	7.410000
16	7.510000
169	7.510000
809	7.810000
14	8.110000
727	8.410000
575	8.510000
730	8.710000
700	8.910000
1169	9.010000
496	9.310000
593	9.310000
76	9.510000
518	9.610000
1185	9.710000
341	9.810000
512	9.810000
719	10.010000
894	10.110000
66	10.310000
1442	10.310000
285	10.410000
1397	10.410000
11	10.710000
267	10.910000
320	10.910000
543	11.010000
307	11.310000
1280	11.310000
355	11.410000
1573	11.410000
602	11.610000
150	11.810000
889	12.010000
939	12.010000
273	12.410000
266	12.610000
570	12.710000
126	12.910000
1281	12.910000
624	13.010000
1149	13.010000
1561	13.010000
274	13.510000
796	13.510000
258	13.610000
298	13.610000
568	13.810000
819	13.810000
430	14.110000
223	14.210000
776	14.210000
622	14.410000
31	14.510000
991	14.510000
865	14.610000
1532	14.610000
470	14.710000
1273	14.710000
5	14.810000
211	14.810000
966	15.010000
1404	15.110000
242	15.210000
1375	15.210000
839	15.410000
195	15.510000
546	15.510000
636	15.710000
722	15.910000
495	16.010000
770	16.110000
1580	16.410000
973	16.510000
219	16.710000
336	16.810000
6	16.910000
97	17.210000
730	17.310000
1513	17.410000
122	17.610000
533	17.610000
641	18.010000
586	18.110000
537	18.210000
689	18.310000
1397	18.310000
98	18.410000
612	18.610000
285	18.810000
498	18.810000
280	18.910000
1225	19.210000
82	19.410000
731	19.510000
1322	19.710000
61	19.910000
1370	19.910000
951	20.110000
328	20.210000
786	20.210000
539	20.510000
1151	20.510000
474	20.610000
154	20.710000
772	20.810000
499	20.910000
655	20.910000
273	21.010000
519	21.010000
627	21.110000
20	21.210000
1549	21.210000
203	21.310000
255	21.610000
634	21.610000
1096	21.610000
230	21.710000
382	21.810000
897	21.810000
1532	22.210000
532	22.310000
99	22.410000
225	22.410000
778	22.410000
728	22.510000
563	22.610000
406	22.710000
616	22.810000
1557	22.810000
240	22.910000
1009	22.910000
1241	23.110000
1481	23.110000
718	23.210000
991	23.210000
87	23.310000
556	23.310000
180	23.410000
298	23.510000
372	23.610000
618	23.710000
93	24.010000
1423	24.010000
737	24.310000
1120	24.610000
1382	24.710000
313	25.110000
1118	25.110000
2	25.210000
684	25.510000
546	25.610000
97	26.110000
165	26.210000
863	26.210000
1019	26.210000
471	26.410000
362	26.510000
644	26.910000
76	27.110000
18	27.410000
241	27.410000
1135	27.410000
323	27.610000
734	27.710000
271	28.010000
527	28.410000
11	28.610000
1192	28.710000
954	28.810000
782	28.910000
1352	28.910000
742	29.010000
697	29.110000
941	29.210000
1519	29.310000
358	29.410000
1266	29.410000
9	29.510000
854	29.510000
557	29.710000
565	29.710000
256	29.910000
607	30.110000
798	30.110000
539	30.310000
542	30.310000
676	30.310000
44	30.510000
123	30.610000
491	30.710000
426	30.810000
229	31.010000
483	31.010000
872	31.010000
211	31.110000
475	31.110000
1300	31.210000
1065	31.310000
68	31.410000
64	31.510000
513	31.610000
53	31.810000
102	31.810000
896	31.910000
681	32.310000
862	32.610000
198	32.810000
712	33.110000
493	33.210000
687	33.310000
208	33.610000
551	33.610000
718	33.610000
1376	33.610000
265	33.810000
1421	33.810000
380	33.910000
1263	34.410000
226	34.510000
458	34.510000
546	34.810000
563	34.810000
185	35.310000
364	35.410000
570	35.410000
440	35.510000
696	35.510000
0	35.810000
76	36.010000
775	36.210000
1560	36.210000
171	36.310000
416	36.410000
1586	36.410000
509	36.510000
524	36.510000
622	36.710000
861	36.710000
995	36.710000
1339	36.710000
1409	36.710000
548	36.810000
767	37.010000
462	37.210000
1565	37.210000
618	37.910000
670	37.910000
1530	38.110000
132	38.310000
276	38.310000
385	38.310000
541	38.310000
1006	38.310000
1243	38.310000
1360	38.410000
106	38.510000
386	39.110000
1451	39.110000
59	39.210000
953	39.410000
202	39.710000
20	39.810000
1333	39.910000
619	40.210000
1389	40.210000
810	40.410000
735	40.810000
1090	40.810000
1133	40.810000
1350	40.910000
545	41.310000
515	41.410000
1267	41.510000
1486	41.710000
444	41.810000
635	42.410000
919	42.410000
1246	42.410000
796	42.610000
477	42.710000
1545	42.710000
885	42.810000
1487	42.810000
209	43.310000
390	43.310000
1256	43.510000
583	43.810000
912	43.910000
133	44.010000
561	44.110000
405	44.410000
786	44.710000
648	44.810000
722	44.810000
877	44.810000
993	44.910000
1326	44.910000
1541	45.110000
446	45.210000
896	45.310000
1259	45.410000
413	45.510000
586	45.510000
808	45.510000
1509	45.510000
692	45.610000
95	46.010000
738	46.010000
320	46.110000
468	46.110000
544	46.310000
1024	46.710000
774	46.910000
318	47.410000
1193	47.410000
1341	47.510000
942	47.610000
629	47.710000
1201	47.710000
851	47.810000
1005	47.810000
1221	48.510000
1305	48.510000
48	48.610000
1241	49.010000
106	49.210000
1402	49.510000
1335	49.710000
1458	50.110000
1568	50.110000
1044	50.410000
859	50.510000
924	50.510000
1406	50.610000
19	50.710000
1164	50.710000
1180	51.010000
542	51.110000
1270	51.110000
1409	51.410000
62	51.510000
189	51.510000
768	51.510000
1538	51.710000
51	51.910000
1287	51.910000
1424	51.910000
1431	52.010000
936	52.110000
1008	52.210000
368	52.310000
1563	52.310000
1054	52.610000
1370	52.910000
1355	53.010000
188	53.410000
995	53.510000
1543	53.510000
606	53.910000
26	54.110000
800	54.310000
573	54.410000
1264	54.410000
921	54.710000
1255	54.810000
1399	54.810000
669	54.910000
1478	55.010000
1163	55.110000
826	55.310000
1325	55.410000
1462	55.410000
1139	55.610000
326	55.810000
1146	55.910000
892	56.010000
1015	56.110000
963	56.210000
395	56.310000
1317	56.310000
938	56.410000
1124	56.410000
914	56.510000
259	56.610000
983	56.610000
1268	56.610000
1120	56.710000
1460	56.710000
552	56.910000
1401	56.910000
707	57.110000
1083	57.110000
1229	57.210000
1249	57.310000
497	57.710000
799	57.710000
1095	57.710000
888	57.910000
1419	57.910000
46	58.010000
1039	58.210000
331	58.410000
618	58.510000
1263	58.610000
1044	59.410000
1238	59.410000
1483	59.610000
1487	59.610000
1140	59.710000
266	59.810000
1430	59.910000
936	60.110000
1180	60.310000
500	60.510000
972	60.710000
527	60.810000
1468	60.810000
165	60.910000
268	60.910000
977	61.010000
1522	61.010000
494	61.110000
997	61.210000
1597	61.210000
1175	61.410000
1527	61.710000
606	61.810000
943	61.810000
1069	61.910000
469	62.210000
1222	62.210000
674	62.310000
1307	62.310000
1289	62.510000
88	62.610000
1023	62.610000
1357	62.610000
135	62.710000
1143	62.710000
877	62.910000
368	63.010000
1587	63.010000
1141	63.710000
113	63.910000
1163	64.010000
1168	64.110000
941	64.210000
899	64.410000
1511	64.610000
1477	65.210000
1310	65.410000
1583	65.410000
1329	65.510000
1551	65.510000
444	65.610000
1116	65.710000
890	65.810000
1257	65.810000
1337	65.810000
355	65.910000
888	65.910000
1078	66.210000
311	66.310000
1075	66.310000
1490	66.410000
1561	66.410000
188	66.610000
907	67.010000
173	67.210000
999	67.210000
449	67.510000
1001	67.510000
559	67.610000
931	67.710000
963	67.810000
819	68.010000
1114	68.110000
1383	68.210000
1569	68.210000
580	68.310000
1052	68.410000
352	68.510000
1317	68.510000
1354	68.710000
1158	68.910000
1387	68.910000
1533	69.010000
1062	69.210000
1384	69.310000
1576	69.410000
1242	69.510000
1591	70.010000
885	70.110000
1365	70.110000
858	70.310000
1083	70.310000
317	70.410000
1389	70.410000
362	70.610000
1440	70.610000
79	70.910000
230	71.110000
776	71.110000
1357	71.110000
1146	71.310000
933	71.710000
856	71.910000
1294	71.910000
1458	71.910000
1163	72.010000
868	72.110000
1121	72.110000
1023	72.310000
1005	72.410000
329	72.710000
1447	72.710000
1595	72.710000
1575	73.110000
1119	73.210000
492	73.310000
584	73.310000
1310	73.410000
405	73.510000
1277	73.510000
1551	73.610000
872	73.710000
1444	73.810000
862	73.910000
1117	73.910000
1474	73.910000
827	74.210000
943	74.210000
180	74.710000
981	75.010000
1352	75.010000
1367	75.010000
834	75.110000
1263	75.110000
1470	75.110000
586	75.410000
835	75.710000
883	75.710000
1220	75.710000
668	75.810000
931	75.810000
1256	75.810000
1436	75.910000
1453	76.010000
1012	76.210000
1554	76.310000
906	76.410000
1231	76.610000
1424	76.610000
1584	77.010000
1354	77.110000
1542	77.210000
811	77.310000
1251	77.310000
1548	77.410000
1172	77.610000
1226	78.110000
1389	78.110000
951	78.210000
956	78.210000
1252	78.510000
1222	78.610000
1544	78.710000
800	78.810000
1066	78.810000
1221	79.010000
1560	79.210000
1362	79.510000
1208	79.610000
1239	79.910000
820	80.210000
971	80.410000
1122	80.410000
304	80.510000
637	80.610000
1357	80.810000
73	81.010000
1415	81.210000
904	81.310000
1225	81.410000
1426	81.410000
1072	81.610000
845	81.710000
1287	81.710000
866	81.810000
804	82.010000
989	82.110000
1342	82.110000
1583	82.110000
938	82.310000
949	82.310000
209	82.810000
1596	83.010000
1489	83.210000
809	83.410000
841	83.610000
842	83.610000
1410	83.610000
584	83.710000
1097	83.710000
1441	83.810000
862	84.110000
1331	84.110000
625	84.510000
1387	84.510000
1562	84.710000
983	84.910000
1283	85.110000
1059	85.310000
1407	85.410000
1477	85.510000
761	85.610000
280	85.710000
1250	85.710000
1042	85.810000
1363	85.910000
1414	86.010000
386	86.110000
1230	86.110000
610	86.210000
1573	86.310000
137	86.410000
1555	86.610000
1312	87.210000
1189	87.410000
23	87.710000
1353	87.710000
778	88.010000
1492	88.110000
1326	88.310000
202	88.710000
1509	88.810000
1294	88.910000
1402	88.910000
85	89.010000
1329	89.010000
1109	89.110000
579	89.410000
904	89.410000
1544	89.410000
1021	89.610000
1031	89.810000
1186	89.910000
1287	90.110000
637	90.210000
872	90.410000
1587	90.410000
1188	90.510000
1598	90.510000
684	90.810000
729	90.810000
1057	90.910000
1491	90.910000
1170	91.210000
1519	91.210000
837	91.310000
38	91.510000
253	91.610000
856	91.710000
1202	91.910000
1274	92.310000
1209	92.410000
521	92.610000
1465	92.610000
1153	92.910000
1383	92.910000
959	93.210000
742	93.510000
1144	93.610000
1517	93.710000
86	94.110000
183	94.110000
1214	94.110000
1305	94.310000
445	94.510000
1233	94.510000
1521	94.710000
821	94.810000
1217	94.810000
1497	94.910000
526	95.010000
1312	95.010000
713	95.110000
922	95.110000
1010	95.110000
814	95.310000
933	95.310000
1181	95.310000
1458	95.310000
1548	95.510000
798	96.010000
1487	96.010000
812	96.610000
1323	97.010000
841	97.110000
1145	97.210000
1351	97.810000
119	97.910000
1468	98.210000
511	98.310000
843	98.610000
1220	99.010000
1394	99.010000
260	99.210000
395	99.310000
1133	99.310000
1204	99.410000
1008	99.510000
1446	99.610000
1150	99.810000
1404	99.810000
1163	99.910000
1462	99.910000
1514	100.110000
536	100.410000
304	100.510000
82	100.810000
1017	100.810000
1530	100.810000
986	101.010000
68	101.110000
941	101.210000
1260	101.310000
848	101.410000
1177	101.510000
34	101.610000
323	101.610000
1586	101.810000
679	102.210000
902	102.410000
222	102.710000
287	102.710000
1187	102.810000
1191	102.910000
383	103.010000
828	103.010000
687	103.110000
1250	103.110000
300	103.210000
1537	103.210000
365	103.410000
790	103.410000
1121	103.510000
264	103.610000
1433	103.610000
210	103.710000
1455	103.710000
116	103.810000
1132	104.010000
381	104.110000
478	104.210000
1270	104.210000
1459	104.210000
220	104.310000
441	104.510000
821	104.510000
999	104.510000
1036	104.810000
403	105.010000
86	105.410000
1192	105.410000
700	105.510000
1522	105.610000
680	106.110000
398	106.510000
897	106.610000
153	106.810000
1125	106.910000
562	107.210000
775	107.310000
965	107.310000
1088	107.410000
619	107.510000
791	107.610000
982	107.610000
683	107.910000
1010	108.310000
408	108.610000
6	108.710000
307	108.710000
719	108.710000
439	109.110000
622	109.110000
1432	109.110000
589	109.310000
78	109.610000
1422	109.610000
594	109.810000
0	110.110000
1381	110.210000
536	110.310000
1040	110.310000
1547	110.310000
1310	110.410000
690	110.510000
501	110.610000
512	110.710000
720	110.710000
1494	110.910000
1406	111.010000
1513	111.010000
646	111.210000
154	111.310000
348	111.410000
69	111.510000
264	111.810000
1335	112.010000
649	112.210000
944	112.210000
1123	112.210000
693	112.410000
807	112.410000
867	112.510000
1459	112.510000
57	112.810000
1386	112.910000
678	113.010000
347	113.410000
1349	113.510000
1478	113.810000
939	114.010000
765	114.310000
824	114.810000
514	115.110000
868	115.110000
680	115.410000
491	115.510000
1572	115.510000
66	115.710000
706	115.710000
565	115.810000
599	116.010000
826	116.010000
163	116.110000
568	116.110000
648	116.210000
1573	116.410000
600	116.510000
682	116.710000
739	116.910000
237	117.010000
310	117.110000
415	117.210000
68	117.310000
601	117.310000
439	117.410000
1121	117.410000
113	117.610000
194	117.610000
531	117.710000
1246	118.010000
81	118.110000
209	118.110000
1477	118.110000
679	118.210000
1030	118.310000
1042	118.410000
473	118.710000
501	118.810000
226	119.210000
1325	119.210000
500	119.310000
1394	119.310000
15	119.610000
348	119.610000
780	119.610000
260	120.110000
496	120.110000
793	120.110000
1203	120.310000
478	120.410000
413	120.810000
736	120.810000
506	120.910000
712	121.110000
354	121.210000
308	121.410000
381	121.410000
442	121.410000
358	121.510000
264	121.810000
892	121.810000
1427	121.910000
408	122.210000
855	122.310000
959	122.310000
664	122.410000
1043	122.410000
1483	122.510000
562	122.710000
292	122.810000
666	122.810000
789	122.810000
1410	122.810000
489	123.010000
538	123.010000
247	123.110000
356	123.110000
117	123.210000
609	123.210000
288	123.710000
547	123.710000
282	123.810000
14	123.910000
515	124.010000
199	124.310000
572	124.310000
13	124.510000
66	124.810000
470	124.810000
1066	124.810000
47	125.010000
118	125.010000
6	125.110000
629	125.110000
731	125.110000
160	125.310000
765	125.510000
808	125.710000
1013	125.710000
38	125.910000
791	125.910000
1462	126.010000
462	126.110000
681	126.110000
411	126.310000
709	126.410000
1138	126.410000
455	126.810000
556	126.810000
1305	127.010000
581	127.110000
1408	127.110000
1585	127.510000
589	127.910000
651	128.010000
792	128.010000
770	128.110000
610	128.210000
513	128.410000
580	128.410000
176	128.710000
795	129.310000
573	130.010000
726	130.310000
358	130.410000
504	130.410000
143	130.810000
179	131.010000
729	131.410000
1003	131.510000
1039	131.510000
194	131.710000
123	131.810000
753	131.810000
496	132.010000
538	132.110000
739	132.210000
649	132.410000
277	132.710000
471	132.710000
500	132.710000
1238	132.810000
220	133.210000
510	133.210000
135	133.310000
145	133.310000
357	133.310000
345	133.410000
189	133.510000
509	133.510000
196	133.610000
426	133.610000
713	133.610000
522	133.710000
583	133.710000
362	133.810000
537	133.910000
184	134.110000
154	134.210000
1550	134.310000
308	134.410000
758	134.410000
552	134.510000
2	134.710000
728	134.710000
190	134.810000
566	134.910000
1021	135.010000
756	135.210000
38	135.310000
360	135.310000
754	135.410000
604	135.510000
207	135.610000
219	135.610000
31	135.710000
636	135.810000
11	136.010000
57	136.210000
47	136.310000
355	136.510000
563	136.710000
8	136.910000
233	136.910000
1138	137.010000
230	137.110000
699	137.210000
484	137.810000
579	137.810000
1317	138.010000
554	138.510000
1591	138.710000
287	138.810000
508	138.810000
1393	139.010000
134	139.210000
1042	139.510000
123	139.610000
289	139.610000
670	139.610000
1481	140.010000
46	140.110000
96	140.110000
1572	140.110000
85	140.210000
379	140.210000
419	140.210000
194	140.410000
202	140.410000
62	140.910000
477	140.910000
56	141.010000
775	141.010000
495	141.110000
548	141.410000
383	141.510000
739	141.510000
631	141.610000
705	141.710000
296	141.910000
767	141.910000
868	142.010000
231	142.110000
418	142.110000
502	142.110000
87	142.210000
677	142.310000
2	142.810000
52	142.810000
1545	142.810000
240	142.910000
1530	142.910000
658	143.110000
126	143.210000
460	143.210000
360	143.310000
917	144.010000
361	144.710000
351	145.010000
667	145.110000
382	145.210000
278	145.310000
313	145.310000
762	145.410000
420	145.610000
754	145.610000
771	145.610000
521	145.710000
552	145.710000
1296	145.710000
727	146.010000
408	146.110000
648	146.210000
654	146.210000
287	146.310000
341	146.310000
283	146.910000
764	146.910000
159	147.110000
444	147.110000
558	147.810000
504	148.210000
456	148.310000
1218	148.510000
1566	148.510000
546	148.610000
709	148.810000
606	148.910000
1379	148.910000
162	149.310000
385	149.410000
122	149.510000
325	149.610000
628	149.810000
533	149.910000
329	150.010000
125	150.110000
725	150.110000
817	150.110000
1068	150.110000
573	150.210000
1390	150.210000
62	150.310000
773	150.410000
1106	150.510000
295	150.610000
554	150.710000
1399	150.810000
438	151.010000
129	151.510000
1250	151.610000
755	151.910000
781	151.910000
1363	151.910000
500	152.010000
22	152.610000
204	152.610000
1451	152.610000
1306	152.710000
75	152.810000
321	152.910000
491	152.910000
5	153.210000
258	153.310000
343	153.710000
818	153.810000
99	153.910000
100	153.910000
514	154.010000
680	154.010000
719	154.010000
900	154.010000
1465	154.110000
1084	154.210000
1443	154.310000
752	154.510000
538	155.010000
1177	155.210000
108	155.310000
722	155.310000
967	155.310000
654	155.710000
1355	155.710000
161	155.910000
726	155.910000
738	156.510000
417	156.610000
664	157.210000
1485	157.310000
14	157.610000
716	157.610000
1113	157.610000
1375	157.610000
339	158.010000
902	158.010000
1369	158.210000
998	158.310000
516	158.410000
1136	158.510000
176	159.110000
86	159.310000
504	159.410000
775	159.610000
1262	159.910000
983	160.010000
366	160.210000
646	160.310000
125	160.610000
1221	160.610000
295	160.810000
610	160.810000
872	160.910000
1423	160.910000
1165	161.010000
1490	161.010000
1114	161.310000
164	161.710000
411	161.710000
1147	162.310000
762	162.510000
66	162.810000
224	163.110000
59	163.210000
296	163.210000
1103	163.310000
1059	163.510000
465	163.810000
885	164.010000
1127	164.010000
788	164.110000
1477	164.410000
261	164.510000
405	164.610000
709	164.710000
336	165.010000
701	165.010000
1291	165.010000
584	165.310000
1473	165.310000
1248	165.510000
1257	166.010000
558	166.110000
795	166.310000
856	166.310000
551	166.410000
661	166.610000
318	166.910000
712	167.110000
116	167.210000
420	167.210000
1052	167.210000
19	167.410000
118	167.410000
235	167.410000
612	167.410000
945	167.510000
1428	167.610000
343	167.810000
1569	168.010000
129	168.210000
1019	168.510000
165	168.610000
545	168.710000
169	169.010000
427	169.110000
1380	169.110000
964	169.410000
386	169.610000
180	169.710000
888	169.710000
1077	169.710000
521	169.910000
288	170.010000
878	170.010000
1002	170.010000
1029	170.010000
1566	170.010000
194	170.110000
1014	170.210000
297	170.310000
317	170.310000
1284	170.310000
335	170.410000
4	170.810000
950	171.310000
803	171.410000
1243	171.410000
1426	171.510000
195	171.710000
974	171.910000
302	172.010000
1505	172.210000
1111	172.410000
1356	172.410000
915	172.510000
467	173.210000
845	173.310000
1018	173.710000
874	173.810000
64	173.910000
1327	174.110000
117	174.410000
344	174.410000
1374	174.410000
1533	174.510000
551	174.710000
630	174.910000
1561	175.010000
937	175.110000
14	175.310000
1184	175.310000
1563	175.810000
238	176.110000
22	176.510000
1235	176.610000
1019	176.810000
1432	177.010000
1460	177.410000
402	177.710000
1103	177.810000
368	178.010000
1269	178.010000
970	178.110000
60	178.210000
339	178.210000
1055	178.510000
1158	178.510000
1422	178.510000
408	178.810000
723	178.810000
1251	178.810000
194	178.910000
1069	178.910000
1485	179.210000
996	179.310000
1208	179.810000
803	179.910000
1226	180.210000
254	180.310000
1559	180.610000
1527	181.110000
977	181.510000
9	181.610000
1275	181.610000
1334	181.710000
983	181.910000
989	181.910000
1261	181.910000
1511	182.010000
732	182.110000
1420	182.210000
914	182.310000
1097	182.410000
299	182.510000
631	182.610000
1480	182.610000
380	182.710000
442	183.110000
285	183.210000
961	183.210000
1551	183.310000
1102	183.410000
649	183.510000
1351	183.510000
863	183.810000
944	183.810000
986	183.810000
1395	183.810000
1125	184.110000
898	184.210000
1224	184.410000
672	184.510000
401	184.610000
512	184.910000
344	185.010000
196	185.310000
422	185.310000
1534	185.710000
978	185.810000
146	185.910000
1249	186.310000
1510	186.310000
932	186.410000
1166	186.410000
1550	186.410000
806	186.710000
819	186.710000
1470	186.710000
879	187.210000
202	187.310000
716	187.310000
832	187.310000
159	187.410000
935	187.710000
905	187.810000
1596	187.810000
26	187.910000
1208	188.010000
1114	188.110000
1259	188.110000
1483	188.310000
208	188.610000
782	188.710000
1135	188.710000
1469	188.810000
1553	189.010000
238	189.110000
1195	189.110000
1419	189.410000
226	189.910000
463	189.910000
1059	190.110000
295	190.210000
1105	190.210000
858	190.810000
1334	190.810000
1398	190.810000
582	191.010000
871	191.010000
1505	191.310000
1216	191.410000
1562	191.410000
796	191.510000
848	191.510000
1202	191.510000
1118	191.610000
989	191.710000
815	191.810000
1058	191.910000
186	192.010000
882	192.310000
1464	192.610000
1144	192.910000
1143	193.110000
927	193.310000
1241	193.310000
1098	193.610000
1534	193.810000
1321	193.910000
81	194.010000
1290	194.110000
1366	194.410000
1545	194.510000
1199	194.610000
967	194.710000
1326	195.210000
395	195.510000
971	195.510000
1038	195.510000
1582	195.510000
1096	196.010000
184	196.110000
1316	196.210000
1526	196.210000
985	196.410000
1405	196.410000
1217	196.610000
1490	196.710000
1056	196.810000
1426	196.810000
1497	197.010000
621	197.110000
1141	197.410000
1017	197.610000
1331	197.610000
1517	197.610000
1356	198.010000
853	198.110000
941	198.110000
1428	198.110000
1590	198.210000
932	198.410000
1412	198.410000
1389	198.510000
1422	198.510000
1524	198.610000
1082	198.810000
925	198.910000
1472	198.910000
1593	198.910000
1514	199.110000
366	199.210000
1576	199.210000
819	199.310000
1128	199.310000
1458	199.310000
1383	199.510000
924	199.610000
1055	200.010000
1085	200.510000
1415	200.510000
1189	200.710000
667	200.910000
1362	201.010000
1584	201.010000
1563	201.110000
1410	201.210000
951	201.310000
1508	201.310000
1421	201.510000
1504	201.710000
1207	201.810000
1328	201.810000
1140	202.010000
1088	202.410000
188	202.610000
954	202.610000
1495	202.610000
1384	202.710000
1501	202.710000
1077	202.810000
886	202.910000
919	202.910000
1355	202.910000
1585	202.910000
881	203.010000
1305	203.010000
1222	203.110000
1332	203.110000
253	203.310000
1123	203.310000
967	203.410000
1118	203.410000
1431	203.510000
892	203.610000
888	203.710000
1262	203.710000
1546	203.810000
1408	203.910000
1242	204.010000
1503	204.310000
1042	204.410000
1321	204.610000
949	204.710000
1497	204.810000
8	205.010000
406	205.010000
1403	205.010000
1544	205.310000
1027	205.510000
1529	205.510000
842	205.810000
1169	205.810000
456	205.910000
1117	205.910000
982	206.010000
1299	206.210000
1327	206.610000
88	206.710000
932	206.910000
1592	206.910000
605	207.010000
1472	207.010000
956	207.110000
165	207.310000
645	207.310000
1598	207.310000
1505	207.510000
1316	207.610000
1342	207.810000
1582	207.910000
1177	208.110000
502	208.310000
1490	208.710000
83	208.810000
978	209.010000
1302	209.110000
1323	209.110000
1396	209.210000
575	209.310000
1056	209.310000
1166	209.310000
1286	209.510000
1107	210.110000
1099	210.210000
1487	210.210000
782	210.410000
1218	210.410000
1239	210.410000
710	210.710000
936	210.710000
1082	210.910000
886	211.010000
1191	211.010000
1435	211.010000
1341	211.110000
131	211.310000
1041	211.510000
977	211.710000
920	211.810000
700	211.910000
1060	212.110000
1271	212.110000
1538	212.210000
846	212.310000
1469	212.510000
1040	212.610000
1482	212.810000
1246	212.910000
1205	213.010000
1506	213.010000
1170	213.410000
1397	213.410000
987	213.710000
1000	213.710000
831	213.910000
949	214.110000
1171	214.110000
1475	214.110000
1022	214.310000
1123	214.510000
1002	214.610000
1055	215.210000
1251	215.210000
344	215.310000
1290	215.410000
1400	215.410000
935	215.610000
1526	215.610000
1012	215.710000
1018	215.810000
1029	215.810000
196	215.910000
1110	216.110000
1092	216.210000
1582	216.310000
1591	216.710000
1269	216.810000
1019	216.910000
1139	216.910000
1317	217.010000
1383	217.010000
1054	217.110000
1111	217.210000
900	217.510000
1188	217.810000
1577	217.810000
1579	217.910000
73	218.010000
1091	218.110000
116	218.210000
35	218.410000
855	218.410000
1267	218.510000
1550	218.510000
939	218.710000
1167	218.810000
1172	218.910000
1548	219.110000
160	219.310000
967	219.310000
805	219.510000
1023	219.610000
1207	219.810000
1273	219.810000
825	219.910000
459	220.010000
936	220.010000
909	220.310000
983	220.510000
1228	220.710000
941	221.010000
1121	221.210000
1314	221.510000
1371	221.710000
963	221.910000
1005	221.910000
1464	222.010000
1487	222.410000
988	222.510000
1411	222.510000
888	222.810000
687	222.910000
998	222.910000
1528	222.910000
188	223.110000
569	223.110000
410	223.610000
879	223.910000
434	224.010000
840	224.010000
285	224.410000
1291	224.510000
846	224.610000
1227	224.610000
1000	224.710000
1011	224.810000
416	224.910000
877	225.010000
1329	225.010000
21	225.310000
1261	225.710000
1359	225.710000
74	225.810000
1499	226.010000
586	226.310000
1184	226.510000
1057	226.810000
1091	226.810000
602	226.910000
254	227.110000
571	227.110000
1480	227.210000
1588	227.310000
796	227.410000
924	227.510000
951	227.910000
1239	227.910000
974	228.010000
1303	228.210000
839	228.610000
1344	228.810000
1394	228.810000
1492	228.810000
1265	228.910000
1522	228.910000
1135	229.510000
406	229.810000
822	230.110000
1582	230.110000
797	230.410000
1215	230.510000
1254	230.610000
100	230.810000
1231	231.010000
1355	231.110000
1103	231.310000
1523	231.310000
235	231.710000
564	232.010000
730	232.510000
1360	232.510000
338	232.610000
601	232.710000
725	232.710000
528	232.810000
744	232.810000
894	232.810000
1252	232.810000
1451	233.010000
121	233.610000
845	233.710000
960	233.710000
1531	233.710000
150	233.810000
856	233.910000
736	234.010000
1509	234.010000
840	234.110000
1059	234.210000
1382	234.210000
1573	234.310000
320	234.610000
745	234.910000
1199	235.010000
130	235.110000
611	235.310000
569	235.610000
1516	235.610000
586	235.710000
1224	235.910000
1491	235.910000
426	236.010000
553	236.010000
1183	236.010000
536	236.310000
788	236.610000
532	236.710000
420	236.810000
49	237.310000
817	237.310000
1184	237.410000
58	237.610000
1117	237.810000
550	237.910000
1256	238.210000
1454	238.310000
749	238.410000
191	238.510000
2	238.610000
1028	238.610000
1276	238.610000
1288	238.710000
823	238.810000
1534	239.010000
893	239.110000
377	239.310000
718	239.310000
876	239.310000
446	239.410000
160	239.510000
1483	239.510000
349	239.710000
1301	239.710000
1344	239.710000
535	239.810000
854	239.810000
186	240.210000
633	240.310000
661	240.410000
76	240.610000
249	240.810000
240	241.010000
170	241.410000
469	241.410000
470	241.710000
1215	241.810000
264	241.910000
24	242.110000
731	242.310000
1114	242.310000
1124	242.310000
1255	242.410000
1320	242.510000
408	242.610000
1000	242.710000
699	243.110000
570	243.210000
63	243.310000
155	243.310000
688	243.310000
1228	243.410000
57	243.610000
870	243.610000
1481	243.810000
944	243.910000
1488	244.010000
468	244.210000
837	244.210000
1509	244.210000
258	244.310000
406	244.310000
888	244.310000
1116	244.310000
379	244.410000
988	244.610000
602	244.810000
98	244.910000
996	244.910000
192	245.110000
774	245.110000
798	245.110000
851	245.110000
118	245.210000
615	245.210000
190	245.310000
686	245.510000
912	245.810000
1169	245.910000
241	246.010000
743	246.010000
665	246.210000
1001	246.210000
642	246.810000
80	246.910000
362	246.910000
667	246.910000
605	247.110000
1340	247.110000
1011	247.310000
573	247.610000
589	247.910000
918	247.910000
303	248.010000
139	248.110000
294	248.310000
326	248.410000
544	248.510000
672	248.510000
88	248.610000
440	248.610000
810	248.710000
306	249.010000
559	249.010000
287	249.210000
547	249.210000
1453	249.210000
691	249.310000
336	249.410000
130	249.510000
1271	249.610000
1421	249.810000
423	250.110000
375	250.510000
411	250.610000
859	250.710000
320	250.810000
598	251.010000
644	251.010000
374	251.110000
748	251.210000
184	251.310000
701	251.410000
731	251.410000
648	251.810000
1228	251.810000
650	252.010000
1496	252.310000
255	252.710000
502	252.910000
1188	252.910000
508	253.110000
738	253.210000
90	253.410000
704	253.410000
252	253.610000
181	253.710000
461	253.710000
424	253.810000
615	253.810000
698	253.810000
328	254.010000
410	254.010000
10	254.110000
752	254.210000
772	254.310000
773	254.810000
1126	254.910000
469	255.010000
684	255.110000
60	255.210000
499	255.410000
1016	255.410000
286	255.510000
745	255.610000
800	255.710000
712	255.910000
260	256.110000
719	256.210000
754	256.210000
196	256.410000
448	256.410000
795	256.510000
325	256.710000
528	256.710000
303	256.810000
945	256.810000
496	257.010000
697	257.510000
1270	257.510000
620	258.210000
536	258.410000
1204	258.710000
72	259.610000
980	259.610000
366	259.710000
538	259.710000
740	259.710000
667	259.810000
700	260.010000
626	260.110000
431	260.210000
775	260.210000
767	260.310000
102	260.410000
484	260.410000
551	260.510000
512	260.610000
315	260.710000
673	260.710000
360	260.810000
902	260.810000
1391	260.810000
95	260.910000
285	260.910000
774	260.910000
1355	260.910000
769	261.110000
568	261.210000
23	261.310000
[truncated: 50,551 more rows]
