# Supplementary material for: Efficient Transmission of Subthreshold Signals in Complex Networks of Spiking Neurons
Source: PLoS One. 2015 Mar 23;10(3):e0121156. doi: 10.1371/journal.pone.0121156 (PMC4409401; doi:10.1371/journal.pone.0121156)
Supplement: S2 Raw Data — (TAR) [file pone.0121156.s002.tar › rp2650.txt]

1506	0.410000
306	0.510000
751	0.510000
71	0.810000
705	1.010000
776	1.010000
597	1.110000
19	1.710000
399	1.710000
919	1.810000
538	1.910000
1207	2.110000
1422	2.110000
734	2.610000
78	2.710000
386	2.710000
1155	2.710000
1225	2.810000
824	2.910000
1393	2.910000
1459	3.110000
692	3.210000
942	3.210000
1475	3.210000
866	3.310000
1362	3.310000
1229	3.510000
833	3.610000
418	3.810000
1374	3.810000
1185	4.010000
865	4.110000
947	4.110000
429	4.310000
1092	4.410000
1454	4.410000
246	4.610000
1279	5.010000
1099	5.210000
1489	5.310000
1544	5.310000
1551	5.410000
124	5.510000
641	5.610000
1210	5.710000
816	5.810000
925	5.810000
479	6.010000
1115	6.110000
44	6.210000
1015	6.210000
136	6.310000
763	6.310000
826	6.510000
1541	6.810000
907	6.910000
796	7.010000
1254	7.010000
674	7.310000
1049	7.310000
1066	7.410000
927	7.510000
691	7.610000
1119	7.610000
528	7.910000
1085	7.910000
1290	7.910000
368	8.210000
1462	8.210000
249	8.510000
894	8.610000
280	8.810000
928	8.810000
751	8.910000
804	8.910000
975	9.310000
1403	9.610000
8	9.710000
736	9.910000
1121	9.910000
1575	10.110000
386	10.410000
1591	10.410000
998	10.510000
931	10.610000
1238	10.710000
1264	11.010000
86	11.310000
649	11.410000
787	11.410000
1108	11.410000
1298	11.510000
482	11.710000
1427	11.710000
18	11.810000
893	11.810000
436	12.010000
343	12.210000
1196	12.210000
1423	12.210000
749	12.310000
1025	12.510000
1308	12.510000
1391	12.610000
721	12.710000
942	12.710000
1244	12.710000
1200	12.810000
305	13.010000
251	13.310000
919	13.310000
694	13.410000
1424	13.510000
126	13.610000
175	13.710000
167	13.810000
1191	14.010000
1553	14.110000
1465	14.610000
814	14.710000
1003	14.710000
496	14.810000
1562	14.810000
737	14.910000
1300	14.910000
1035	15.010000
149	15.110000
461	15.210000
967	15.210000
1193	15.310000
1147	15.510000
400	15.610000
853	15.610000
1081	15.810000
916	16.110000
437	16.310000
823	16.310000
129	16.510000
1429	16.510000
1105	16.710000
1333	16.710000
414	16.810000
1043	17.010000
583	17.210000
735	17.510000
983	17.510000
68	17.610000
725	17.610000
1139	17.610000
429	17.910000
1243	18.010000
683	18.110000
761	18.110000
430	18.210000
221	18.310000
782	18.510000
1129	18.610000
1218	18.610000
121	18.810000
1183	18.810000
871	18.910000
1263	19.210000
954	19.310000
1164	19.310000
1250	19.310000
1398	19.410000
1396	19.610000
465	19.910000
913	20.010000
578	20.210000
1554	20.210000
889	20.410000
781	20.510000
1590	20.510000
336	21.010000
821	21.010000
1503	21.010000
1365	21.310000
1285	21.410000
396	21.710000
743	21.910000
1255	22.110000
1535	22.710000
1192	22.910000
1581	22.910000
189	23.110000
1079	23.310000
837	23.410000
1573	23.510000
967	23.710000
1174	23.710000
1387	23.710000
968	23.810000
1298	23.810000
1423	23.910000
1515	24.110000
119	24.310000
1123	24.310000
511	24.510000
1584	24.610000
355	25.010000
964	25.110000
556	25.310000
1432	25.310000
207	25.610000
732	25.610000
845	25.610000
91	25.710000
1323	25.810000
938	25.910000
947	25.910000
1278	25.910000
139	26.010000
1498	26.010000
1346	26.110000
859	26.310000
641	26.510000
56	26.610000
1336	26.610000
1141	26.810000
1241	26.810000
1088	26.910000
0	27.110000
58	27.210000
1203	27.210000
1506	27.710000
575	27.810000
111	27.910000
1176	27.910000
175	28.010000
688	28.410000
763	28.510000
564	28.610000
1452	28.610000
739	28.810000
1284	28.810000
979	29.010000
1530	29.110000
121	29.210000
222	29.310000
1533	29.310000
1446	29.510000
1521	29.610000
1411	29.910000
487	30.010000
1165	30.010000
835	30.110000
941	30.110000
1371	30.110000
819	30.310000
981	30.310000
1560	30.510000
790	30.710000
988	30.710000
1013	30.710000
1319	30.710000
18	30.910000
987	30.910000
1037	31.010000
617	31.110000
1451	31.210000
171	31.310000
1036	31.610000
98	31.710000
1518	31.710000
932	31.810000
1257	31.810000
1410	31.810000
63	31.910000
842	32.010000
950	32.310000
962	32.710000
1574	32.910000
1175	33.010000
342	33.310000
949	33.410000
65	33.510000
902	33.510000
152	33.710000
916	33.710000
1270	33.710000
1154	34.010000
1168	34.010000
813	34.210000
1249	34.410000
1178	34.510000
38	34.810000
355	34.810000
816	35.210000
762	35.310000
1447	35.310000
377	35.510000
253	35.610000
849	35.610000
497	35.710000
1466	35.810000
1556	36.110000
1282	36.410000
978	36.510000
447	36.610000
731	36.810000
1071	36.810000
1271	37.410000
863	37.610000
645	37.810000
1130	38.010000
476	38.110000
23	38.210000
977	38.210000
1334	38.610000
557	38.710000
1515	38.810000
644	38.910000
1451	39.010000
191	39.210000
1554	39.410000
22	39.910000
192	39.910000
1102	40.010000
576	40.110000
728	40.110000
1201	40.410000
853	40.510000
1480	41.110000
21	41.210000
298	41.310000
197	41.410000
788	41.610000
1359	41.610000
622	41.710000
945	42.010000
505	42.210000
959	42.210000
1046	42.210000
697	42.310000
1536	42.310000
1332	42.410000
527	42.610000
748	42.710000
468	42.810000
38	43.010000
964	43.010000
865	43.710000
636	43.810000
377	44.010000
478	44.110000
1074	44.210000
355	44.310000
1002	44.310000
901	44.510000
1156	44.510000
1242	44.710000
1038	44.810000
922	45.010000
1467	45.110000
443	45.410000
1366	45.510000
689	45.910000
1519	45.910000
83	46.010000
1273	46.010000
640	46.310000
1532	46.610000
650	46.810000
359	46.910000
903	47.310000
1513	47.510000
940	47.710000
1485	47.710000
572	47.810000
226	48.010000
1117	48.010000
1477	48.210000
907	48.310000
249	48.410000
1181	48.410000
1244	48.410000
1297	48.510000
86	48.610000
1048	48.710000
305	48.910000
704	49.010000
1217	49.110000
203	49.210000
730	49.210000
330	49.410000
320	49.510000
1112	49.710000
1533	49.810000
1026	49.910000
1282	50.110000
701	50.210000
98	50.310000
582	50.310000
578	50.410000
139	50.510000
1018	50.710000
1410	50.710000
172	50.910000
1167	50.910000
661	51.110000
198	51.610000
505	51.610000
713	51.610000
140	51.710000
95	51.810000
396	51.810000
532	51.810000
688	51.810000
1243	51.810000
1548	51.810000
739	52.010000
826	52.010000
1300	52.310000
1303	52.410000
222	52.510000
461	52.510000
690	52.510000
885	52.510000
1020	52.510000
35	52.610000
300	52.910000
1329	53.110000
1561	53.210000
837	53.310000
345	53.410000
812	53.710000
562	53.810000
61	54.710000
257	54.710000
1381	54.710000
520	54.910000
59	55.010000
127	55.010000
1399	55.310000
51	55.410000
242	55.510000
1203	55.610000
1411	55.910000
46	56.010000
1274	56.010000
647	56.110000
1145	56.110000
1149	56.310000
997	56.410000
386	56.510000
1176	56.510000
12	56.610000
402	56.610000
708	56.610000
900	56.710000
595	56.910000
905	56.910000
195	57.110000
363	57.110000
572	57.410000
1333	57.410000
1297	57.510000
1449	57.510000
715	57.710000
100	57.910000
1436	57.910000
1262	58.210000
70	58.310000
388	58.310000
1480	58.710000
463	58.810000
1049	59.010000
730	59.110000
401	59.210000
1177	59.210000
713	59.510000
1292	59.510000
660	59.610000
550	59.910000
461	60.110000
460	60.310000
74	60.710000
247	61.110000
1408	61.110000
1599	61.210000
295	61.310000
1479	61.310000
1200	61.410000
211	61.710000
813	61.710000
387	61.810000
223	61.910000
390	61.910000
731	61.910000
1102	62.010000
946	62.110000
568	62.210000
848	62.210000
1471	62.210000
1247	62.310000
360	62.610000
865	62.710000
949	62.710000
1533	62.710000
291	62.810000
253	63.310000
262	63.510000
964	63.610000
1371	63.710000
1079	63.810000
955	63.910000
1410	64.010000
1424	64.010000
58	64.310000
272	64.310000
595	64.310000
160	64.410000
243	64.410000
502	64.610000
1460	64.710000
916	64.910000
785	65.010000
1080	65.110000
953	65.210000
1053	65.410000
1254	65.510000
392	65.610000
1336	65.710000
650	65.910000
722	65.910000
52	66.110000
1273	66.210000
196	66.510000
278	66.610000
434	66.710000
1149	66.910000
1407	67.010000
1122	67.410000
1567	67.410000
1262	67.510000
768	67.610000
830	67.810000
1467	67.810000
279	67.910000
1576	67.910000
29	68.010000
1469	68.010000
1379	68.110000
76	68.210000
429	68.310000
209	68.410000
1033	68.610000
147	68.710000
979	68.710000
653	68.910000
531	69.510000
456	69.610000
1264	69.610000
1192	69.910000
536	70.210000
155	70.410000
1250	70.510000
285	70.710000
437	70.810000
409	71.010000
1018	71.010000
1538	71.010000
383	71.110000
1280	71.110000
142	71.410000
792	71.410000
1471	71.410000
1422	71.510000
1078	71.710000
1527	71.910000
168	72.210000
535	72.310000
335	72.510000
492	72.610000
654	72.610000
681	72.610000
1116	72.610000
1484	72.910000
341	73.010000
708	73.210000
1236	73.310000
331	73.610000
427	73.610000
463	73.810000
368	74.010000
1183	74.010000
174	74.110000
425	74.110000
690	74.110000
153	74.210000
374	74.210000
1340	74.410000
546	74.910000
932	75.010000
12	75.110000
1177	75.110000
1159	75.210000
571	75.310000
720	75.310000
721	75.310000
1276	75.310000
81	75.610000
218	75.610000
982	75.610000
1014	75.710000
256	75.910000
221	76.010000
482	76.010000
992	76.010000
817	76.210000
232	76.310000
340	76.510000
906	77.010000
336	77.110000
396	77.110000
1082	77.110000
1085	77.110000
1187	77.110000
1216	77.310000
1426	77.310000
197	77.610000
246	77.810000
276	77.810000
1179	77.910000
518	78.010000
1503	78.710000
548	78.810000
883	78.810000
983	79.210000
169	79.310000
1525	79.610000
361	79.810000
1439	80.110000
324	80.310000
322	80.410000
694	80.510000
469	80.610000
802	80.710000
528	80.910000
530	81.010000
489	81.510000
597	81.510000
688	81.510000
965	81.510000
335	81.610000
578	81.610000
481	81.910000
1255	81.910000
1443	81.910000
194	82.210000
64	82.410000
224	82.410000
596	82.410000
216	82.710000
458	83.010000
953	83.210000
881	83.510000
997	83.510000
1388	83.510000
495	83.810000
870	83.810000
1333	83.810000
705	84.210000
867	84.210000
247	84.310000
328	84.310000
102	84.410000
1474	84.610000
993	84.710000
330	84.910000
1307	85.410000
1401	85.410000
1085	85.510000
336	85.610000
159	85.910000
1001	85.910000
1041	86.010000
16	86.110000
555	86.410000
660	86.410000
305	86.510000
704	86.510000
676	86.710000
1492	86.710000
759	87.110000
1081	87.110000
796	87.210000
317	87.310000
709	87.310000
80	87.410000
392	87.410000
677	87.410000
263	87.910000
525	88.210000
60	88.310000
1450	88.410000
332	88.710000
1570	88.710000
1486	88.810000
1218	89.110000
1586	89.110000
603	89.210000
817	89.210000
1513	89.210000
1308	89.410000
226	89.510000
1438	89.510000
746	89.710000
31	89.810000
717	89.910000
1298	90.010000
1250	90.110000
1399	90.410000
1417	90.510000
1548	90.510000
75	90.610000
475	90.610000
1475	90.910000
170	91.410000
1344	91.410000
185	91.510000
954	91.610000
2	91.710000
591	91.710000
433	91.810000
1207	92.010000
1512	92.010000
916	92.110000
88	92.410000
1220	92.510000
97	92.610000
247	92.610000
1461	92.610000
558	92.810000
1185	92.810000
1433	92.810000
455	92.910000
940	92.910000
1211	93.110000
167	93.310000
1283	93.310000
1566	93.310000
1418	93.710000
437	94.110000
487	94.210000
914	94.210000
473	94.310000
1558	94.710000
1300	94.810000
1202	94.910000
171	95.010000
1073	95.110000
337	95.310000
693	95.510000
704	95.510000
1492	95.510000
232	95.810000
361	95.910000
1264	95.910000
1589	96.110000
773	96.410000
1597	96.510000
751	96.710000
720	96.910000
884	96.910000
233	97.010000
752	97.210000
134	97.310000
528	97.310000
694	97.310000
211	97.410000
386	97.410000
1044	97.510000
353	97.610000
527	97.910000
687	97.910000
621	98.010000
808	98.010000
387	98.210000
448	98.410000
344	98.810000
1256	98.810000
1540	99.110000
935	99.410000
635	99.510000
1512	99.510000
545	99.610000
1090	99.810000
965	99.910000
8	100.110000
1067	100.110000
1419	100.210000
896	100.310000
522	100.410000
1247	100.410000
1381	100.710000
1452	101.110000
1164	101.210000
1557	101.310000
1460	101.710000
836	101.810000
1011	101.810000
1449	101.810000
1190	101.910000
0	102.110000
214	102.210000
569	102.410000
478	102.510000
526	102.610000
1102	102.710000
1299	102.710000
149	102.810000
1223	102.910000
591	103.410000
1182	103.510000
489	103.610000
1538	103.610000
876	103.710000
1574	103.810000
283	103.910000
1361	104.110000
490	104.210000
92	104.310000
1003	104.310000
1198	104.310000
790	104.410000
973	104.410000
523	104.610000
1506	104.610000
795	104.710000
957	104.910000
233	105.010000
269	105.110000
512	105.110000
600	105.410000
766	105.410000
357	105.710000
969	105.710000
1521	105.710000
115	105.810000
1274	105.910000
1490	106.210000
33	106.310000
1360	106.310000
1539	106.310000
129	106.710000
918	106.910000
298	107.010000
419	107.010000
162	107.110000
218	107.210000
686	107.310000
992	107.310000
242	107.510000
1586	107.510000
1391	107.610000
1083	107.710000
1253	107.810000
321	108.010000
19	108.110000
1585	108.110000
441	108.210000
457	108.410000
371	108.610000
1021	108.710000
629	109.010000
1051	109.810000
1421	109.910000
519	110.210000
1323	110.210000
310	110.310000
1291	110.310000
1542	110.510000
211	110.610000
1447	111.110000
253	111.210000
805	111.310000
820	111.910000
279	112.210000
876	112.210000
874	112.310000
1102	112.310000
247	112.410000
924	112.510000
571	112.910000
593	112.910000
766	113.010000
1133	113.210000
332	113.710000
512	113.710000
856	113.710000
1489	113.810000
350	114.010000
376	114.110000
801	114.210000
1373	114.310000
417	114.410000
1384	114.410000
1438	114.410000
708	114.510000
423	114.810000
1216	114.910000
1222	115.010000
1596	115.210000
255	115.310000
946	115.310000
559	115.410000
1597	115.810000
1498	116.210000
1584	116.210000
936	116.410000
396	116.810000
1281	116.810000
71	117.010000
1233	117.110000
1306	117.110000
1317	117.110000
1415	117.110000
103	117.310000
386	117.510000
557	117.510000
153	117.710000
1034	117.710000
1196	117.710000
657	117.810000
1180	117.810000
383	117.910000
1063	117.910000
691	118.210000
1143	118.210000
542	118.410000
1047	118.510000
953	118.610000
1098	118.710000
1359	118.710000
1595	118.910000
1256	119.010000
1136	119.110000
605	119.210000
871	119.310000
1476	119.510000
1160	119.710000
1364	119.810000
1585	119.910000
60	120.010000
295	120.010000
338	120.410000
1003	120.510000
1347	120.610000
253	120.810000
1145	120.810000
275	121.010000
347	121.010000
678	121.010000
759	121.010000
506	121.110000
91	121.210000
1490	121.210000
685	121.410000
1454	121.510000
530	121.610000
1099	121.710000
367	122.010000
72	122.210000
1004	122.210000
1344	122.210000
679	122.310000
121	122.410000
1216	122.410000
343	122.510000
361	122.610000
1138	122.810000
127	122.910000
942	123.010000
1445	123.010000
183	123.110000
789	123.210000
1420	123.210000
12	123.310000
138	123.410000
502	123.410000
1176	123.510000
720	123.810000
181	123.910000
1200	123.910000
945	124.010000
935	124.110000
1062	124.110000
1158	124.110000
1319	124.110000
1394	124.410000
543	124.710000
1457	124.910000
913	125.110000
1106	125.110000
36	125.210000
1556	125.210000
1180	125.510000
803	126.110000
846	126.110000
531	126.310000
769	126.410000
990	126.510000
596	126.610000
22	126.810000
447	127.010000
744	127.110000
504	127.310000
287	127.510000
562	127.510000
1304	127.510000
1476	127.510000
1142	127.710000
628	127.810000
1310	128.010000
1513	128.010000
503	128.110000
551	128.510000
1595	128.510000
48	128.610000
1245	128.810000
5	129.110000
1092	129.210000
1107	129.210000
1549	129.210000
616	129.310000
91	129.510000
1290	129.610000
307	129.710000
78	129.810000
237	129.810000
82	129.910000
378	129.910000
1201	130.010000
848	130.210000
1008	130.210000
578	130.310000
1252	130.510000
707	130.710000
533	130.810000
1076	130.910000
228	131.010000
1491	131.010000
540	131.210000
784	131.210000
1588	131.210000
27	131.310000
1523	131.410000
1344	131.510000
1139	131.810000
95	131.910000
766	132.110000
212	132.210000
262	132.710000
895	132.810000
36	133.010000
623	133.110000
888	133.110000
550	133.210000
181	133.410000
781	133.410000
612	133.510000
147	133.610000
1493	134.110000
499	134.210000
1445	134.210000
1077	134.310000
828	134.610000
1170	134.610000
1346	134.610000
1551	134.810000
1171	135.010000
163	135.110000
168	135.310000
860	135.310000
1033	135.310000
115	135.410000
1134	135.510000
50	135.810000
1035	136.010000
156	136.210000
1250	136.310000
1024	136.410000
189	136.510000
250	136.510000
317	136.610000
1070	136.810000
1079	136.810000
1384	137.010000
1063	137.110000
1583	137.110000
1018	137.210000
1231	137.210000
582	137.410000
919	137.510000
1207	137.510000
1498	137.710000
256	137.910000
620	138.010000
1335	138.010000
559	138.110000
177	138.210000
1188	138.210000
271	138.410000
1023	138.510000
1272	138.610000
37	138.810000
1049	138.910000
1251	139.110000
842	139.410000
188	139.510000
875	139.810000
1199	139.910000
843	140.010000
176	140.210000
1474	140.210000
416	140.310000
204	140.410000
252	140.510000
926	140.510000
1588	140.610000
1040	140.810000
1274	140.810000
209	141.310000
721	141.310000
1039	141.610000
1046	141.610000
1292	141.910000
687	142.010000
909	142.210000
1450	142.310000
292	142.510000
1010	142.610000
1519	142.610000
1042	142.710000
1543	142.810000
1581	143.110000
730	143.310000
822	143.310000
355	143.410000
448	143.410000
457	143.410000
194	143.710000
696	143.710000
403	143.810000
1320	143.810000
52	143.910000
112	143.910000
264	143.910000
347	144.210000
683	144.610000
137	145.110000
192	145.110000
173	145.410000
1329	145.410000
1114	145.610000
269	146.110000
584	146.110000
405	146.210000
879	146.210000
1027	146.310000
757	146.710000
793	146.710000
1075	146.710000
1050	146.910000
561	147.010000
472	147.210000
639	147.310000
679	147.410000
980	147.510000
1484	147.510000
498	147.610000
855	147.610000
634	147.710000
1276	147.910000
1522	147.910000
145	148.110000
1162	148.210000
411	148.310000
47	148.410000
330	148.510000
1123	148.810000
555	149.110000
808	149.110000
1358	149.110000
353	149.210000
1230	149.210000
320	149.410000
356	149.410000
865	149.710000
1004	149.710000
650	149.810000
942	149.810000
1092	149.810000
1337	149.910000
670	150.010000
656	150.210000
550	150.410000
763	150.510000
1577	150.510000
376	150.610000
724	150.710000
795	150.910000
1198	150.910000
499	151.010000
1516	151.010000
491	151.110000
1177	151.110000
214	151.310000
557	151.410000
250	151.510000
997	152.110000
1454	152.110000
172	152.210000
7	152.310000
588	152.310000
314	152.510000
975	152.510000
1042	152.510000
1381	152.510000
1302	152.810000
1465	152.810000
148	153.210000
956	153.210000
287	153.610000
471	153.610000
506	153.610000
1261	153.610000
1151	153.710000
1457	153.710000
402	153.910000
543	153.910000
951	153.910000
814	154.010000
481	154.410000
526	154.410000
242	154.610000
844	154.610000
318	154.710000
1342	154.910000
33	155.010000
1049	155.010000
1474	155.010000
823	155.110000
281	155.410000
497	155.510000
1506	155.510000
858	155.610000
372	156.010000
1133	156.010000
726	156.110000
955	156.110000
460	156.310000
119	156.410000
1123	156.410000
95	156.810000
913	156.810000
992	157.010000
1523	157.010000
461	157.210000
594	157.310000
1398	157.310000
448	157.410000
5	157.810000
810	157.810000
200	157.910000
1391	157.910000
92	158.010000
1319	158.010000
1309	158.410000
932	158.510000
110	158.610000
364	158.610000
1584	158.610000
831	158.810000
1181	158.810000
1421	158.810000
1519	158.810000
677	158.910000
850	158.910000
145	159.010000
804	159.110000
1227	159.110000
240	159.210000
322	159.310000
916	159.510000
825	159.610000
868	159.610000
361	159.710000
1231	159.810000
79	159.910000
660	159.910000
150	160.310000
489	160.310000
376	160.810000
1144	160.810000
528	160.910000
70	161.010000
533	161.010000
747	161.110000
31	161.410000
1103	162.010000
202	162.110000
1547	162.110000
193	162.210000
756	162.410000
393	162.710000
360	162.910000
1201	162.910000
369	163.010000
86	163.210000
1290	163.210000
234	163.410000
823	163.710000
1410	163.710000
241	163.910000
908	163.910000
1424	164.010000
180	164.110000
839	164.110000
1229	164.210000
1422	164.310000
509	164.410000
687	164.410000
1525	164.610000
597	164.910000
445	165.010000
728	165.010000
1232	165.010000
303	165.210000
1259	165.310000
1496	165.310000
987	165.410000
1598	165.410000
34	165.510000
815	165.710000
1350	165.710000
328	165.810000
158	165.910000
211	165.910000
806	165.910000
1305	166.010000
1070	166.210000
1322	166.210000
975	166.310000
1539	166.310000
951	166.410000
1517	166.410000
1541	166.510000
122	166.610000
1101	166.610000
677	166.710000
915	166.810000
555	166.910000
1247	167.310000
541	167.610000
1048	167.610000
605	167.810000
994	167.810000
611	168.010000
1571	168.910000
386	169.010000
498	169.110000
565	169.210000
926	169.310000
1092	169.410000
795	169.610000
1146	169.810000
959	169.910000
365	170.010000
568	170.110000
1137	170.210000
251	170.310000
275	170.310000
607	170.410000
1310	170.410000
1488	170.410000
1307	170.510000
144	170.610000
833	170.610000
638	170.710000
1285	170.810000
706	171.010000
526	171.110000
1407	171.110000
295	171.710000
912	171.710000
416	171.910000
933	172.010000
77	172.410000
468	172.710000
1096	172.810000
711	173.010000
1104	173.010000
1292	173.110000
1598	173.110000
1559	173.210000
1168	173.310000
463	173.510000
1296	173.610000
596	173.810000
1260	174.010000
491	174.310000
74	174.410000
1151	174.410000
1460	174.510000
1211	174.910000
1174	175.110000
655	175.210000
907	175.610000
150	175.710000
541	175.710000
252	176.410000
949	176.510000
1176	176.610000
469	176.810000
774	176.810000
1496	176.810000
131	177.410000
340	177.510000
917	177.810000
1548	177.910000
897	178.010000
909	178.010000
1232	178.010000
1498	178.110000
1269	178.310000
514	178.410000
913	178.410000
833	178.510000
923	178.510000
444	178.610000
852	178.610000
622	178.710000
1509	178.710000
1142	178.810000
116	179.010000
568	179.110000
194	179.210000
724	179.210000
719	179.310000
1245	179.310000
1450	179.410000
686	179.910000
1482	179.910000
1507	180.010000
1155	180.110000
427	180.410000
554	180.510000
628	180.510000
1416	180.510000
1160	180.610000
261	180.910000
1192	181.110000
1481	181.110000
1337	181.310000
1487	181.310000
1571	181.310000
464	181.410000
1290	181.510000
790	181.610000
491	181.710000
831	181.710000
1005	181.810000
400	181.910000
802	182.010000
1318	182.110000
703	182.210000
839	182.410000
1103	182.810000
749	183.010000
577	183.110000
1190	183.310000
471	183.510000
849	183.510000
788	183.610000
1411	183.910000
1176	184.110000
524	184.310000
1536	184.310000
60	184.410000
459	184.510000
1295	184.610000
757	184.810000
106	185.110000
612	185.310000
914	185.510000
336	186.010000
816	186.010000
870	186.010000
922	186.010000
1298	186.210000
909	186.310000
1548	186.310000
31	186.610000
444	187.010000
803	187.210000
278	187.410000
204	187.510000
117	187.610000
512	187.710000
699	187.710000
1155	187.710000
840	187.810000
1123	188.010000
547	188.110000
241	188.510000
1440	188.610000
632	188.810000
1419	188.810000
528	189.110000
1015	189.110000
154	189.210000
810	189.310000
1236	189.310000
1485	189.410000
251	189.510000
141	189.710000
1191	189.710000
759	190.010000
750	190.110000
113	190.310000
352	190.510000
812	190.610000
842	190.610000
1200	190.610000
667	190.710000
1483	191.210000
1097	191.310000
705	191.710000
183	191.810000
238	192.010000
938	192.010000
1318	192.010000
1017	192.110000
717	192.210000
1263	192.310000
1113	192.410000
627	192.710000
678	192.710000
867	192.810000
1310	192.810000
954	192.910000
111	193.010000
1136	193.110000
529	193.510000
1402	193.610000
62	193.710000
507	193.710000
263	193.910000
130	194.110000
1396	194.510000
1558	194.510000
1149	194.710000
1235	194.710000
401	194.810000
984	194.810000
738	194.910000
125	195.010000
1577	195.010000
950	195.110000
809	195.210000
783	195.410000
755	195.510000
1201	195.710000
981	195.910000
1595	196.110000
332	196.210000
582	196.310000
301	196.410000
315	196.510000
541	196.510000
1125	196.910000
455	197.010000
261	197.110000
1072	197.410000
296	197.510000
386	197.510000
1399	197.510000
1355	197.610000
1578	197.710000
271	197.910000
538	197.910000
87	198.010000
418	198.010000
643	198.010000
632	198.410000
1319	198.610000
651	198.910000
931	198.910000
196	199.110000
1266	199.610000
715	199.810000
932	199.810000
108	200.010000
1044	200.010000
519	200.110000
1265	200.110000
7	200.310000
1315	200.510000
1161	200.810000
1127	201.010000
226	201.310000
378	201.510000
406	201.510000
514	201.510000
777	201.510000
21	201.710000
703	201.910000
745	201.910000
58	202.210000
598	202.210000
675	202.210000
1378	202.210000
1474	202.210000
204	202.710000
746	202.810000
938	202.810000
440	202.910000
1539	203.010000
71	203.210000
497	203.410000
1255	203.510000
1312	203.510000
950	203.610000
1451	203.610000
448	204.110000
1417	204.110000
254	204.310000
998	204.410000
625	204.510000
925	204.510000
1510	204.510000
462	204.710000
487	204.910000
530	204.910000
933	204.910000
939	204.910000
902	205.010000
1137	205.010000
151	205.110000
1223	205.210000
421	205.310000
584	205.310000
1244	205.310000
1362	205.410000
552	205.610000
764	206.010000
815	206.010000
219	206.310000
905	206.410000
1112	206.610000
1401	206.610000
1382	206.710000
41	206.810000
1081	206.810000
1168	206.810000
1454	207.110000
1560	207.110000
116	207.210000
175	207.310000
430	207.410000
924	207.410000
991	207.410000
1020	207.510000
1447	207.610000
62	207.810000
431	208.010000
931	208.010000
136	208.310000
979	208.410000
1135	208.510000
1344	208.710000
376	208.810000
1416	208.810000
1186	209.010000
1431	209.010000
680	209.310000
1062	209.310000
292	209.610000
1219	209.610000
987	209.810000
1152	209.910000
1000	210.110000
580	210.310000
828	210.510000
351	210.610000
1042	210.910000
753	211.010000
1397	211.110000
103	211.310000
1364	211.310000
1161	211.410000
656	211.510000
357	211.610000
1106	211.710000
388	211.910000
1204	212.110000
70	212.210000
1308	212.210000
204	212.310000
244	212.410000
660	212.510000
605	212.810000
1098	212.910000
369	213.210000
972	213.510000
119	213.610000
1313	213.610000
172	214.310000
1063	214.810000
1165	214.810000
1021	215.110000
1174	215.110000
256	215.710000
468	215.710000
314	215.810000
528	215.810000
855	216.010000
1064	216.110000
1454	216.110000
905	216.210000
449	216.310000
515	216.310000
672	216.410000
1580	216.510000
1072	216.710000
175	216.810000
1016	216.810000
1124	216.810000
336	217.010000
807	217.110000
827	217.110000
939	217.110000
118	217.210000
320	217.210000
718	217.510000
667	217.810000
496	217.910000
37	218.210000
567	218.210000
1260	218.210000
364	218.310000
1422	218.410000
849	218.710000
1035	218.710000
1366	218.710000
1312	218.810000
116	219.110000
35	219.210000
78	219.610000
1274	219.710000
1105	219.810000
1405	220.010000
1211	220.210000
453	220.310000
317	220.410000
164	220.610000
388	220.710000
799	220.710000
83	220.810000
1193	221.010000
1198	221.110000
1358	221.110000
73	221.310000
165	221.510000
557	221.510000
454	221.710000
517	221.710000
273	221.810000
787	222.010000
1026	222.210000
1545	222.510000
945	222.610000
1492	222.610000
476	222.810000
580	222.810000
763	223.110000
42	223.210000
791	223.210000
1101	223.210000
154	223.410000
1058	223.510000
1467	223.610000
852	223.710000
617	223.910000
1204	223.910000
449	224.210000
638	224.610000
525	224.810000
855	224.910000
310	225.510000
988	225.510000
1290	225.710000
376	226.210000
764	226.210000
1006	226.310000
406	226.410000
768	226.410000
489	226.510000
1366	226.510000
1369	226.510000
827	226.710000
849	226.710000
33	226.810000
1139	226.810000
263	227.010000
1431	227.010000
477	227.210000
701	227.710000
781	227.710000
1394	227.810000
1582	227.910000
1501	228.010000
1105	228.110000
132	228.210000
110	228.510000
744	228.510000
544	228.610000
994	228.710000
177	228.910000
628	229.010000
796	229.010000
1202	229.010000
1463	229.010000
1096	229.110000
345	229.210000
1388	229.210000
974	229.310000
462	229.510000
456	229.710000
1510	229.710000
670	229.810000
590	229.910000
319	230.010000
1451	230.010000
94	230.110000
1489	230.210000
11	230.310000
1286	230.410000
302	230.510000
568	230.510000
1040	230.510000
1335	230.510000
928	230.610000
793	231.010000
1575	231.010000
1190	231.210000
483	231.310000
894	231.510000
1408	231.810000
269	231.910000
405	232.110000
1477	232.310000
1011	232.510000
1106	232.510000
387	232.810000
108	232.910000
1518	232.910000
1380	233.010000
1174	233.110000
1558	233.110000
587	233.310000
629	233.310000
1294	233.310000
1199	233.510000
142	233.610000
637	233.610000
1390	233.610000
161	234.010000
171	234.010000
1143	234.010000
1268	234.210000
1002	234.610000
249	234.710000
1130	234.710000
82	234.810000
213	234.910000
554	235.110000
1492	235.110000
898	235.310000
976	235.310000
1142	235.310000
883	235.410000
1462	235.510000
215	235.710000
419	235.810000
710	236.010000
1540	236.110000
253	236.210000
871	236.210000
1158	236.210000
283	236.410000
1447	236.610000
843	237.010000
1588	237.010000
523	237.510000
15	237.610000
1265	237.610000
174	237.710000
439	237.710000
765	237.710000
333	237.810000
352	237.810000
694	238.010000
501	238.210000
385	238.310000
651	238.310000
1037	238.310000
497	238.510000
929	238.610000
339	238.710000
505	239.110000
738	239.110000
463	239.210000
1489	239.310000
1283	239.410000
1408	239.410000
1318	239.510000
783	239.610000
23	239.710000
902	239.710000
1524	239.710000
1036	239.810000
1041	240.010000
5	240.110000
572	240.210000
921	240.810000
1470	240.910000
1558	240.910000
1599	241.310000
660	241.710000
970	241.810000
0	241.910000
1061	242.010000
855	242.110000
1076	242.210000
407	242.410000
1143	242.510000
1536	242.710000
1579	242.810000
72	242.910000
161	242.910000
998	243.110000
384	243.210000
390	243.210000
450	243.410000
842	243.410000
387	243.510000
483	243.610000
1181	244.110000
252	244.210000
266	244.310000
281	244.310000
1445	244.310000
435	244.510000
876	244.610000
1159	244.710000
524	244.810000
147	245.010000
1112	245.310000
1195	245.510000
1471	245.510000
731	245.610000
1066	245.610000
627	245.810000
1174	245.910000
851	246.010000
517	246.410000
1363	246.610000
767	246.710000
977	246.810000
552	246.910000
710	246.910000
313	247.010000
1535	247.010000
241	247.110000
395	247.110000
163	247.410000
1576	247.410000
314	247.510000
651	247.910000
589	248.010000
1580	248.010000
676	248.110000
95	248.210000
1306	248.410000
1570	248.410000
1578	248.510000
83	248.710000
141	248.710000
233	248.710000
322	248.910000
93	249.110000
1511	249.110000
499	249.510000
595	249.610000
222	249.910000
799	249.910000
[truncated: 54,463 more rows]
