# Supplementary material for: Efficient Transmission of Subthreshold Signals in Complex Networks of Spiking Neurons
Source: PLoS One. 2015 Mar 23;10(3):e0121156. doi: 10.1371/journal.pone.0121156 (PMC4409401; doi:10.1371/journal.pone.0121156)
Supplement: S2 Raw Data — (TAR) [file pone.0121156.s002.tar › rp4525.txt]

610	0.210000
645	0.210000
271	0.510000
311	0.510000
1382	0.610000
1296	0.810000
1369	0.810000
493	0.910000
624	0.910000
814	0.910000
476	1.010000
1007	1.110000
646	1.210000
1222	1.210000
241	1.310000
384	1.310000
34	1.410000
1249	1.410000
499	1.610000
1015	1.810000
1522	1.810000
743	1.910000
894	1.910000
155	2.210000
178	2.210000
939	2.210000
1236	2.310000
1319	2.510000
280	2.610000
690	2.610000
769	2.610000
459	2.710000
594	2.810000
370	2.910000
469	3.010000
741	3.010000
464	3.110000
722	3.110000
1090	3.110000
1317	3.110000
1573	3.110000
454	3.410000
1270	3.410000
1448	3.410000
375	3.710000
945	3.710000
963	4.210000
1016	4.310000
1287	4.310000
1489	4.310000
325	4.410000
840	4.410000
1223	4.510000
1590	4.510000
452	4.610000
1115	4.610000
687	4.710000
992	4.710000
1167	4.710000
677	4.810000
522	5.110000
513	5.210000
604	5.310000
215	5.610000
635	5.610000
1368	5.610000
1000	5.810000
899	5.910000
507	6.210000
362	6.310000
1064	6.310000
1327	6.310000
211	6.410000
356	6.610000
710	6.910000
180	7.010000
1221	7.010000
850	7.110000
173	7.210000
1189	7.210000
1379	7.310000
854	7.410000
1430	7.410000
257	7.610000
485	7.610000
486	7.610000
715	7.610000
948	7.610000
1358	7.610000
1371	7.710000
1057	7.810000
229	8.110000
433	8.110000
1150	8.110000
1455	8.110000
171	8.310000
915	8.310000
1213	8.310000
1295	8.310000
509	8.510000
530	8.610000
316	8.810000
1065	8.810000
240	8.910000
387	8.910000
1151	8.910000
1247	8.910000
1015	9.010000
563	9.110000
99	9.210000
401	9.210000
1069	9.410000
1426	9.410000
141	9.510000
508	9.510000
1168	9.510000
178	9.710000
345	9.710000
52	9.810000
424	9.810000
764	9.810000
1131	9.810000
131	10.010000
463	10.010000
1539	10.210000
616	10.310000
1245	10.310000
469	10.810000
451	10.910000
555	11.010000
1459	11.010000
1420	11.110000
83	11.310000
1453	11.410000
1002	11.510000
1318	11.610000
163	11.710000
905	11.710000
1102	11.810000
1531	11.810000
1538	11.810000
779	11.910000
1167	11.910000
467	12.010000
833	12.110000
964	12.110000
1143	12.210000
1575	12.310000
283	12.410000
123	12.510000
256	12.510000
263	12.610000
800	12.810000
196	12.910000
230	12.910000
269	12.910000
561	13.110000
956	13.110000
226	13.210000
357	13.410000
1401	13.510000
359	13.710000
1353	14.010000
1559	14.010000
804	14.110000
1000	14.210000
272	14.310000
325	14.310000
674	14.510000
173	14.610000
498	14.610000
435	14.710000
447	14.710000
16	14.810000
1090	14.810000
1430	14.810000
1017	14.910000
60	15.210000
975	15.210000
288	15.510000
290	15.510000
239	15.610000
406	15.710000
1185	15.710000
1335	15.710000
172	15.810000
117	15.910000
225	16.010000
523	16.010000
9	16.210000
331	16.310000
1258	16.310000
1007	16.410000
1267	16.410000
401	16.510000
879	16.510000
1582	16.610000
589	16.710000
822	16.810000
856	16.910000
1417	16.910000
373	17.110000
624	17.110000
1386	17.310000
807	17.610000
412	17.710000
713	17.710000
1053	17.910000
763	18.110000
1365	18.410000
234	18.610000
927	18.610000
555	18.910000
348	19.010000
791	19.010000
1343	19.010000
1519	19.310000
1294	19.410000
1230	19.510000
924	19.710000
1567	19.710000
376	19.910000
936	19.910000
1378	20.010000
855	20.310000
221	20.410000
613	20.610000
823	20.710000
340	20.810000
695	21.010000
494	21.210000
680	21.310000
1562	21.310000
757	21.610000
52	21.710000
1183	21.710000
932	21.810000
543	21.910000
170	22.010000
312	22.010000
1178	22.210000
1546	22.210000
657	22.310000
1275	22.310000
62	22.510000
208	22.510000
572	22.510000
1454	22.510000
850	22.710000
1030	22.810000
1088	22.910000
1411	23.210000
715	23.310000
288	23.410000
1495	23.410000
1047	23.510000
1393	23.510000
608	23.610000
821	23.610000
96	23.710000
157	23.710000
1257	23.910000
160	24.310000
965	24.310000
139	24.510000
1477	24.610000
357	24.710000
1461	24.710000
463	25.010000
596	25.010000
1154	25.210000
1330	25.410000
1179	25.510000
792	25.610000
641	25.710000
1353	25.710000
1240	25.810000
993	26.010000
133	26.110000
831	26.210000
1231	26.210000
371	26.410000
1213	26.410000
1395	26.610000
61	26.710000
40	26.910000
348	26.910000
1067	26.910000
213	27.010000
398	27.010000
422	27.010000
211	27.110000
1015	27.110000
1294	27.310000
1423	27.310000
740	27.410000
1156	27.410000
386	27.510000
411	27.510000
696	27.510000
1519	27.510000
814	27.810000
1348	28.010000
281	28.110000
1029	28.110000
409	28.210000
874	28.210000
152	28.310000
1233	28.310000
1273	28.310000
148	28.410000
253	28.410000
362	28.410000
1139	28.610000
1427	28.610000
666	28.710000
37	28.810000
86	28.910000
588	28.910000
823	28.910000
828	28.910000
1284	28.910000
1573	28.910000
22	29.010000
300	29.010000
1350	29.010000
327	29.210000
838	29.210000
1082	29.310000
28	29.410000
1342	29.610000
98	29.710000
702	29.710000
1119	29.710000
32	29.810000
284	29.810000
47	30.010000
565	30.110000
509	30.310000
1255	30.310000
294	30.510000
858	30.610000
703	30.710000
1244	30.710000
826	30.910000
1113	31.110000
1211	31.110000
1449	31.110000
415	31.310000
96	31.410000
314	31.510000
1358	31.510000
1321	31.810000
548	31.910000
629	31.910000
356	32.710000
218	32.810000
556	32.810000
1582	32.810000
682	33.010000
802	33.010000
847	33.110000
1313	33.110000
527	33.210000
410	33.510000
179	33.610000
425	33.610000
651	33.610000
902	33.610000
1385	33.610000
1071	33.710000
142	33.810000
1023	33.810000
1218	33.810000
1150	33.910000
45	34.110000
435	34.110000
1278	34.110000
81	34.210000
323	34.210000
813	34.410000
164	34.610000
1159	34.610000
1021	34.710000
880	34.910000
1087	34.910000
1305	34.910000
145	35.110000
1059	35.310000
592	35.410000
386	35.510000
616	35.510000
539	35.610000
693	35.610000
1152	35.610000
180	35.810000
221	35.810000
1105	35.910000
1041	36.010000
739	36.110000
210	36.210000
367	36.210000
1463	36.210000
919	36.710000
1234	36.710000
1560	36.710000
1438	36.810000
53	36.910000
60	36.910000
1098	36.910000
506	37.010000
1076	37.210000
572	37.310000
588	37.310000
32	37.410000
1316	37.410000
1562	37.510000
678	38.010000
926	38.010000
1585	38.010000
251	38.110000
1526	38.110000
952	38.210000
1192	38.210000
1539	38.310000
254	38.510000
525	38.710000
1352	38.710000
16	39.010000
30	39.010000
1279	39.110000
1449	39.110000
311	39.310000
849	39.310000
222	39.510000
1116	39.710000
396	39.910000
471	40.110000
821	40.210000
1216	40.210000
73	40.310000
1142	40.410000
611	40.710000
1473	40.710000
875	40.810000
527	41.010000
1246	41.110000
1465	41.110000
303	41.210000
680	41.410000
217	41.610000
209	41.810000
612	41.810000
706	41.810000
176	41.910000
562	41.910000
593	42.010000
774	42.210000
179	42.310000
365	42.310000
1482	42.310000
518	42.410000
623	42.410000
752	42.410000
1394	42.410000
997	42.510000
1489	42.610000
196	42.710000
1030	42.710000
247	42.810000
320	42.910000
762	42.910000
221	43.010000
906	43.110000
115	43.210000
1476	43.210000
944	43.310000
594	43.410000
932	43.410000
1004	43.510000
1280	43.610000
1511	43.710000
91	43.810000
1201	43.810000
715	43.910000
779	44.010000
1373	44.010000
342	44.310000
1049	44.310000
1243	44.310000
1356	44.310000
563	44.510000
1063	44.510000
403	44.610000
481	44.610000
1053	44.610000
105	44.710000
262	44.810000
329	44.810000
34	44.910000
993	44.910000
1259	44.910000
542	45.010000
825	45.110000
713	45.210000
684	45.310000
1090	45.610000
1367	45.710000
1565	45.910000
220	46.010000
1452	46.010000
1537	46.110000
533	46.210000
1186	46.210000
1427	46.410000
330	46.510000
629	46.610000
18	46.710000
381	46.710000
676	46.710000
917	46.710000
1255	46.710000
1366	46.810000
536	46.910000
719	47.110000
1200	47.210000
1335	47.510000
601	47.710000
780	47.710000
36	47.810000
998	47.810000
1059	47.810000
442	47.910000
1131	47.910000
1470	47.910000
251	48.010000
1196	48.010000
924	48.110000
725	48.310000
139	48.410000
86	48.710000
191	48.710000
1143	48.810000
718	48.910000
977	48.910000
1057	49.010000
1334	49.010000
837	49.310000
299	49.410000
409	49.410000
1414	49.410000
418	49.510000
1141	49.610000
576	49.710000
826	49.710000
659	49.810000
695	49.810000
1064	50.010000
611	50.310000
1089	50.310000
806	50.410000
1151	50.710000
40	50.810000
708	50.810000
787	50.910000
1543	50.910000
435	51.010000
896	51.110000
1402	51.110000
116	51.210000
799	51.410000
1126	51.510000
1575	51.610000
440	51.810000
332	52.010000
892	52.010000
1133	52.110000
506	52.210000
1205	52.210000
117	52.310000
1082	52.410000
476	52.610000
1218	52.610000
1276	52.610000
34	52.710000
514	52.710000
1240	52.810000
1425	52.810000
1463	52.810000
285	53.110000
402	53.210000
1127	53.410000
626	53.610000
962	53.610000
994	53.810000
1326	53.810000
1349	53.810000
157	53.910000
1078	54.010000
705	54.310000
791	54.410000
8	54.510000
765	54.510000
507	54.610000
981	54.810000
888	55.210000
419	55.410000
324	55.610000
478	55.710000
805	55.710000
1587	55.710000
890	55.810000
1112	55.810000
1266	55.810000
42	56.010000
57	56.010000
475	56.010000
1050	56.010000
1589	56.010000
148	56.110000
1540	56.210000
1469	56.410000
1344	56.610000
910	56.810000
1381	57.010000
1262	57.110000
898	57.210000
1332	57.210000
1233	57.410000
109	57.510000
1318	57.610000
310	57.710000
1492	57.710000
572	57.810000
607	57.810000
840	57.810000
1399	57.810000
196	57.910000
330	58.010000
600	58.010000
1577	58.010000
523	58.210000
1178	58.310000
427	58.610000
1358	58.710000
1120	58.910000
1464	58.910000
559	59.010000
799	59.110000
896	59.310000
1432	59.410000
481	59.610000
1509	59.610000
474	59.710000
1393	59.810000
1185	59.910000
189	60.010000
1463	60.010000
1137	60.110000
1201	60.110000
1403	60.110000
204	60.210000
1104	60.210000
17	60.310000
1268	60.810000
327	60.910000
732	60.910000
1000	60.910000
1408	61.210000
668	61.310000
274	61.410000
1298	61.510000
1290	61.610000
26	61.710000
1430	61.710000
1484	61.710000
311	61.910000
378	62.010000
1413	62.010000
1523	62.010000
452	62.210000
560	62.310000
1585	62.310000
625	62.510000
458	62.610000
868	62.610000
595	62.710000
1105	62.710000
1578	62.710000
1552	62.810000
489	62.910000
574	63.010000
1427	63.110000
1550	63.110000
926	63.410000
483	63.610000
1113	63.610000
830	63.710000
869	63.710000
1169	63.710000
1189	63.710000
25	63.810000
106	63.810000
677	63.910000
649	64.110000
418	64.210000
1590	64.210000
1214	64.410000
724	64.510000
81	64.710000
949	64.710000
1469	64.710000
688	64.910000
721	65.010000
1489	65.010000
477	65.110000
1144	65.110000
3	65.510000
1577	65.610000
1027	65.710000
718	65.910000
161	66.010000
1151	66.010000
227	66.110000
1399	66.110000
1481	66.110000
1287	66.510000
937	66.710000
990	66.710000
224	66.910000
430	66.910000
215	67.010000
778	67.010000
1464	67.010000
1509	67.010000
65	67.210000
934	67.210000
1463	67.210000
1393	67.310000
143	67.410000
180	67.410000
160	67.510000
915	67.510000
1426	67.510000
1240	67.710000
783	67.910000
612	68.110000
1291	68.210000
460	68.310000
1193	68.310000
476	68.410000
824	68.410000
1177	68.410000
947	68.510000
1218	68.510000
355	68.710000
1161	68.710000
923	68.810000
172	68.910000
277	68.910000
643	69.110000
1475	69.310000
253	69.410000
36	69.510000
1094	69.610000
1162	69.610000
121	69.710000
1320	69.710000
615	70.310000
562	70.410000
334	70.510000
986	70.610000
1470	70.610000
1165	70.810000
1407	71.010000
4	71.110000
362	71.110000
518	71.110000
926	71.210000
1310	71.310000
977	71.410000
1007	71.510000
219	71.610000
1444	71.610000
1536	71.610000
1077	71.710000
1101	71.810000
353	72.110000
963	72.110000
168	72.210000
324	72.210000
681	72.210000
1457	72.210000
740	72.510000
779	72.810000
1051	72.810000
825	72.910000
1488	72.910000
676	73.010000
1329	73.110000
662	73.310000
1554	73.610000
184	73.710000
523	73.710000
1564	73.910000
1269	74.110000
711	74.210000
486	74.310000
1	74.410000
492	74.410000
65	74.710000
1522	74.810000
360	74.910000
617	75.010000
1081	75.410000
927	75.510000
932	75.710000
1177	75.710000
1244	75.710000
1314	75.710000
545	75.810000
739	76.110000
770	76.110000
815	76.110000
248	76.210000
443	76.210000
732	76.410000
49	76.610000
760	76.710000
544	76.810000
714	76.910000
1260	76.910000
918	77.010000
1443	77.110000
1465	77.310000
1586	77.310000
796	77.410000
901	77.410000
1297	77.410000
749	77.710000
555	77.910000
947	77.910000
321	78.010000
293	78.310000
991	78.310000
13	78.510000
108	78.510000
481	78.510000
1460	78.710000
766	78.810000
562	78.910000
1442	78.910000
619	79.010000
1566	79.110000
489	79.210000
819	79.210000
1247	79.410000
322	79.510000
1458	79.510000
823	79.610000
986	79.710000
1394	79.810000
268	79.910000
743	80.010000
1108	80.210000
1518	80.210000
1517	80.310000
1539	80.310000
589	80.410000
9	80.610000
793	80.710000
469	80.810000
157	80.910000
95	81.010000
251	81.110000
681	81.210000
151	81.310000
1466	81.410000
763	81.510000
1028	81.510000
188	81.610000
799	81.710000
941	81.810000
1216	81.810000
486	81.910000
583	81.910000
724	81.910000
127	82.110000
1277	82.110000
1595	82.110000
1178	82.210000
121	82.310000
651	82.410000
1171	82.410000
53	82.510000
502	82.510000
606	82.610000
861	82.610000
1431	82.610000
806	82.710000
73	82.910000
110	82.910000
684	83.010000
1179	83.210000
494	83.310000
1141	83.410000
573	83.510000
1046	83.710000
233	83.810000
1206	83.910000
1407	83.910000
463	84.010000
820	84.010000
709	84.210000
1008	84.210000
1208	84.310000
568	84.410000
846	84.510000
733	84.710000
1322	84.810000
1150	84.910000
407	85.010000
1235	85.010000
1161	85.210000
122	85.310000
1488	85.310000
1023	85.410000
295	85.610000
560	85.810000
89	86.010000
922	86.010000
27	86.110000
648	86.110000
1236	86.110000
50	86.310000
635	86.310000
482	86.410000
1025	86.410000
776	86.510000
1351	86.610000
1598	86.610000
357	86.710000
992	86.810000
177	87.010000
893	87.010000
77	87.310000
923	87.310000
1345	87.710000
602	87.810000
978	87.810000
298	87.910000
338	88.010000
1233	88.110000
1381	88.210000
1027	88.310000
1130	88.310000
565	88.410000
879	88.410000
1144	88.410000
135	88.710000
495	88.710000
1546	88.810000
169	88.910000
711	88.910000
334	89.010000
369	89.010000
398	89.010000
737	89.310000
734	89.510000
58	89.610000
1563	89.710000
783	89.810000
1509	89.910000
1088	90.010000
953	90.110000
701	90.310000
1085	90.310000
720	90.510000
380	90.710000
806	90.710000
127	90.910000
1245	90.910000
1424	90.910000
489	91.010000
1431	91.010000
1555	91.010000
451	91.110000
753	91.110000
1012	91.110000
206	91.210000
1390	91.210000
977	91.310000
637	91.410000
1570	91.410000
1530	91.510000
194	91.610000
1126	91.710000
327	91.810000
727	91.810000
1308	91.810000
2	91.910000
1272	92.110000
28	92.410000
933	92.410000
1534	92.510000
1040	92.610000
1400	92.710000
1595	92.710000
96	92.810000
97	92.810000
365	92.810000
360	93.010000
1109	93.010000
510	93.210000
634	93.210000
833	93.210000
15	93.310000
797	93.510000
1079	93.510000
817	93.610000
1168	93.710000
229	93.810000
89	93.910000
178	94.010000
1189	94.110000
1486	94.110000
514	94.210000
841	94.210000
1282	94.210000
1410	94.210000
932	94.310000
1086	94.410000
873	94.610000
444	94.710000
1023	94.710000
1160	94.710000
1561	94.710000
139	94.910000
904	94.910000
993	94.910000
357	95.110000
1098	95.210000
235	95.510000
1287	95.510000
687	95.610000
385	95.710000
706	95.710000
931	95.710000
390	95.810000
1532	95.810000
537	96.010000
707	96.010000
219	96.110000
1599	96.110000
567	96.210000
1014	96.210000
44	96.410000
1196	96.410000
1187	96.510000
1405	96.510000
1028	96.710000
1133	97.010000
251	97.110000
1355	97.110000
1574	97.210000
295	97.310000
450	97.310000
1497	97.410000
25	97.510000
1074	97.610000
212	97.810000
1013	97.810000
249	97.910000
272	97.910000
213	98.010000
755	98.010000
16	98.110000
1147	98.110000
832	98.210000
1188	98.210000
179	98.410000
368	98.510000
1245	98.610000
332	98.710000
555	99.610000
1530	99.610000
1539	99.610000
659	100.010000
1512	100.010000
967	100.110000
1209	100.210000
61	100.310000
103	100.510000
333	100.510000
1409	100.510000
59	100.610000
402	100.610000
7	100.710000
895	100.710000
782	100.810000
1079	100.810000
595	100.910000
1112	100.910000
695	101.010000
836	101.010000
478	101.110000
1153	101.110000
805	101.210000
918	101.410000
561	101.610000
1126	101.610000
990	101.710000
89	101.810000
823	101.810000
434	102.010000
1282	102.110000
736	102.210000
228	102.310000
357	102.310000
937	102.310000
1143	102.310000
703	102.510000
1294	102.510000
549	102.710000
920	102.910000
964	102.910000
1214	103.110000
1378	103.110000
547	103.210000
813	103.210000
857	103.210000
1080	103.210000
1579	103.310000
1517	103.510000
778	103.710000
1594	103.710000
56	103.810000
385	103.810000
1328	103.810000
658	103.910000
517	104.310000
500	104.510000
867	104.510000
622	104.610000
1109	104.610000
873	104.810000
1154	104.910000
486	105.010000
4	105.110000
227	105.110000
565	105.110000
1468	105.110000
651	105.210000
1171	105.210000
1275	105.210000
1225	105.310000
468	105.410000
612	105.510000
212	105.610000
546	105.910000
1395	105.910000
1458	106.010000
988	106.110000
1175	106.410000
605	106.810000
134	107.210000
1219	107.310000
1471	107.310000
548	107.410000
0	107.510000
223	107.510000
1387	107.510000
566	107.610000
383	107.710000
716	108.210000
800	108.210000
1313	108.310000
369	108.410000
384	108.410000
802	108.410000
1052	108.410000
329	108.510000
764	108.510000
908	108.510000
1098	108.610000
387	108.710000
782	108.710000
1575	108.710000
1299	108.810000
756	108.910000
835	109.010000
1137	109.110000
1457	109.110000
738	109.210000
992	109.210000
689	109.310000
509	109.410000
664	109.410000
279	109.510000
1058	109.510000
1206	109.510000
34	109.710000
707	109.710000
1113	109.910000
1295	109.910000
854	110.010000
1353	110.010000
116	110.310000
331	110.410000
769	110.710000
1273	110.810000
152	110.910000
166	110.910000
132	111.010000
1394	111.110000
1559	111.110000
916	111.210000
799	111.310000
717	111.610000
339	111.710000
1006	111.910000
627	112.010000
33	112.310000
942	112.410000
1142	112.410000
1318	112.410000
1100	112.610000
545	112.710000
806	112.710000
745	112.810000
883	112.810000
1446	112.910000
176	113.010000
567	113.110000
1086	113.310000
1492	113.310000
477	113.510000
1011	113.510000
1443	113.510000
555	113.610000
1522	113.610000
682	113.710000
1590	113.710000
81	113.910000
988	113.910000
654	114.110000
1151	114.110000
1304	114.110000
1350	114.110000
809	114.210000
1069	114.310000
1223	114.310000
1563	114.310000
27	114.510000
1550	114.610000
747	114.710000
1239	114.710000
76	114.810000
425	114.810000
1355	114.810000
6	115.010000
1211	115.010000
1147	115.110000
1150	115.110000
1237	115.110000
322	115.410000
409	115.410000
1043	115.410000
253	115.710000
299	115.910000
151	116.010000
495	116.010000
906	116.010000
8	116.110000
94	116.210000
652	116.310000
1253	116.310000
1337	116.510000
306	116.610000
608	116.810000
721	116.810000
1007	116.810000
320	116.910000
1319	117.010000
1369	117.010000
14	117.110000
54	117.110000
445	117.110000
864	117.110000
907	117.110000
466	117.410000
661	117.510000
929	117.510000
507	117.610000
697	117.710000
335	117.910000
678	118.010000
1134	118.010000
595	118.110000
1312	118.110000
1409	118.110000
72	118.310000
474	118.310000
800	118.510000
1221	118.510000
703	118.610000
1587	118.710000
795	118.910000
1113	119.010000
1534	119.010000
500	119.110000
817	119.110000
1189	119.110000
50	119.210000
494	119.310000
689	119.310000
848	119.310000
1096	119.310000
914	119.410000
483	119.510000
496	119.510000
833	119.510000
518	119.610000
583	119.610000
645	119.610000
136	119.810000
1061	119.910000
411	120.010000
479	120.110000
942	120.110000
1580	120.210000
215	120.310000
1190	120.310000
621	120.710000
899	120.810000
1317	120.910000
1459	120.910000
294	121.510000
910	121.510000
888	121.610000
1392	121.610000
1177	121.810000
1092	121.910000
165	122.110000
636	122.210000
1311	122.210000
1412	122.310000
555	122.410000
1340	122.510000
5	122.610000
38	122.810000
111	122.810000
1132	122.910000
1271	122.910000
250	123.010000
1433	123.010000
1069	123.110000
1541	123.110000
1245	123.310000
1056	123.410000
398	123.510000
1528	123.510000
430	123.610000
716	123.710000
652	123.810000
123	123.910000
1253	124.110000
1416	124.110000
568	124.210000
727	124.210000
180	124.310000
1122	124.310000
306	124.410000
141	124.510000
471	124.610000
1117	124.710000
1448	124.710000
1530	124.710000
1561	124.710000
77	125.010000
476	125.010000
570	125.010000
320	125.110000
752	125.110000
1279	125.110000
963	125.210000
1149	125.210000
1210	125.210000
7	125.510000
578	125.710000
868	125.710000
44	126.010000
112	126.010000
414	126.010000
406	126.110000
412	126.110000
324	126.210000
964	126.210000
526	126.510000
64	126.610000
384	126.710000
1134	126.710000
1140	126.710000
1555	127.310000
1152	127.410000
1242	127.410000
1048	127.510000
1133	127.610000
258	127.710000
1153	127.810000
1305	127.810000
1326	128.310000
311	128.410000
612	128.410000
1084	128.410000
1554	128.510000
162	128.610000
734	128.810000
447	128.910000
1263	128.910000
711	129.510000
680	129.610000
670	129.710000
2	130.010000
687	130.010000
1159	130.110000
304	130.210000
654	130.210000
1132	130.210000
1537	130.210000
322	130.310000
1199	130.410000
709	130.510000
1008	130.510000
95	130.710000
300	130.710000
514	130.710000
855	130.810000
795	131.010000
529	131.110000
1120	131.110000
732	131.210000
422	131.410000
885	131.410000
1254	131.410000
1413	131.410000
430	131.510000
293	131.910000
854	131.910000
997	132.010000
1	132.110000
78	132.210000
1448	132.410000
1437	132.510000
1463	132.510000
624	132.710000
644	132.710000
1369	132.810000
1501	132.810000
1032	133.110000
297	133.210000
131	133.410000
909	133.410000
347	133.710000
1137	133.710000
1237	133.810000
1301	133.810000
1538	133.810000
737	133.910000
981	133.910000
528	134.010000
1418	134.210000
599	134.310000
567	134.410000
942	134.610000
445	134.710000
893	134.710000
1353	134.710000
1083	134.910000
1113	134.910000
366	135.010000
660	135.010000
887	135.010000
1126	135.010000
565	135.110000
1203	135.210000
1439	135.210000
623	135.510000
476	135.610000
562	135.610000
516	135.910000
973	136.010000
780	136.110000
27	136.210000
309	136.310000
330	136.310000
1148	136.310000
102	136.510000
314	136.510000
1173	136.510000
1176	136.610000
933	136.710000
1095	136.710000
1107	136.710000
1462	136.710000
8	136.810000
549	136.910000
833	137.010000
768	137.110000
120	137.210000
1192	137.310000
451	137.510000
541	137.610000
540	137.710000
344	137.810000
373	137.810000
775	137.810000
1195	137.810000
957	138.010000
311	138.310000
586	138.310000
1162	138.310000
513	138.710000
1191	138.910000
579	139.010000
595	139.110000
1356	139.110000
125	139.210000
232	139.210000
912	139.210000
1209	139.210000
1120	139.310000
150	139.410000
310	139.510000
94	139.710000
1158	139.710000
633	139.810000
1169	139.910000
1121	140.010000
1463	140.010000
165	140.110000
593	140.110000
1536	140.310000
1297	140.410000
1541	140.410000
131	140.610000
337	140.610000
695	140.610000
1428	140.610000
743	140.710000
1369	140.710000
1530	140.710000
321	140.910000
896	140.910000
393	141.010000
394	141.110000
848	141.310000
888	141.310000
1027	141.310000
1182	141.410000
550	141.510000
388	141.610000
397	141.610000
589	141.610000
1117	141.710000
1237	141.710000
502	141.810000
100	141.910000
971	141.910000
416	142.110000
9	142.310000
1477	142.310000
1540	142.310000
111	142.610000
1471	142.610000
194	142.810000
781	143.110000
1368	143.110000
454	143.310000
991	143.310000
1256	143.310000
284	143.410000
1320	143.410000
543	143.510000
1596	143.510000
1234	143.610000
144	143.710000
495	143.710000
1535	143.810000
1570	143.810000
791	143.910000
283	144.010000
378	144.110000
1110	144.110000
274	144.210000
1227	144.210000
1452	144.210000
149	144.410000
335	144.410000
271	144.610000
526	144.610000
1262	144.610000
82	144.810000
358	144.810000
155	145.210000
1564	145.210000
976	145.410000
1107	145.410000
249	145.510000
905	145.510000
311	145.610000
868	145.610000
1115	145.610000
1186	145.610000
792	145.710000
869	145.910000
507	146.010000
1225	146.010000
477	146.210000
736	146.210000
167	146.310000
1035	146.310000
707	146.410000
1012	146.410000
1557	146.410000
959	146.510000
752	146.710000
383	146.910000
5	147.110000
1485	147.110000
251	147.210000
1008	147.310000
1199	147.310000
1223	147.310000
1056	147.410000
968	147.510000
568	147.610000
56	147.810000
446	147.810000
520	147.810000
1031	147.810000
1424	147.910000
26	148.110000
286	148.110000
413	148.210000
719	148.210000
1412	148.210000
855	148.310000
1140	148.810000
828	149.010000
1123	149.010000
1504	149.110000
359	149.210000
846	149.210000
1544	149.410000
646	149.510000
470	149.610000
917	149.610000
1169	149.610000
1361	149.610000
725	149.710000
1179	149.710000
675	149.810000
292	150.010000
986	150.010000
573	150.310000
1289	150.510000
416	150.810000
977	150.810000
131	151.210000
994	151.310000
1264	151.310000
1112	151.410000
1125	151.510000
501	151.610000
368	151.810000
72	151.910000
255	151.910000
40	152.010000
525	152.010000
1595	152.110000
426	152.210000
1205	152.210000
379	152.410000
1026	152.410000
1177	152.410000
1238	152.510000
291	152.610000
561	152.610000
79	152.710000
1417	152.810000
727	152.910000
631	153.010000
728	153.010000
997	153.010000
1524	153.010000
311	153.210000
1577	153.210000
155	153.610000
1329	153.610000
461	153.710000
611	153.710000
258	153.810000
899	153.810000
1429	153.810000
278	154.210000
173	154.610000
1446	154.710000
959	154.810000
1574	154.910000
1463	155.010000
1213	155.110000
1356	155.310000
1348	155.410000
1349	155.410000
14	155.710000
1195	155.710000
115	155.810000
1057	155.810000
616	155.910000
451	156.010000
1068	156.010000
385	156.310000
719	156.410000
955	156.510000
1032	156.910000
630	157.110000
186	157.210000
1494	157.310000
652	157.410000
822	157.410000
1488	157.510000
937	157.610000
794	157.810000
1283	157.810000
734	157.910000
1052	157.910000
1567	158.010000
1581	158.310000
766	158.410000
1143	158.510000
362	158.610000
1362	158.610000
1341	158.810000
524	159.010000
550	159.110000
994	159.310000
183	159.610000
276	159.710000
478	159.710000
131	160.110000
908	160.110000
653	160.210000
972	160.210000
126	160.610000
190	160.610000
728	160.610000
907	160.610000
1228	160.710000
224	160.810000
998	160.810000
1061	160.810000
1171	160.810000
1510	160.810000
622	161.010000
967	161.010000
503	161.110000
780	161.210000
1199	161.210000
1479	161.210000
358	161.310000
1551	161.610000
226	161.810000
577	161.810000
661	161.810000
1086	161.810000
355	162.010000
1525	162.010000
991	162.210000
1128	162.210000
797	162.410000
364	162.610000
767	162.810000
808	162.810000
1422	162.810000
317	162.910000
463	163.010000
947	163.010000
1286	163.210000
1068	163.310000
1408	163.310000
1054	163.410000
719	163.510000
876	163.510000
84	163.610000
1293	163.610000
1472	163.610000
912	163.910000
237	164.010000
425	164.110000
1338	164.110000
332	164.410000
1387	164.610000
1221	164.710000
87	164.910000
374	165.110000
496	165.110000
1018	165.210000
1555	165.310000
1214	165.410000
1450	165.510000
704	165.610000
820	165.710000
351	165.810000
782	165.810000
292	165.910000
1430	165.910000
1136	166.010000
1346	166.110000
1366	166.210000
1283	166.310000
994	166.510000
1233	166.510000
1569	166.510000
185	166.610000
1500	166.610000
581	166.710000
1231	166.710000
1261	166.710000
934	166.810000
122	167.010000
1167	167.110000
1360	167.310000
1420	167.310000
1181	167.510000
37	167.710000
649	167.710000
1026	167.810000
1581	167.910000
73	168.010000
139	168.010000
21	168.110000
582	168.210000
953	168.410000
219	168.510000
431	168.510000
619	168.510000
377	168.610000
163	168.710000
987	168.710000
34	168.910000
473	169.010000
1089	169.110000
223	169.210000
684	169.210000
962	169.310000
544	169.410000
1204	169.610000
1219	169.910000
1591	169.910000
1539	170.110000
1144	170.310000
1429	170.410000
883	170.510000
1427	170.710000
24	170.810000
1058	170.910000
1503	170.910000
1165	171.110000
1525	171.110000
516	171.210000
509	171.310000
1040	171.310000
341	171.510000
513	171.610000
1133	171.610000
1511	171.710000
416	171.810000
1563	171.910000
847	172.010000
1014	172.210000
1022	172.510000
1454	172.510000
496	172.610000
1041	172.710000
145	172.810000
1377	173.110000
1003	173.310000
491	173.410000
590	173.510000
726	173.510000
1444	173.510000
170	173.610000
477	173.610000
1163	173.810000
1410	173.810000
539	173.910000
401	174.110000
562	174.210000
920	174.310000
104	174.510000
677	174.610000
816	174.610000
935	174.610000
1559	174.610000
212	174.710000
623	174.710000
660	175.110000
1109	175.410000
370	175.510000
882	175.510000
1070	175.610000
1332	175.810000
885	175.910000
1536	176.010000
981	176.210000
90	176.310000
412	176.310000
1177	176.310000
1376	176.410000
908	176.610000
1510	176.610000
987	176.710000
23	176.910000
211	176.910000
268	176.910000
486	177.110000
1577	177.210000
337	177.310000
995	177.310000
57	177.510000
1176	177.610000
1055	177.710000
1452	177.710000
1471	177.910000
1202	178.110000
771	178.210000
826	178.210000
549	178.310000
1494	178.310000
727	178.710000
502	178.810000
1192	178.810000
1518	178.810000
271	178.910000
1487	179.110000
478	179.510000
227	179.610000
1179	179.610000
998	179.810000
1251	179.810000
1463	179.810000
1540	179.810000
52	179.910000
555	179.910000
1441	179.910000
527	180.010000
128	180.110000
1321	180.110000
652	180.210000
1198	180.210000
1050	180.310000
587	180.410000
1564	180.510000
674	180.610000
1457	180.610000
15	180.810000
646	180.810000
881	180.810000
1126	180.810000
1049	181.310000
545	181.510000
920	181.510000
1438	181.510000
916	181.610000
634	181.710000
794	181.710000
1155	181.810000
816	181.910000
1201	181.910000
104	182.210000
519	182.210000
1083	182.210000
1015	182.610000
400	182.710000
1168	182.710000
67	182.810000
463	182.810000
319	182.910000
1148	183.010000
927	183.210000
951	183.310000
858	183.610000
619	183.710000
151	183.810000
279	183.810000
368	183.810000
538	183.810000
695	183.810000
1310	183.810000
[truncated: 70,722 more rows]
