# Supplementary material for: Efficient Transmission of Subthreshold Signals in Complex Networks of Spiking Neurons
Source: PLoS One. 2015 Mar 23;10(3):e0121156. doi: 10.1371/journal.pone.0121156 (PMC4409401; doi:10.1371/journal.pone.0121156)
Supplement: S2 Raw Data — (TAR) [file pone.0121156.s002.tar › rp_775.txt]

648	0.210000
585	0.310000
355	0.510000
319	0.710000
155	0.810000
37	0.910000
401	1.310000
93	1.710000
791	1.710000
184	1.810000
21	2.010000
716	2.410000
459	2.610000
330	3.610000
466	3.610000
353	3.710000
128	3.810000
255	4.010000
465	4.010000
404	4.210000
501	4.510000
429	5.010000
41	5.110000
638	5.110000
563	5.310000
565	5.410000
372	5.710000
191	6.010000
421	6.210000
10	6.310000
471	6.310000
337	6.410000
178	6.710000
640	6.810000
796	6.810000
377	7.010000
667	7.110000
113	7.510000
350	7.710000
104	8.310000
201	8.310000
708	8.410000
63	8.610000
111	8.810000
422	8.910000
616	8.910000
612	9.210000
785	9.710000
176	9.810000
43	10.010000
220	10.110000
487	10.310000
328	10.710000
419	10.710000
408	10.810000
215	11.110000
657	11.710000
189	12.210000
549	12.810000
525	13.010000
780	14.010000
673	14.310000
582	14.510000
313	14.610000
586	14.610000
578	14.810000
26	15.210000
741	15.210000
599	15.310000
712	15.310000
95	15.510000
559	15.610000
665	15.810000
202	16.410000
759	17.110000
401	17.710000
9	17.810000
278	17.810000
488	18.010000
293	18.210000
100	18.310000
314	18.310000
534	18.410000
718	18.410000
632	18.510000
253	18.710000
681	18.910000
34	19.110000
698	19.910000
514	20.110000
75	20.310000
113	20.410000
572	20.610000
724	20.610000
693	20.810000
789	20.910000
269	21.110000
326	21.210000
236	21.610000
346	21.610000
500	21.610000
58	21.710000
25	21.810000
531	21.910000
183	22.310000
418	22.310000
605	22.310000
745	22.310000
568	22.610000
390	22.810000
402	22.810000
38	23.010000
373	23.210000
437	23.410000
433	23.610000
6	24.210000
86	24.210000
80	24.410000
296	24.610000
400	24.710000
546	25.110000
715	25.110000
4	25.210000
793	25.610000
741	25.710000
646	26.010000
721	26.010000
463	26.410000
673	26.610000
340	26.710000
2	27.610000
770	27.610000
659	27.710000
672	27.710000
14	27.910000
49	28.510000
529	28.710000
156	29.210000
706	29.210000
306	29.610000
79	30.010000
111	30.210000
517	30.310000
624	30.410000
663	30.510000
701	30.510000
788	31.210000
474	31.710000
513	31.710000
267	31.810000
166	31.910000
525	31.910000
283	32.110000
118	32.210000
313	32.410000
798	32.410000
250	32.710000
257	32.910000
544	33.010000
640	33.010000
653	33.010000
477	33.110000
102	33.210000
343	33.310000
734	33.410000
641	33.610000
580	33.710000
136	33.810000
94	34.010000
390	34.010000
711	34.210000
498	34.310000
405	34.410000
679	34.410000
617	34.510000
676	34.610000
121	34.710000
270	34.910000
287	34.910000
637	35.710000
237	36.110000
448	36.110000
302	36.610000
318	37.010000
445	37.310000
696	37.310000
719	37.410000
168	37.910000
765	38.110000
84	38.210000
753	38.510000
348	38.810000
229	38.910000
682	38.910000
780	39.010000
215	39.410000
607	39.410000
211	39.510000
221	39.510000
345	39.810000
727	39.810000
310	39.910000
328	39.910000
449	39.910000
208	40.610000
465	40.910000
145	41.110000
598	41.110000
330	41.310000
564	41.310000
148	41.510000
267	41.610000
43	41.710000
712	41.810000
150	41.910000
638	42.310000
619	42.510000
5	42.710000
613	43.210000
742	43.310000
306	43.710000
290	43.810000
294	43.810000
391	44.010000
23	44.110000
93	44.310000
520	44.410000
519	44.710000
59	45.510000
577	45.910000
132	46.110000
0	46.710000
553	46.810000
610	47.010000
314	47.810000
583	47.910000
50	48.010000
532	48.310000
684	48.410000
589	48.810000
695	49.110000
505	49.710000
237	49.910000
647	49.910000
471	50.010000
469	50.110000
74	50.310000
21	50.510000
248	50.510000
537	50.510000
255	50.710000
648	50.910000
779	51.210000
394	51.410000
741	51.410000
349	51.610000
796	51.610000
264	52.510000
449	52.510000
566	52.610000
616	52.610000
727	52.810000
510	53.010000
623	53.110000
764	53.410000
96	54.210000
403	54.510000
124	54.810000
728	54.810000
397	55.010000
663	55.010000
756	55.410000
604	55.510000
740	55.510000
175	55.710000
329	55.710000
453	56.210000
591	56.410000
80	56.510000
301	56.510000
691	56.810000
225	57.010000
251	57.010000
658	57.110000
184	57.410000
439	57.410000
757	57.510000
240	57.710000
455	57.710000
243	58.110000
494	58.310000
567	58.710000
171	59.510000
377	59.510000
765	59.510000
450	59.910000
306	61.010000
156	61.310000
531	61.310000
344	61.810000
387	61.910000
189	62.010000
22	62.310000
290	62.410000
723	62.410000
749	62.410000
231	62.710000
151	62.810000
739	62.910000
282	63.010000
153	63.210000
107	63.610000
622	63.710000
686	63.710000
233	63.910000
687	63.910000
190	64.010000
626	64.010000
653	64.110000
779	64.410000
69	64.610000
214	64.710000
463	64.910000
152	65.010000
796	65.210000
327	66.010000
469	66.210000
41	66.510000
26	66.610000
299	66.710000
773	67.210000
82	67.310000
740	67.310000
609	67.810000
143	68.410000
346	68.510000
289	68.710000
631	68.910000
398	69.010000
504	69.910000
329	70.410000
93	70.710000
450	70.710000
635	70.710000
369	70.910000
492	71.210000
660	71.310000
790	71.310000
485	71.710000
662	71.810000
260	72.010000
445	72.510000
602	72.710000
615	72.710000
404	73.010000
172	73.210000
442	73.210000
412	73.510000
439	73.510000
642	73.510000
78	74.010000
197	74.110000
23	74.410000
39	74.510000
382	74.610000
736	75.210000
327	75.310000
60	75.510000
385	75.510000
512	75.710000
462	76.110000
368	76.210000
220	76.410000
489	76.510000
532	76.510000
59	76.810000
209	76.910000
487	76.910000
520	76.910000
113	77.010000
493	77.010000
465	77.110000
656	77.310000
56	77.410000
188	77.710000
432	77.710000
469	77.710000
456	77.810000
192	78.310000
524	78.310000
454	78.410000
729	78.610000
611	78.910000
622	79.510000
399	79.710000
239	79.810000
159	79.910000
330	80.010000
551	80.210000
631	80.210000
620	80.310000
540	80.610000
771	80.610000
152	80.710000
214	81.110000
778	81.110000
163	81.410000
346	81.410000
672	81.410000
450	81.910000
612	82.010000
237	82.410000
24	82.910000
86	82.910000
583	82.910000
40	83.010000
765	83.010000
143	83.210000
297	83.410000
605	83.410000
42	83.710000
213	83.810000
199	83.910000
66	84.010000
710	84.410000
609	85.710000
68	86.810000
10	86.910000
65	86.910000
384	87.310000
235	87.610000
591	87.710000
493	87.810000
277	87.910000
722	88.010000
465	88.210000
17	88.310000
287	88.310000
464	88.310000
533	88.410000
512	88.710000
78	89.110000
454	89.110000
88	89.610000
580	89.710000
387	89.910000
531	89.910000
138	90.010000
625	90.110000
520	90.210000
783	90.210000
203	90.410000
654	90.510000
205	90.710000
653	90.910000
275	91.010000
267	91.110000
335	91.410000
511	91.710000
719	91.810000
555	92.210000
368	92.410000
495	92.410000
629	92.410000
306	92.810000
349	92.910000
474	92.910000
11	93.010000
692	93.210000
540	93.710000
262	93.810000
796	93.810000
735	94.110000
417	94.210000
793	94.410000
469	94.510000
187	94.710000
2	94.910000
395	95.110000
97	95.210000
406	95.210000
284	95.310000
701	95.410000
139	95.610000
551	95.710000
667	95.910000
468	96.210000
37	96.410000
41	96.810000
108	96.810000
762	96.910000
706	97.110000
198	97.210000
727	97.310000
500	97.410000
224	97.610000
570	97.710000
626	98.110000
204	98.510000
242	98.610000
148	98.810000
398	99.110000
475	99.110000
585	99.910000
245	100.210000
316	100.510000
360	100.610000
156	100.910000
404	101.010000
247	101.610000
389	101.710000
17	102.010000
770	102.310000
512	102.410000
519	102.610000
553	102.710000
630	102.710000
19	102.910000
151	103.010000
114	103.110000
533	103.110000
776	103.110000
492	103.210000
191	103.410000
440	103.510000
153	103.610000
197	103.610000
573	103.810000
728	104.310000
56	104.410000
491	104.410000
125	104.710000
302	104.810000
318	104.910000
403	104.910000
236	105.010000
464	105.110000
199	105.810000
576	106.010000
628	106.010000
796	106.410000
683	106.710000
306	106.810000
522	107.010000
348	107.110000
603	107.110000
274	107.510000
239	107.710000
143	107.810000
350	108.110000
468	108.410000
71	108.810000
419	108.810000
2	109.110000
414	109.410000
558	109.610000
40	109.810000
188	109.910000
591	109.910000
643	109.910000
624	110.010000
561	110.110000
273	110.210000
128	110.610000
215	111.010000
451	111.110000
555	111.310000
376	111.710000
619	111.910000
730	112.410000
175	113.110000
278	113.110000
261	114.010000
560	114.110000
157	114.210000
191	114.310000
436	114.410000
686	115.510000
151	115.710000
717	115.710000
695	115.810000
331	116.010000
421	116.410000
434	116.410000
607	116.710000
212	116.910000
576	117.110000
752	117.210000
75	117.410000
234	117.410000
440	118.010000
81	118.110000
104	118.110000
295	118.210000
329	118.210000
732	118.310000
682	118.610000
52	119.510000
199	119.510000
37	119.610000
683	119.710000
322	119.810000
728	119.810000
190	120.010000
6	120.110000
231	120.110000
204	120.210000
557	120.710000
446	120.910000
634	121.210000
348	121.810000
524	122.410000
530	122.410000
764	122.510000
59	123.110000
164	123.110000
460	123.110000
303	123.310000
521	123.310000
337	124.110000
10	124.310000
407	124.410000
798	124.810000
149	125.010000
650	125.310000
781	125.310000
162	125.410000
643	125.410000
68	125.710000
285	125.710000
367	125.710000
373	125.710000
310	125.910000
528	126.010000
525	126.210000
602	126.410000
250	126.510000
549	126.710000
198	127.110000
11	127.210000
148	128.010000
472	128.110000
184	128.210000
107	128.410000
242	128.610000
341	128.610000
732	128.810000
569	129.010000
517	129.110000
622	129.710000
718	129.710000
551	129.910000
350	130.010000
553	130.010000
93	130.610000
311	130.710000
43	131.010000
31	131.210000
137	132.310000
159	132.310000
435	132.510000
123	132.710000
518	132.710000
59	132.810000
99	132.810000
471	132.810000
241	133.110000
478	133.410000
144	133.610000
634	133.710000
799	133.810000
343	133.910000
165	134.010000
774	134.010000
217	134.210000
585	134.210000
513	134.310000
432	134.510000
693	134.810000
342	134.910000
567	135.010000
418	135.110000
655	135.410000
267	135.610000
534	136.210000
308	136.310000
741	136.410000
390	136.710000
291	136.910000
39	137.010000
626	137.010000
744	137.010000
84	137.510000
581	137.610000
133	137.910000
489	138.010000
49	138.410000
160	138.510000
772	138.510000
273	138.610000
3	138.910000
149	138.910000
237	139.210000
414	139.310000
331	139.510000
377	139.710000
789	139.710000
107	139.910000
633	139.910000
32	140.410000
554	140.510000
156	140.610000
289	140.910000
654	141.110000
112	141.210000
125	141.510000
278	142.110000
62	142.210000
706	142.210000
13	142.310000
83	142.310000
233	142.510000
61	142.710000
108	143.210000
194	143.410000
111	143.810000
311	144.210000
774	144.510000
130	144.610000
430	144.610000
147	144.710000
106	144.810000
594	145.310000
766	145.610000
173	146.010000
257	146.310000
674	146.510000
275	146.610000
434	147.610000
691	147.610000
797	147.710000
179	148.110000
607	148.410000
792	148.410000
307	148.710000
123	148.910000
442	148.910000
523	148.910000
241	149.010000
672	149.010000
668	149.110000
583	149.210000
542	149.910000
561	150.210000
291	150.510000
104	150.710000
284	151.210000
59	151.310000
37	151.510000
761	151.610000
40	152.010000
764	152.310000
234	152.510000
157	152.610000
377	153.210000
581	153.210000
184	153.310000
206	153.310000
268	153.610000
522	153.710000
713	153.710000
62	154.010000
777	154.110000
722	154.210000
603	154.310000
613	154.410000
739	154.510000
345	154.610000
342	155.210000
401	155.510000
496	156.010000
176	156.110000
509	156.210000
540	157.010000
130	157.110000
587	157.110000
324	157.210000
659	157.410000
775	157.710000
103	157.910000
645	157.910000
232	158.110000
218	158.210000
106	158.710000
36	158.910000
330	159.710000
195	159.810000
363	160.010000
561	160.710000
58	160.910000
358	160.910000
690	161.010000
21	161.110000
180	161.210000
178	161.310000
760	161.410000
625	161.710000
242	161.810000
52	162.010000
44	162.210000
582	162.210000
707	162.310000
214	162.510000
335	162.510000
705	163.010000
282	163.410000
384	163.410000
799	163.610000
208	164.010000
274	164.110000
355	164.810000
94	165.010000
281	165.010000
260	165.310000
337	165.710000
468	165.910000
189	166.010000
404	166.210000
733	166.610000
482	166.810000
265	166.910000
435	167.010000
620	168.010000
161	168.310000
445	168.410000
583	168.510000
346	168.610000
485	168.710000
605	168.910000
304	169.010000
508	169.510000
340	169.710000
745	169.710000
280	170.110000
396	170.310000
215	170.510000
416	170.910000
35	171.010000
576	171.210000
622	171.210000
597	171.410000
391	171.610000
180	172.110000
349	172.410000
424	172.410000
2	172.510000
33	172.510000
797	172.710000
685	172.910000
246	173.310000
293	173.410000
681	173.610000
171	173.810000
425	173.810000
90	174.010000
116	174.010000
459	174.010000
179	174.110000
618	174.610000
71	175.810000
418	175.910000
114	176.110000
634	176.110000
711	176.710000
369	177.210000
394	177.210000
310	177.410000
512	177.410000
747	177.510000
381	177.610000
589	177.610000
296	177.710000
470	177.910000
640	178.210000
590	178.410000
167	178.610000
468	178.610000
48	178.710000
538	178.810000
737	179.010000
257	179.410000
120	180.010000
543	180.210000
84	180.410000
432	180.410000
742	180.510000
217	180.610000
61	180.910000
422	181.010000
339	181.410000
344	182.710000
358	182.710000
513	182.710000
772	182.810000
80	182.910000
11	183.110000
684	183.110000
108	183.410000
662	183.410000
679	183.410000
139	183.610000
445	183.910000
181	184.110000
683	184.210000
364	184.410000
206	184.610000
340	184.610000
10	185.110000
685	185.110000
676	185.410000
222	185.510000
696	185.610000
606	185.710000
372	186.010000
43	186.110000
371	186.110000
638	186.210000
699	186.510000
466	186.610000
158	186.710000
672	186.810000
201	186.910000
211	187.210000
249	187.410000
253	187.410000
415	187.610000
425	187.610000
658	187.710000
336	187.910000
495	188.310000
93	188.610000
451	188.810000
416	188.910000
221	189.210000
172	189.810000
630	190.110000
797	190.610000
787	190.710000
13	190.810000
403	190.910000
442	190.910000
689	191.410000
377	191.510000
780	191.810000
138	191.910000
399	192.310000
527	192.310000
162	192.810000
492	192.810000
79	193.310000
263	193.410000
462	193.410000
352	193.510000
272	193.610000
535	193.910000
711	193.910000
232	194.410000
334	194.710000
235	195.110000
101	195.210000
530	195.410000
271	195.610000
349	195.710000
57	195.910000
684	196.010000
277	196.110000
124	196.210000
587	196.510000
712	196.610000
402	196.710000
506	196.710000
611	196.910000
43	197.010000
238	197.210000
90	197.310000
184	197.310000
366	197.410000
669	197.510000
314	197.810000
17	198.210000
98	198.210000
106	198.210000
19	198.810000
396	199.010000
655	199.110000
521	199.410000
704	199.410000
387	199.710000
703	199.710000
322	200.210000
256	200.410000
258	200.810000
480	200.910000
298	201.110000
450	201.110000
264	201.510000
157	202.210000
720	202.210000
615	202.410000
751	202.910000
628	203.010000
309	203.110000
78	203.210000
380	203.310000
610	203.410000
696	203.410000
280	203.610000
569	203.710000
114	203.910000
524	203.910000
603	203.910000
211	204.010000
312	204.410000
88	204.510000
709	204.910000
76	205.210000
222	205.510000
390	205.510000
444	205.710000
529	205.810000
643	205.810000
49	206.010000
713	206.010000
37	206.110000
368	206.110000
526	206.210000
4	206.410000
59	206.410000
165	206.910000
465	207.210000
144	207.410000
590	207.610000
186	207.710000
698	207.810000
625	208.210000
90	208.510000
486	208.510000
518	208.510000
756	208.510000
656	208.610000
567	208.810000
128	209.610000
123	209.910000
776	209.910000
142	210.110000
151	210.110000
784	210.110000
346	210.410000
110	210.710000
268	211.010000
395	211.010000
523	211.110000
225	211.310000
91	211.410000
171	211.410000
190	211.410000
773	211.410000
243	211.810000
113	211.910000
43	212.110000
83	212.310000
200	212.610000
295	212.810000
423	212.910000
40	213.010000
22	213.210000
15	213.610000
561	213.710000
720	213.710000
152	214.410000
306	214.710000
514	214.710000
437	214.910000
300	215.110000
32	215.210000
138	215.210000
620	215.210000
726	215.510000
491	216.110000
222	216.210000
697	216.510000
119	216.610000
273	216.610000
662	217.010000
187	217.110000
767	217.210000
76	217.810000
302	218.010000
718	218.110000
283	218.210000
717	218.510000
448	218.610000
214	218.710000
372	218.710000
493	218.810000
327	219.110000
464	219.510000
709	219.910000
599	220.110000
472	220.410000
564	220.410000
58	220.510000
495	220.610000
531	220.710000
92	221.110000
122	221.110000
242	221.510000
97	221.610000
117	221.610000
419	222.010000
358	222.210000
596	222.310000
613	222.410000
235	222.610000
766	222.610000
0	222.810000
370	222.810000
480	222.910000
134	223.010000
624	223.010000
128	223.210000
798	223.310000
794	223.410000
182	224.110000
257	224.110000
737	224.310000
209	224.710000
528	224.710000
669	224.810000
297	224.910000
768	225.110000
250	225.210000
391	226.310000
461	226.410000
540	226.710000
130	226.910000
335	227.110000
309	227.210000
342	227.610000
138	227.910000
177	227.910000
443	228.110000
751	228.210000
424	228.310000
254	228.610000
50	229.010000
366	229.210000
26	229.310000
646	229.710000
330	229.810000
280	230.010000
693	230.010000
673	230.110000
258	230.310000
653	230.410000
75	230.810000
300	231.010000
437	231.310000
664	231.410000
778	231.410000
457	231.710000
609	231.810000
195	232.110000
731	232.610000
409	232.710000
439	232.710000
333	232.810000
716	233.110000
434	233.510000
355	233.710000
478	233.810000
274	234.210000
378	234.210000
216	234.410000
401	234.610000
170	234.710000
671	234.710000
578	234.810000
463	234.910000
528	234.910000
568	234.910000
736	235.110000
231	235.210000
706	235.310000
620	235.410000
691	235.510000
331	235.610000
510	235.910000
347	236.110000
208	236.510000
593	237.210000
178	237.310000
299	237.410000
395	237.410000
106	237.610000
722	237.610000
573	238.110000
754	238.410000
796	238.610000
150	238.710000
536	238.710000
188	238.810000
399	239.110000
342	239.310000
115	239.510000
781	240.110000
207	240.310000
191	240.510000
669	241.010000
482	241.310000
156	241.410000
98	241.510000
520	242.310000
314	242.510000
44	242.610000
406	242.710000
511	243.610000
311	243.810000
7	243.910000
588	244.310000
372	244.410000
367	244.510000
237	244.610000
255	244.610000
748	244.610000
279	244.810000
454	244.810000
753	244.810000
415	245.110000
265	245.510000
199	245.710000
257	245.910000
590	246.010000
104	246.710000
181	246.710000
467	246.710000
452	247.710000
177	247.810000
543	247.810000
740	247.810000
729	248.010000
305	248.110000
591	248.510000
195	248.610000
259	248.610000
696	248.710000
232	248.910000
471	248.910000
136	249.010000
617	249.310000
418	249.410000
425	249.510000
299	249.610000
505	249.710000
675	249.810000
120	250.010000
274	250.010000
354	250.210000
34	250.410000
434	250.410000
18	250.710000
331	250.710000
214	250.910000
569	251.010000
639	251.010000
739	251.510000
309	251.810000
379	251.810000
612	252.010000
783	252.010000
296	252.310000
164	252.410000
158	252.510000
318	252.610000
207	252.710000
278	252.810000
558	252.910000
166	253.410000
497	253.610000
236	253.710000
605	254.410000
672	254.510000
759	254.710000
376	254.910000
92	255.010000
790	255.010000
113	255.210000
191	255.710000
235	255.810000
375	256.510000
647	256.510000
93	256.910000
1018	257.110000
658	257.210000
391	257.510000
183	257.710000
246	257.710000
338	257.810000
248	258.010000
210	258.410000
510	259.010000
560	259.010000
363	259.110000
683	259.410000
238	259.610000
770	259.610000
393	259.810000
427	260.010000
471	260.010000
279	260.110000
795	260.110000
628	260.210000
19	260.410000
287	260.510000
421	260.510000
522	261.010000
703	261.410000
339	261.510000
179	261.810000
595	261.810000
668	261.910000
70	262.010000
722	262.110000
417	262.310000
540	262.510000
75	262.810000
614	263.010000
475	263.110000
507	263.110000
54	263.510000
442	263.710000
531	263.710000
134	263.810000
79	263.910000
434	264.010000
487	264.610000
195	264.810000
272	264.910000
566	265.110000
171	265.310000
645	265.310000
371	265.410000
504	265.510000
389	265.610000
108	265.810000
482	265.810000
177	266.310000
496	266.310000
55	266.510000
338	266.710000
410	266.910000
461	266.910000
702	267.210000
7	267.310000
459	267.510000
433	267.610000
255	267.710000
560	268.010000
634	268.010000
69	268.110000
316	268.110000
404	268.210000
178	268.310000
605	268.810000
164	268.910000
514	269.110000
89	269.210000
726	269.310000
386	269.610000
322	269.910000
381	270.010000
688	270.710000
376	270.810000
462	270.810000
199	271.310000
25	272.010000
403	272.010000
517	272.010000
16	272.110000
277	272.310000
163	272.510000
717	272.710000
757	272.710000
125	273.010000
415	273.010000
140	273.310000
143	273.310000
646	273.310000
107	273.410000
202	273.410000
329	273.410000
537	273.410000
528	273.710000
734	273.710000
471	273.810000
747	273.810000
653	273.910000
520	274.110000
265	274.210000
1005	274.210000
512	274.310000
427	275.410000
582	275.510000
593	275.510000
679	275.510000
280	275.710000
428	275.910000
450	275.910000
284	276.010000
357	276.010000
353	276.110000
136	277.210000
482	277.610000
291	277.910000
174	278.110000
569	278.210000
389	278.310000
763	278.410000
347	279.110000
500	279.210000
14	279.310000
60	279.410000
95	279.510000
228	279.510000
560	279.610000
124	279.710000
381	279.710000
511	279.810000
486	279.910000
799	279.910000
554	280.010000
638	280.010000
793	280.810000
219	281.210000
392	281.210000
565	281.210000
218	281.310000
55	281.410000
443	281.510000
242	281.810000
446	282.010000
119	282.110000
459	282.310000
718	282.310000
605	282.410000
550	282.910000
168	283.010000
684	283.310000
420	283.410000
588	283.410000
571	283.610000
526	283.710000
16	283.810000
49	284.510000
516	285.010000
6	285.110000
543	285.110000
316	285.710000
493	285.710000
457	285.810000
297	286.410000
343	286.910000
150	287.010000
460	287.410000
350	287.510000
787	287.910000
250	288.510000
507	288.510000
534	288.710000
165	288.810000
62	289.310000
740	289.510000
135	289.610000
147	289.810000
318	290.010000
269	290.210000
367	290.710000
642	290.810000
679	290.810000
172	290.910000
775	291.010000
68	291.210000
88	291.210000
345	291.210000
54	291.310000
729	291.410000
476	291.510000
19	291.610000
510	291.610000
774	291.810000
195	292.010000
711	292.010000
101	292.510000
306	292.510000
25	292.710000
60	292.710000
661	292.710000
304	293.110000
325	293.110000
630	293.110000
242	293.210000
433	293.310000
548	293.410000
394	293.510000
467	294.010000
635	294.010000
6	294.210000
273	294.210000
648	294.210000
361	294.510000
667	294.510000
309	294.710000
702	295.010000
34	295.410000
395	295.610000
214	296.110000
710	296.310000
387	296.710000
764	296.710000
157	296.810000
588	296.810000
794	296.810000
0	296.910000
245	297.110000
529	297.110000
24	297.210000
538	297.210000
566	297.610000
574	297.610000
703	297.710000
16	298.010000
489	298.110000
629	298.110000
753	298.210000
167	298.410000
459	298.610000
763	298.810000
143	298.910000
404	299.010000
587	299.010000
331	299.110000
413	299.110000
463	299.110000
119	299.910000
426	300.010000
595	300.010000
354	300.210000
468	300.310000
107	300.510000
568	300.510000
231	300.710000
314	300.710000
460	301.110000
58	301.210000
345	301.410000
542	301.410000
10	302.010000
285	302.010000
476	302.410000
567	302.510000
457	302.610000
203	302.710000
697	302.710000
315	303.010000
596	303.510000
60	303.610000
366	303.810000
737	303.910000
211	304.010000
349	304.210000
353	304.310000
381	304.710000
68	304.810000
444	305.010000
798	305.010000
609	306.010000
193	306.210000
492	306.210000
95	306.410000
313	306.710000
690	306.810000
57	306.910000
164	307.010000
483	307.010000
158	307.110000
435	307.110000
608	307.110000
184	307.210000
549	307.210000
174	307.310000
700	307.510000
351	307.810000
713	307.910000
59	308.110000
273	308.210000
478	308.610000
536	308.910000
676	308.910000
668	309.010000
797	309.710000
69	310.010000
458	310.010000
770	310.210000
793	310.310000
446	310.610000
186	310.710000
613	311.110000
516	311.510000
128	312.010000
207	312.010000
404	312.210000
572	312.410000
372	312.510000
377	312.610000
527	312.610000
643	312.610000
112	312.810000
0	312.910000
702	313.010000
493	313.110000
784	313.110000
37	313.310000
197	314.210000
305	314.410000
286	314.610000
337	314.810000
751	314.910000
283	315.110000
671	315.210000
705	315.310000
560	315.410000
250	315.610000
667	315.610000
492	315.810000
319	315.910000
695	316.010000
177	316.110000
228	316.210000
540	316.210000
11	316.910000
422	317.210000
135	317.410000
334	317.710000
328	318.110000
740	318.310000
353	318.810000
193	318.910000
470	319.110000
99	319.310000
376	319.310000
687	319.610000
727	319.710000
553	319.810000
674	319.910000
360	320.210000
665	320.310000
755	320.710000
683	321.010000
302	321.110000
523	321.110000
113	321.210000
461	321.410000
435	321.510000
467	321.610000
599	321.610000
156	321.810000
303	321.910000
384	322.010000
118	322.310000
512	322.310000
144	322.410000
335	322.810000
537	322.810000
179	323.110000
630	323.310000
388	323.510000
402	323.610000
603	323.910000
685	323.910000
36	324.110000
756	324.110000
772	324.210000
416	324.310000
708	324.410000
526	324.510000
375	324.610000
589	324.610000
399	324.710000
180	324.810000
382	324.810000
162	324.910000
424	325.110000
559	325.110000
613	325.510000
3	325.610000
31	326.010000
457	326.010000
124	326.210000
473	326.610000
765	326.610000
8	326.710000
204	326.810000
547	326.910000
793	327.010000
33	327.310000
410	327.310000
796	327.310000
120	327.410000
634	327.510000
67	327.910000
695	328.010000
182	328.110000
647	328.110000
312	328.210000
766	328.310000
541	328.410000
443	328.710000
718	328.710000
724	328.710000
78	328.910000
505	329.110000
527	329.210000
555	329.210000
140	329.310000
285	329.410000
167	329.510000
379	329.710000
753	330.110000
203	330.410000
746	330.710000
75	331.010000
683	331.010000
93	331.110000
11	331.210000
623	331.210000
781	331.310000
638	331.410000
80	331.910000
469	332.010000
142	332.210000
639	332.410000
57	332.710000
149	333.410000
725	334.410000
144	334.610000
433	334.710000
174	335.310000
665	335.310000
221	335.710000
583	335.810000
429	336.010000
121	336.310000
476	336.710000
428	336.910000
277	337.010000
133	337.310000
341	337.410000
525	337.510000
721	337.510000
51	337.710000
335	337.810000
36	337.910000
173	338.110000
347	338.410000
565	338.710000
288	338.910000
307	338.910000
68	339.110000
225	339.110000
599	339.110000
237	339.310000
789	339.610000
294	340.010000
521	340.010000
560	340.010000
50	340.610000
783	340.710000
552	340.910000
179	341.010000
115	341.410000
360	341.810000
259	341.910000
626	341.910000
513	342.010000
456	342.210000
260	342.310000
299	342.310000
483	342.310000
348	342.410000
401	342.510000
425	342.510000
699	342.510000
268	342.610000
159	342.810000
597	343.310000
46	343.410000
321	343.410000
255	343.610000
642	343.610000
216	343.710000
273	343.810000
669	344.010000
285	344.810000
433	345.010000
276	345.110000
578	345.110000
463	345.310000
267	345.510000
582	345.810000
247	345.910000
455	346.110000
374	346.210000
522	346.310000
687	346.410000
308	346.510000
511	346.810000
791	347.210000
203	347.410000
729	347.410000
256	347.710000
416	347.710000
36	347.810000
470	348.210000
757	348.210000
218	348.510000
770	348.910000
736	349.110000
288	350.210000
491	350.310000
228	350.510000
495	350.510000
786	350.510000
22	350.810000
314	350.910000
133	351.510000
715	351.510000
739	351.610000
584	351.710000
601	351.910000
3	352.110000
317	352.210000
556	352.210000
378	352.810000
737	352.810000
499	353.110000
561	353.110000
327	353.410000
73	353.610000
468	353.610000
126	353.810000
538	354.010000
521	354.110000
619	354.310000
672	354.610000
760	354.610000
397	354.910000
95	355.210000
494	355.410000
516	355.410000
184	355.610000
200	355.610000
318	355.810000
719	355.810000
119	356.110000
547	356.210000
639	356.210000
299	356.510000
255	356.610000
254	357.110000
226	358.310000
276	358.310000
27	358.410000
409	358.810000
605	359.210000
667	359.210000
97	359.410000
467	359.510000
510	359.710000
165	359.810000
649	359.810000
433	359.910000
389	360.210000
459	360.310000
250	360.410000
342	360.610000
663	360.610000
215	360.810000
229	360.810000
548	361.010000
683	361.110000
302	361.210000
486	361.310000
301	361.710000
400	361.810000
77	362.010000
219	362.110000
786	362.210000
699	362.810000
265	363.510000
300	363.510000
272	363.810000
391	363.810000
425	363.910000
442	363.910000
785	363.910000
230	364.010000
382	364.010000
556	364.010000
562	364.310000
791	364.310000
324	364.410000
113	364.510000
34	364.910000
707	364.910000
579	365.010000
592	365.010000
701	365.110000
194	365.510000
345	365.710000
356	365.810000
627	365.810000
289	366.310000
725	366.410000
514	366.510000
705	366.710000
621	366.810000
98	367.110000
253	367.110000
483	367.110000
217	367.510000
482	367.610000
530	367.710000
69	367.810000
713	367.910000
721	367.910000
21	368.010000
306	368.110000
5	368.210000
620	368.210000
561	369.010000
672	369.210000
66	369.310000
383	369.310000
453	369.410000
487	369.510000
46	369.910000
497	369.910000
291	370.610000
454	370.710000
0	370.810000
18	371.110000
266	371.210000
83	371.510000
389	371.710000
626	371.810000
338	372.010000
86	372.110000
694	372.410000
440	372.510000
260	372.610000
536	372.810000
154	373.010000
613	373.210000
264	373.510000
159	373.610000
250	373.610000
270	373.710000
680	373.810000
750	373.910000
687	374.010000
290	374.110000
220	374.210000
335	374.210000
641	374.210000
769	374.410000
218	374.510000
80	374.710000
480	374.810000
470	375.010000
676	375.010000
370	375.110000
271	375.210000
476	375.210000
562	375.310000
385	375.410000
171	375.810000
673	375.810000
762	375.810000
355	375.910000
242	376.010000
[truncated: 33,693 more rows]
