# Supplementary material for: Efficient Transmission of Subthreshold Signals in Complex Networks of Spiking Neurons
Source: PLoS One. 2015 Mar 23;10(3):e0121156. doi: 10.1371/journal.pone.0121156 (PMC4409401; doi:10.1371/journal.pone.0121156)
Supplement: S2 Raw Data — (TAR) [file pone.0121156.s002.tar › rp_975.txt]

690	0.210000
697	0.210000
600	0.310000
101	0.410000
407	0.410000
552	0.510000
355	0.610000
542	0.710000
645	0.710000
687	0.710000
0	0.810000
774	0.810000
790	0.910000
54	1.010000
236	1.010000
249	1.010000
705	1.010000
744	1.010000
789	1.010000
452	1.110000
521	1.110000
522	1.110000
654	1.210000
30	1.310000
117	1.310000
403	1.310000
466	1.410000
724	1.410000
87	1.510000
353	1.510000
386	1.510000
413	1.510000
762	1.510000
105	1.610000
325	1.610000
455	1.610000
588	1.610000
399	1.710000
604	1.710000
747	1.710000
106	1.810000
150	1.810000
627	1.810000
667	1.810000
763	1.810000
777	1.810000
290	1.910000
563	1.910000
619	1.910000
632	1.910000
752	1.910000
365	2.010000
450	2.010000
730	2.010000
779	2.010000
72	2.110000
176	2.110000
374	2.110000
543	2.110000
595	2.110000
651	2.110000
709	2.110000
740	2.110000
29	2.210000
344	2.210000
348	2.210000
384	2.210000
585	2.210000
663	2.210000
714	2.210000
769	2.310000
120	2.410000
232	2.410000
299	2.410000
459	2.410000
580	4.210000
214	4.410000
773	4.610000
132	5.710000
242	6.810000
738	7.510000
71	7.810000
284	7.810000
675	8.110000
441	9.010000
128	9.210000
511	9.210000
577	9.210000
600	9.410000
581	9.510000
148	9.610000
383	9.610000
51	9.810000
286	9.810000
452	9.810000
60	9.910000
403	9.910000
495	9.910000
107	10.010000
213	10.110000
591	10.210000
139	10.310000
539	10.310000
544	10.310000
328	10.410000
541	10.410000
81	10.510000
275	10.510000
95	10.610000
136	10.610000
198	10.610000
322	10.610000
6	10.710000
236	10.710000
374	10.710000
487	10.710000
652	10.710000
752	10.710000
181	10.810000
427	10.810000
607	10.810000
793	10.810000
114	10.910000
123	10.910000
269	10.910000
344	10.910000
654	10.910000
137	11.010000
412	11.010000
639	11.010000
446	11.110000
484	11.110000
569	11.110000
52	11.210000
73	11.210000
80	11.210000
104	11.210000
134	11.210000
217	11.210000
273	11.210000
297	11.210000
306	11.210000
308	11.210000
554	11.210000
620	11.210000
722	11.210000
22	11.310000
43	11.310000
78	11.310000
140	11.310000
298	11.310000
314	11.310000
523	11.310000
613	11.310000
99	11.410000
237	11.410000
266	11.410000
516	11.410000
630	11.410000
651	11.410000
678	11.410000
680	11.410000
776	11.410000
110	11.510000
609	11.610000
229	11.710000
773	12.510000
320	13.310000
302	14.510000
132	14.810000
242	16.310000
738	16.910000
617	17.210000
223	19.310000
511	19.510000
600	19.510000
370	19.610000
603	19.710000
636	19.710000
397	19.810000
103	20.110000
526	20.310000
205	20.410000
218	20.410000
340	20.410000
629	20.510000
774	20.910000
585	21.010000
46	21.110000
326	21.110000
419	21.110000
105	21.210000
538	21.310000
712	21.310000
458	21.410000
311	21.510000
374	21.510000
624	21.610000
263	21.710000
591	21.810000
221	21.910000
589	21.910000
672	21.910000
83	22.010000
85	22.010000
594	22.010000
446	22.110000
737	22.110000
32	22.210000
37	22.210000
280	22.210000
364	22.210000
447	22.210000
14	22.310000
229	22.310000
332	22.310000
442	22.310000
626	22.410000
226	22.510000
461	22.510000
613	22.510000
618	22.510000
480	22.610000
162	22.710000
290	22.810000
742	22.810000
81	22.910000
231	22.910000
313	22.910000
398	22.910000
297	23.010000
342	23.110000
350	23.110000
378	23.110000
79	23.210000
529	23.210000
544	23.210000
459	23.310000
560	23.310000
721	23.310000
749	23.310000
691	23.610000
535	23.710000
197	23.810000
559	23.810000
177	23.910000
392	24.010000
193	24.110000
486	24.210000
232	24.310000
723	24.310000
714	24.410000
432	25.010000
608	25.010000
666	25.010000
91	25.510000
84	26.610000
296	28.710000
112	29.710000
165	31.410000
205	31.610000
744	31.610000
269	31.910000
618	31.910000
569	32.010000
647	32.410000
500	32.710000
133	32.810000
787	32.810000
300	33.010000
45	33.210000
668	33.210000
339	33.410000
429	33.610000
55	33.910000
397	33.910000
178	34.210000
558	34.210000
563	34.510000
737	34.510000
610	34.610000
152	34.710000
568	34.910000
639	34.910000
749	34.910000
95	35.010000
549	35.010000
603	35.010000
677	35.210000
117	35.410000
124	35.410000
794	35.410000
344	35.510000
574	35.510000
654	35.610000
160	35.710000
466	35.710000
157	35.810000
350	35.810000
264	36.010000
402	36.010000
211	36.210000
507	36.210000
312	36.310000
540	36.310000
196	36.510000
690	36.610000
785	36.610000
695	36.810000
354	36.910000
757	36.910000
303	37.210000
743	37.210000
524	37.310000
219	37.610000
471	37.810000
12	37.910000
753	37.910000
277	38.110000
309	38.110000
327	38.310000
398	38.710000
13	38.910000
119	39.010000
308	39.210000
613	39.310000
150	39.410000
89	39.610000
366	39.710000
47	39.810000
663	39.810000
25	39.910000
554	39.910000
487	40.210000
432	40.510000
789	40.510000
774	40.910000
725	41.210000
567	41.410000
8	41.710000
624	42.610000
265	42.910000
252	43.110000
719	43.110000
298	43.510000
472	43.710000
425	43.910000
3	44.710000
458	46.510000
32	46.610000
442	47.110000
691	47.310000
729	47.310000
637	47.510000
171	47.610000
723	47.810000
391	47.910000
445	47.910000
735	48.010000
45	48.110000
100	48.210000
98	48.410000
522	48.510000
790	48.510000
612	48.610000
763	48.710000
658	48.910000
497	49.210000
731	49.510000
639	50.110000
131	50.210000
379	50.210000
217	50.410000
132	50.710000
462	50.710000
200	50.910000
28	51.310000
764	51.410000
243	51.610000
309	51.610000
224	51.710000
655	51.710000
486	51.810000
141	52.210000
177	52.210000
630	52.210000
599	52.610000
167	52.710000
363	52.710000
112	53.410000
180	53.410000
504	53.410000
220	53.510000
791	53.610000
560	53.810000
628	53.910000
163	54.010000
319	54.110000
590	54.610000
783	54.610000
80	54.810000
255	54.910000
755	55.110000
120	55.310000
620	55.810000
530	56.110000
678	56.110000
426	56.510000
576	56.610000
600	56.710000
487	56.810000
581	56.810000
458	57.410000
60	57.910000
737	57.910000
241	58.310000
44	58.410000
51	58.410000
792	58.410000
197	58.510000
733	59.010000
327	59.410000
601	59.710000
101	59.910000
213	59.910000
272	60.410000
168	60.710000
704	60.910000
100	61.110000
716	61.410000
216	61.510000
162	61.710000
676	61.710000
3	61.810000
619	61.910000
695	62.110000
587	62.310000
325	62.910000
320	63.010000
602	63.010000
621	63.010000
347	63.210000
553	63.210000
692	63.210000
42	63.410000
599	63.510000
259	63.710000
798	64.010000
498	64.110000
615	64.110000
499	64.210000
382	64.310000
637	64.610000
313	64.710000
686	64.710000
491	65.010000
283	65.110000
435	65.210000
398	65.310000
416	65.710000
231	66.010000
465	66.010000
715	66.110000
411	66.210000
211	66.510000
754	66.810000
201	67.010000
530	67.310000
537	67.710000
252	67.810000
51	68.210000
663	68.410000
156	68.510000
772	68.810000
289	69.310000
297	69.610000
538	69.810000
634	69.910000
186	70.210000
101	70.310000
527	70.410000
236	70.510000
370	70.710000
68	70.910000
247	71.310000
485	71.310000
353	71.710000
60	72.310000
76	72.410000
338	72.510000
428	72.510000
629	72.510000
643	72.810000
739	72.810000
669	73.110000
2	73.510000
100	74.010000
229	74.010000
106	74.110000
331	74.210000
610	74.910000
700	75.010000
612	75.110000
598	75.210000
216	75.410000
419	75.910000
747	76.010000
339	76.210000
115	76.510000
553	76.610000
490	76.710000
590	76.810000
98	77.010000
731	77.010000
727	77.110000
402	77.410000
779	77.410000
48	78.210000
200	78.310000
688	78.310000
717	78.310000
220	78.410000
253	78.410000
518	78.410000
578	78.610000
382	78.710000
663	78.710000
771	79.310000
639	79.410000
774	79.410000
80	79.510000
364	79.510000
460	79.810000
336	80.010000
666	80.010000
46	80.110000
132	80.210000
234	80.210000
293	80.410000
527	80.510000
686	80.510000
398	80.610000
611	80.710000
672	80.910000
261	81.010000
394	81.110000
87	81.210000
72	81.410000
125	81.410000
218	81.610000
140	81.810000
395	81.910000
269	82.010000
104	82.210000
708	82.510000
793	82.510000
521	82.710000
745	82.810000
54	82.910000
319	83.210000
582	83.510000
32	83.610000
201	83.610000
243	83.810000
237	84.010000
635	84.010000
247	84.110000
418	84.110000
138	84.410000
69	85.210000
514	85.310000
612	85.410000
548	86.010000
558	86.110000
638	86.110000
669	86.210000
777	87.110000
443	87.310000
114	87.410000
301	87.710000
333	87.810000
83	88.110000
176	88.410000
477	88.410000
193	89.110000
272	89.410000
462	89.610000
126	89.910000
115	90.010000
628	90.010000
123	90.210000
155	90.810000
751	91.010000
649	91.310000
337	92.310000
365	92.310000
651	92.610000
774	92.910000
250	93.010000
52	93.410000
428	93.610000
724	93.610000
23	93.810000
84	93.810000
262	94.010000
555	94.010000
663	94.110000
792	94.110000
496	94.210000
190	94.410000
695	94.410000
478	94.510000
644	94.510000
317	94.810000
516	94.910000
512	95.410000
592	95.410000
573	95.510000
642	95.610000
779	96.110000
78	96.410000
366	96.410000
799	96.510000
15	96.810000
409	96.810000
215	97.010000
791	97.010000
674	97.210000
50	97.310000
256	97.310000
741	97.310000
595	97.510000
647	97.510000
278	97.910000
285	98.110000
451	98.110000
482	98.310000
783	98.410000
255	98.610000
766	98.610000
371	98.810000
572	99.310000
109	99.510000
536	99.610000
35	99.910000
209	100.110000
372	100.210000
246	100.410000
620	100.510000
115	100.610000
551	100.710000
552	100.710000
367	100.810000
462	100.810000
790	100.910000
405	101.010000
568	101.010000
150	101.710000
732	101.810000
185	102.010000
591	102.310000
208	102.410000
576	102.610000
447	102.810000
678	102.910000
131	103.110000
252	103.110000
616	103.110000
368	103.210000
517	103.610000
740	103.910000
391	104.210000
1272	104.210000
503	104.310000
587	104.410000
362	104.610000
713	104.610000
472	105.710000
758	106.410000
140	106.610000
171	106.610000
250	106.710000
487	106.910000
739	106.910000
421	107.210000
158	107.510000
752	108.410000
519	108.510000
543	108.710000
562	108.810000
716	108.810000
225	109.310000
15	109.410000
138	109.710000
298	109.710000
387	109.910000
359	110.110000
611	110.410000
707	110.710000
146	110.810000
321	111.110000
75	111.210000
271	111.610000
434	111.610000
511	111.610000
763	111.710000
436	111.910000
715	112.410000
790	112.410000
165	112.710000
563	113.210000
222	113.410000
605	113.610000
540	113.810000
137	113.910000
536	114.110000
226	114.510000
531	114.510000
595	114.510000
328	114.810000
406	114.810000
346	115.010000
751	115.110000
679	115.310000
160	115.710000
360	115.910000
142	116.010000
351	116.110000
441	116.310000
754	116.310000
288	116.610000
76	116.810000
263	116.810000
176	117.110000
520	117.210000
320	117.410000
388	117.410000
437	117.410000
145	117.610000
256	117.710000
24	117.810000
122	117.810000
612	118.210000
568	118.510000
68	118.710000
743	118.710000
84	118.810000
440	119.010000
518	119.010000
136	119.110000
442	119.910000
591	119.910000
289	120.010000
358	120.010000
622	120.010000
407	120.210000
771	120.310000
63	120.410000
131	120.610000
193	120.710000
722	120.710000
783	121.210000
119	121.410000
547	121.510000
171	121.710000
636	121.810000
333	121.910000
602	122.110000
621	122.110000
190	122.210000
192	122.210000
641	122.310000
529	122.410000
287	122.610000
52	123.310000
384	123.610000
394	123.610000
400	123.610000
542	123.610000
654	123.710000
768	124.010000
715	124.310000
314	124.410000
741	125.010000
232	125.110000
566	125.310000
490	125.610000
282	125.910000
724	126.010000
794	126.410000
661	126.810000
262	127.310000
403	127.610000
610	127.810000
255	128.110000
576	128.310000
195	128.610000
726	128.810000
166	129.010000
85	129.410000
367	129.610000
349	129.710000
628	129.810000
300	130.010000
309	130.210000
417	130.310000
617	130.310000
199	130.410000
265	130.810000
761	130.910000
325	131.010000
599	131.110000
762	131.610000
357	131.910000
447	131.910000
595	131.910000
311	132.410000
574	132.510000
3	132.610000
536	132.910000
118	133.010000
89	133.110000
176	133.210000
592	133.310000
460	133.910000
667	134.210000
523	134.510000
690	135.310000
753	135.310000
92	135.610000
587	135.610000
585	136.110000
340	136.210000
490	136.210000
227	136.310000
606	136.310000
717	136.710000
1368	136.910000
601	137.010000
411	137.110000
746	137.310000
532	137.810000
777	138.210000
22	138.410000
138	138.610000
449	138.610000
754	138.710000
86	139.110000
556	139.310000
586	139.310000
187	139.410000
337	139.610000
143	139.810000
540	140.410000
514	140.610000
534	140.610000
691	140.610000
108	141.010000
275	141.410000
94	142.310000
416	142.710000
647	142.710000
180	142.810000
291	142.910000
522	142.910000
39	143.410000
501	143.410000
676	143.510000
733	143.510000
191	143.710000
609	143.710000
620	143.710000
445	144.010000
237	144.410000
367	144.410000
749	144.410000
471	144.510000
70	144.710000
256	144.710000
269	144.810000
169	144.910000
64	145.110000
89	145.210000
206	145.410000
362	145.410000
498	145.910000
464	146.310000
488	146.310000
601	146.710000
399	147.010000
674	147.010000
646	147.110000
505	148.010000
636	148.010000
173	148.510000
487	148.810000
280	149.110000
739	149.110000
504	149.510000
127	149.710000
16	149.910000
592	150.010000
456	150.110000
31	150.210000
137	150.210000
658	150.310000
547	150.510000
44	150.910000
117	151.010000
697	151.210000
229	151.310000
600	151.410000
578	151.610000
556	152.010000
560	152.210000
290	152.610000
241	152.710000
671	152.710000
299	152.810000
281	152.910000
402	152.910000
794	153.010000
172	153.510000
238	153.510000
700	153.610000
103	154.010000
486	154.010000
152	154.310000
722	154.410000
704	155.110000
524	155.410000
260	155.610000
94	155.910000
573	156.210000
119	156.410000
415	156.510000
499	156.610000
275	157.010000
318	157.810000
42	158.010000
278	158.010000
604	158.010000
406	158.310000
437	158.310000
447	158.410000
659	158.410000
77	158.710000
690	158.910000
120	159.110000
506	159.110000
540	159.110000
584	159.110000
647	159.210000
192	159.510000
93	159.810000
291	159.910000
592	159.910000
283	160.410000
728	160.410000
603	160.510000
40	160.710000
48	161.010000
650	161.110000
218	161.210000
199	161.310000
361	161.310000
1187	161.410000
18	161.510000
114	161.510000
805	161.510000
587	161.610000
236	162.010000
364	162.010000
257	162.110000
58	162.510000
701	162.510000
174	162.610000
253	162.610000
548	162.810000
7	163.310000
735	163.310000
580	163.410000
248	163.610000
137	163.910000
763	164.410000
21	164.810000
345	164.910000
280	165.210000
20	165.310000
90	165.610000
274	166.010000
305	166.010000
332	166.210000
453	166.210000
356	166.510000
490	166.810000
527	167.010000
525	167.110000
197	167.510000
209	167.910000
458	167.910000
745	168.110000
320	168.210000
481	168.210000
655	168.310000
692	168.610000
774	168.910000
337	169.010000
579	169.610000
450	170.110000
723	170.710000
151	170.910000
607	170.910000
513	171.010000
694	171.110000
352	171.910000
299	172.210000
681	172.510000
249	172.710000
736	172.810000
781	173.410000
539	174.410000
78	174.910000
181	175.010000
609	175.210000
589	175.310000
640	175.310000
55	175.510000
354	175.710000
19	175.810000
474	176.110000
660	176.610000
300	176.710000
502	176.910000
410	177.010000
116	177.110000
446	177.210000
336	177.510000
412	177.610000
50	177.710000
153	177.810000
267	178.110000
617	178.310000
18	178.410000
290	178.510000
402	178.910000
416	179.010000
107	179.110000
712	179.110000
444	179.510000
391	179.710000
224	179.910000
432	180.010000
433	180.110000
776	180.410000
470	180.610000
337	180.910000
342	181.010000
757	181.010000
448	181.110000
114	181.210000
423	181.210000
180	181.410000
463	181.410000
85	181.610000
243	181.710000
139	181.810000
44	181.910000
225	181.910000
182	182.010000
333	182.110000
95	182.210000
157	182.210000
540	182.510000
400	182.910000
341	183.010000
505	183.410000
600	183.410000
485	183.910000
595	183.910000
694	184.010000
548	184.110000
160	184.510000
236	184.610000
539	184.610000
24	184.710000
418	184.710000
189	185.210000
398	185.210000
223	185.310000
605	185.310000
68	185.410000
535	185.610000
175	185.810000
715	185.910000
319	186.010000
36	186.210000
42	186.310000
630	186.410000
705	186.810000
203	186.910000
316	187.110000
733	187.210000
536	187.310000
274	187.410000
685	187.810000
611	187.910000
358	188.110000
486	188.110000
35	188.310000
41	188.810000
565	188.910000
609	188.910000
429	189.110000
312	189.510000
643	189.510000
21	189.610000
385	189.710000
116	189.810000
376	189.810000
105	189.910000
769	189.910000
374	190.110000
750	190.110000
618	190.910000
408	191.210000
714	191.210000
86	192.310000
397	192.410000
419	192.510000
225	192.710000
688	193.310000
454	193.410000
726	193.610000
654	193.710000
625	194.310000
107	194.410000
444	194.510000
182	195.210000
427	195.610000
786	195.710000
771	196.010000
417	196.210000
168	196.310000
242	196.510000
504	196.910000
631	197.010000
335	197.210000
115	197.310000
389	197.410000
175	198.010000
405	198.110000
436	198.110000
22	198.210000
297	198.310000
630	198.310000
659	198.310000
15	198.410000
167	198.510000
667	198.510000
62	199.010000
293	199.110000
592	199.110000
620	199.210000
331	199.310000
587	199.310000
191	199.510000
723	199.610000
91	199.810000
618	199.810000
213	199.910000
12	200.010000
288	200.110000
380	200.110000
588	200.110000
83	200.410000
257	200.510000
119	200.610000
325	200.610000
752	200.910000
344	201.310000
116	201.410000
562	201.410000
330	201.610000
676	201.610000
25	201.910000
345	202.210000
793	202.210000
418	203.310000
263	203.510000
419	203.510000
429	203.510000
93	203.710000
396	204.510000
622	204.610000
395	205.010000
787	205.010000
681	205.310000
457	205.410000
114	205.710000
427	205.710000
512	206.910000
792	206.910000
518	207.010000
77	207.210000
357	207.210000
770	207.310000
96	207.510000
642	208.110000
211	208.210000
244	208.210000
281	208.210000
329	208.410000
484	208.410000
545	208.810000
315	209.010000
760	209.110000
435	209.210000
646	209.210000
70	209.310000
751	209.310000
159	209.410000
7	210.010000
30	210.110000
269	210.510000
82	210.910000
109	211.010000
520	211.210000
38	211.510000
775	211.510000
157	211.610000
117	211.810000
144	211.810000
362	212.010000
267	212.210000
181	212.510000
210	212.610000
216	212.610000
761	212.810000
39	212.910000
501	212.910000
656	213.110000
66	213.310000
624	213.310000
319	213.610000
60	213.910000
390	214.110000
405	214.510000
651	214.910000
99	215.310000
169	215.610000
533	215.710000
689	215.710000
458	216.810000
367	216.910000
200	217.210000
407	217.210000
300	217.610000
543	218.510000
556	218.710000
295	218.810000
778	218.810000
529	218.910000
230	219.010000
274	219.210000
699	219.310000
290	219.510000
375	219.810000
670	220.210000
462	220.510000
749	220.610000
44	220.710000
795	220.710000
179	220.810000
64	221.410000
605	221.610000
669	221.610000
403	221.910000
465	221.910000
610	221.910000
686	221.910000
490	222.110000
298	222.410000
88	222.810000
227	222.910000
159	223.110000
67	223.410000
634	223.610000
139	223.810000
482	223.910000
450	224.310000
251	224.410000
157	224.910000
709	225.210000
764	225.310000
574	225.610000
690	225.710000
600	226.010000
520	226.110000
617	226.310000
305	226.810000
695	226.810000
796	226.810000
144	226.910000
332	226.910000
330	227.010000
387	227.110000
492	227.410000
428	227.510000
700	227.610000
787	227.910000
178	228.210000
83	228.310000
650	228.310000
253	228.410000
345	228.410000
217	228.510000
344	228.510000
72	228.710000
696	228.710000
513	228.810000
340	228.910000
177	229.210000
143	229.310000
592	229.310000
336	229.410000
205	229.510000
51	230.110000
290	230.210000
648	230.810000
644	230.910000
47	231.210000
440	231.210000
635	231.210000
619	231.410000
467	231.510000
533	231.810000
55	232.010000
435	232.010000
679	232.310000
33	232.410000
191	232.410000
529	232.410000
110	232.510000
416	232.810000
301	232.910000
230	233.010000
123	233.110000
637	233.410000
325	233.510000
25	233.710000
32	233.910000
176	234.010000
421	234.010000
108	234.410000
668	234.710000
20	235.110000
27	235.110000
338	235.210000
461	235.310000
88	235.510000
87	235.810000
101	235.910000
444	236.510000
180	236.610000
383	236.710000
222	236.810000
415	236.810000
538	236.810000
688	236.910000
622	237.010000
631	237.310000
671	237.410000
390	237.610000
178	237.710000
665	237.710000
567	237.910000
568	237.910000
596	238.010000
492	238.410000
1293	238.410000
630	238.510000
636	238.610000
734	238.610000
327	238.710000
186	238.910000
453	238.910000
189	239.110000
44	239.210000
346	239.210000
454	239.210000
526	239.310000
695	239.310000
232	239.510000
660	239.610000
650	239.710000
332	239.810000
496	239.810000
785	240.110000
799	240.110000
392	240.610000
122	240.710000
661	241.010000
23	241.110000
340	241.110000
347	241.210000
539	241.710000
752	242.210000
174	242.310000
316	242.310000
694	242.610000
576	243.110000
367	243.210000
48	243.310000
549	243.610000
54	243.810000
242	244.010000
353	244.010000
793	244.010000
372	244.510000
603	244.510000
732	244.510000
442	244.610000
147	244.910000
245	245.010000
480	245.010000
33	245.210000
765	245.210000
111	245.510000
691	245.610000
413	245.910000
639	246.010000
57	246.310000
188	246.310000
110	247.110000
441	247.110000
566	247.110000
689	247.310000
500	247.410000
398	247.510000
631	248.110000
156	248.210000
645	248.410000
567	248.510000
379	248.610000
596	248.610000
702	248.810000
184	248.910000
297	249.010000
757	249.410000
586	249.910000
77	250.010000
290	250.110000
511	250.210000
34	250.410000
763	250.510000
302	250.610000
774	250.610000
518	251.010000
594	251.410000
495	251.510000
289	251.610000
60	252.010000
456	252.010000
258	252.110000
784	252.110000
530	252.210000
737	252.210000
448	252.710000
75	252.910000
482	252.910000
332	253.010000
11	253.410000
12	253.510000
647	253.510000
265	253.610000
66	253.710000
102	253.910000
56	254.410000
470	254.510000
325	254.610000
473	254.610000
692	255.110000
193	255.510000
435	255.610000
330	255.910000
138	256.310000
319	256.610000
107	257.110000
698	257.110000
732	257.210000
127	257.310000
766	257.710000
588	257.810000
596	258.210000
799	258.410000
687	258.510000
629	258.710000
721	258.810000
284	259.010000
389	259.410000
142	259.710000
245	260.010000
587	260.010000
413	260.210000
237	260.610000
632	260.910000
315	261.010000
578	261.310000
699	261.510000
410	261.610000
112	261.710000
777	261.910000
242	262.110000
673	262.510000
719	263.010000
313	263.210000
601	263.610000
183	263.910000
210	263.910000
654	264.010000
772	264.010000
1496	264.310000
74	264.410000
349	264.410000
439	264.410000
270	264.510000
1541	264.610000
115	264.910000
162	264.910000
369	265.010000
164	265.210000
401	265.210000
71	265.410000
296	265.410000
153	265.510000
700	265.610000
724	265.710000
460	265.810000
627	265.810000
421	265.910000
612	265.910000
157	266.010000
787	266.010000
544	266.410000
416	266.510000
5	266.710000
138	267.110000
677	267.210000
406	267.310000
381	267.810000
85	268.010000
428	268.210000
770	268.210000
306	268.310000
4	269.210000
484	269.210000
25	269.410000
42	269.710000
97	269.710000
603	270.110000
52	270.210000
370	270.510000
569	270.710000
683	271.210000
725	271.410000
563	271.510000
111	271.610000
498	271.710000
604	271.810000
82	272.110000
199	272.110000
430	272.110000
595	272.310000
591	273.210000
346	273.710000
253	273.810000
671	273.810000
152	273.910000
77	274.110000
436	274.210000
465	274.410000
120	274.610000
126	274.610000
232	274.710000
200	275.310000
513	275.410000
178	275.510000
455	275.510000
204	275.710000
367	275.810000
781	275.810000
517	276.310000
690	276.310000
669	276.510000
247	276.710000
155	277.010000
450	277.110000
211	277.210000
12	277.410000
707	277.610000
145	277.810000
594	277.910000
92	278.010000
544	278.010000
1301	278.010000
424	278.110000
453	278.210000
575	278.210000
5	278.610000
256	278.610000
25	278.710000
704	278.810000
63	278.910000
665	279.110000
259	279.510000
692	279.710000
749	279.810000
608	279.910000
653	280.010000
50	280.510000
73	280.510000
527	280.510000
217	280.610000
62	280.710000
756	280.710000
71	280.810000
404	281.010000
457	281.210000
230	281.310000
743	281.310000
872	281.710000
326	281.810000
642	281.810000
85	281.910000
415	282.210000
290	282.410000
554	282.710000
276	282.910000
522	283.010000
267	283.110000
157	283.510000
370	283.910000
520	284.010000
97	284.310000
412	284.410000
192	284.610000
284	284.810000
248	284.910000
46	285.010000
416	285.010000
78	285.110000
762	285.210000
183	285.610000
784	285.710000
496	286.010000
771	286.510000
198	287.010000
0	287.210000
751	287.210000
366	287.310000
1164	287.310000
35	287.410000
713	287.510000
361	287.710000
317	288.010000
789	288.010000
523	288.110000
730	288.110000
374	288.210000
58	288.410000
10	288.610000
16	289.010000
235	289.110000
84	289.510000
155	289.710000
422	289.710000
6	289.810000
502	289.810000
987	289.810000
582	290.010000
52	290.410000
588	290.610000
9	290.710000
454	290.910000
470	290.910000
487	291.210000
655	291.210000
428	291.310000
494	292.210000
746	292.610000
208	292.810000
275	293.010000
311	293.110000
624	293.110000
114	293.210000
768	293.210000
152	293.310000
776	293.610000
258	293.710000
773	293.710000
113	294.010000
1534	294.210000
342	294.510000
306	294.910000
5	295.010000
798	295.810000
234	296.110000
435	296.310000
320	297.610000
385	298.210000
34	298.910000
397	299.010000
1492	299.010000
713	299.310000
223	299.410000
676	299.510000
462	299.610000
485	299.710000
499	300.310000
293	300.510000
709	300.910000
144	301.010000
189	301.010000
416	301.010000
249	301.210000
389	301.410000
11	301.510000
370	301.610000
83	301.710000
126	302.110000
729	302.410000
700	302.510000
601	302.610000
246	302.710000
488	303.010000
549	303.110000
578	303.110000
69	303.410000
611	303.610000
654	303.610000
556	303.810000
244	303.910000
99	304.010000
649	304.010000
177	304.510000
454	305.210000
51	305.310000
379	305.410000
446	305.810000
91	305.910000
45	306.110000
493	306.110000
617	306.110000
433	306.310000
733	306.310000
929	306.310000
39	306.410000
356	306.910000
7	307.110000
459	307.710000
675	307.710000
102	307.810000
422	307.810000
776	308.110000
584	308.210000
751	308.210000
84	308.410000
262	308.510000
643	308.510000
484	308.710000
752	308.810000
736	308.910000
1560	308.910000
473	309.210000
761	309.210000
130	309.410000
613	309.510000
256	309.710000
711	310.110000
583	311.010000
653	311.010000
510	311.210000
243	311.310000
713	311.610000
362	311.910000
369	311.910000
526	311.910000
298	312.010000
409	312.310000
719	312.310000
87	313.410000
1031	313.610000
345	314.010000
748	314.010000
388	314.110000
1259	314.210000
171	314.610000
701	314.610000
115	314.710000
737	314.710000
561	315.110000
506	315.510000
809	316.110000
1018	316.410000
1427	316.810000
861	316.910000
1447	317.410000
900	317.610000
1435	317.610000
1316	317.710000
1333	317.710000
1416	317.710000
1492	317.710000
1173	317.910000
1244	317.910000
939	318.010000
995	318.010000
1100	318.010000
886	318.210000
1520	318.310000
1177	318.410000
1109	318.510000
1180	318.510000
1535	318.510000
1582	318.610000
1537	318.810000
917	318.910000
936	318.910000
1345	318.910000
987	319.010000
1176	319.010000
1479	319.010000
873	319.110000
1223	319.110000
1227	319.110000
1240	319.110000
1300	319.110000
1329	319.110000
1505	319.210000
1515	319.210000
800	319.310000
997	319.310000
1058	319.310000
1066	319.310000
1337	319.310000
1599	319.310000
838	319.410000
884	319.410000
984	319.410000
1025	319.410000
1028	319.410000
1170	319.410000
1205	319.410000
1252	319.410000
1387	319.410000
1583	319.410000
1585	319.410000
1046	319.510000
1155	319.510000
1285	319.510000
1500	319.510000
812	319.610000
902	319.610000
958	319.610000
1163	319.610000
1166	319.610000
1213	319.610000
1218	319.610000
1320	319.610000
1552	319.610000
846	319.710000
944	319.710000
968	319.710000
993	319.710000
1059	319.710000
1201	319.710000
1314	319.710000
1370	319.710000
1483	319.710000
1568	319.710000
1112	319.810000
1141	319.810000
1037	319.910000
1354	320.010000
1514	320.010000
804	320.210000
1448	320.410000
1335	321.910000
1278	323.710000
1352	324.110000
1209	325.010000
809	325.110000
1492	326.010000
1194	326.410000
853	326.710000
963	326.710000
1197	326.810000
1113	327.110000
1195	327.110000
1536	327.210000
866	327.310000
1151	327.310000
1271	327.310000
1438	327.510000
1062	327.610000
1100	327.610000
906	327.710000
1092	327.710000
1542	327.710000
840	327.810000
926	327.810000
941	327.810000
1012	327.810000
1041	327.810000
1424	327.810000
1522	327.810000
1331	327.910000
1544	327.910000
1596	327.910000
1291	328.010000
1300	328.010000
1506	328.010000
1549	328.010000
1560	328.010000
827	328.110000
843	328.110000
903	328.110000
914	328.110000
1079	328.110000
1099	328.110000
1379	328.110000
1509	328.110000
1532	328.110000
1592	328.110000
991	328.210000
996	328.210000
1028	328.210000
1169	328.210000
1282	328.210000
1393	328.210000
1485	328.210000
1545	328.210000
846	328.310000
1001	328.310000
1047	328.310000
1184	328.310000
1255	328.310000
1297	328.310000
1327	328.310000
1401	328.310000
832	328.410000
986	328.410000
1000	328.410000
1022	328.410000
1215	328.410000
1320	328.410000
1322	328.410000
1467	328.410000
839	328.510000
860	328.510000
978	328.510000
1141	328.510000
1269	328.510000
1338	328.510000
1367	328.510000
852	328.610000
913	328.610000
1219	328.610000
1233	328.610000
1342	328.610000
1450	328.610000
1235	328.810000
1270	328.810000
1335	329.810000
1353	331.310000
985	331.410000
1181	332.310000
1406	334.010000
809	334.110000
934	335.710000
1457	335.810000
1529	336.010000
861	336.210000
891	336.610000
925	336.910000
1118	336.910000
1051	337.110000
1470	337.310000
1537	337.510000
961	337.610000
1058	337.810000
1459	337.910000
1545	337.910000
1001	338.010000
1021	338.010000
1494	338.010000
1524	338.110000
1013	338.210000
1114	338.210000
[truncated: 35,440 more rows]
